# Supplementary material for: Global evaluation of current and future threats to drylands and their vertebrate biodiversity
Source: Nat Ecol Evol. 2024 Jul 4;8(8):1448–58. doi: 10.1038/s41559-024-02450-4 (PMC11310083; doi:10.1038/s41559-024-02450-4)
Supplement: Supplementary file 4 — Supplementary Data 1: Global range size, IUCN threat status and range size proportion protected (IUCN categories I–IV) by continent of amphibian, bird, mammal and reptile species in drylands (≥50% global range in drylands). Supplementary Data 2: Protection of amphibian, bird, mammal and reptile species in drylands (≥50% global range in drylands) according to representation targets, globally and by continent. [file 41559_2024_2450_MOESM4_ESM.xlsx]

## Sheet: Supplementary Data 1
Taxon	Species	IUCN threat category	Proportion_drylands	Continent	Range size (km^2)	Proportion_protected (IUCN I-IV)
Amphibians	Adelophryne baturitensis	VU	1	South America	1033.14	0
Amphibians	Adelophryne maranguapensis	EN	1	South America	32.54	0
Amphibians	Adelophryne pachydactyla	DD	0.851	South America	4932.39	0.012179
Amphibians	Adenomera coca	LC	1	South America	82.43	0
Amphibians	Adenomera diptyx	LC	0.589	South America	268108	0.011225
Amphibians	Afghanodon mustersi	CR	1	Asia	306.87	0
Amphibians	Afrixalus aureus	LC	0.725	Africa	72669.3	0.016172
Amphibians	Afrixalus septentrionalis	LC	0.507	Africa	18593.6	0.672721
Amphibians	Afrixalus vittiger	LC	0.541	Africa	825029	0.059694
Amphibians	Agalychnis aspera	LC	0.999	South America	7707.1	0.136413
Amphibians	Agalychnis hulli	LC	0.805	South America	28423.5	0.207009
Amphibians	Agalychnis medinae	EN	1	South America	634.93	0.090215
Amphibians	Agalychnis psilopygion	LC	0.573	South America	10843.9	0.030156
Amphibians	Allobates bromelicola	VU	1	South America	0.15	1
Amphibians	Allobates humilis	EN	0.566	South America	296.02	0.60881
Amphibians	Allobates ignotus	EN	1	South America	288.01	0
Amphibians	Allobates insperatus	LC	0.826	South America	61708.6	0.272484
Amphibians	Allobates mandelorum	EN	1	South America	207.28	0
Amphibians	Allobates pittieri	LC	1	South America	12228.5	0.079579
Amphibians	Allobates wayuu	LC	1	South America	267.17	0.894861
Amphibians	Allobates zaparo	LC	0.681	South America	32365.3	0.123675
Amphibians	Alsodes cantillanensis	CR	1	South America	17.06	0.002931
Amphibians	Alsodes hugoi	VU	0.832	South America	96.63	0.982614
Amphibians	Alsodes nodosus	NT	0.849	South America	34078.7	0.010256
Amphibians	Alytes cisternasii	LC	0.732	Europe	123328	0.10131
Amphibians	Alytes dickhilleni	VU	1	Europe	30785.8	0.24615
Amphibians	Alytes muletensis	EN	1	Europe	150.85	0.009082
Amphibians	Ambystoma californiense	VU	0.955	North America	16594.8	0.007307
Amphibians	Ambystoma mavortium	LC	0.929	North America	3.41805e+06	0.033302
Amphibians	Ambystoma rosaceum	LC	0.997	North America	162398	0.000354
Amphibians	Ambystoma silvense	DD	1	North America	1144.66	0
Amphibians	Ambystoma tigrinum	LC	0.787	North America	4.04993e+06	0.032209
Amphibians	Ambystoma velasci	LC	0.728	North America	290711	0.022581
Amphibians	Ameerega bilinguis	LC	0.575	South America	39867.9	0.352347
Amphibians	Ameerega boehmei	EN	1	South America	2119.57	0
Amphibians	Ameerega macero	LC	0.843	South America	68721.4	0.521993
Amphibians	Ameerega petersi	LC	0.743	South America	67369.2	0.087406
Amphibians	Ameerega smaragdina	DD	0.929	South America	13.38	0
Amphibians	Ameerega yungicola	LC	1	South America	1375.9	0
Amphibians	Amietia delalandii	LC	0.575	Africa	995255	0.027919
Amphibians	Amietia fuscigula	LC	0.59	Africa	195935	0
Amphibians	Amietia poyntoni	LC	0.623	Africa	633947	0.058985
Amphibians	Amietia vandijki	LC	1	Africa	2931.14	0
Amphibians	Amolops chakrataensis	DD	0.567	Asia	379.67	0
Amphibians	Anaxyrus boreas	LC	0.521	North America	1.47967e+06	0.099047
Amphibians	Anaxyrus californicus	EN	1	North America	57227.9	0.055309
Amphibians	Anaxyrus cognatus	LC	0.917	North America	2.56131e+06	0.035545
Amphibians	Anaxyrus compactilis	LC	0.668	North America	210429	0.040634
Amphibians	Anaxyrus debilis	LC	0.999	North America	1.4594e+06	0.013373
Amphibians	Anaxyrus exsul	VU	1	North America	104.51	0
Amphibians	Anaxyrus hemiophrys	LC	0.921	North America	1.29104e+06	0.059758
Amphibians	Anaxyrus kelloggi	LC	0.997	North America	106399	5e-06
Amphibians	Anaxyrus mexicanus	LC	1	North America	155243	0.00037
Amphibians	Anaxyrus microscaphus	LC	1	North America	242191	0.130389
Amphibians	Anaxyrus nelsoni	EN	1	North America	76.39	0
Amphibians	Anaxyrus punctatus	LC	0.987	North America	2.39983e+06	0.060323
Amphibians	Anaxyrus retiformis	LC	1	North America	52087	0.035504
Amphibians	Anaxyrus speciosus	LC	0.972	North America	1.03385e+06	0.007544
Amphibians	Anaxyrus woodhousii	LC	0.809	North America	2.6227e+06	0.040963
Amphibians	Aneides hardii	LC	1	North America	29604.3	0.034115
Amphibians	Aneides lugubris	LC	0.64	North America	66036.1	0.029725
Amphibians	Aplastodiscus ibirapitanga	LC	0.992	South America	10557.7	0.045418
Amphibians	Aplastodiscus sibilatus	DD	0.851	South America	1261.6	0.011295
Amphibians	Aplastodiscus weygoldti	NT	0.674	South America	20.71	0
Amphibians	Aquiloeurycea galeanae	VU	1	North America	908.6	0
Amphibians	Aquiloeurycea scandens	LC	1	North America	1055.32	0
Amphibians	Arenophryne rotunda	LC	1	Australia	3577.75	0.165397
Amphibians	Aromobates ornatissimus	EN	1	South America	168.4	0.071318
Amphibians	Aromobates saltuensis	EN	0.618	South America	118.52	0
Amphibians	Aromobates tokuko	VU	1	South America	36.83	0.66006
Amphibians	Arthroleptella drewesii	NT	1	Africa	44.04	0
Amphibians	Arthroleptella rugosa	CR	1	Africa	15.82	0
Amphibians	Arthroleptella villiersi	LC	0.592	Africa	3280.24	0
Amphibians	Arthroleptis zimmeri	DD	1	Africa	6.12	0
Amphibians	Ascaphus montanus	LC	0.646	North America	154421	0.131334
Amphibians	Atelognathus patagonicus	CR	0.892	South America	9.35	0.010695
Amphibians	Atelognathus praebasalticus	EN	0.65	South America	1513.53	0.020707
Amphibians	Atelognathus reverberii	VU	1	South America	1177.98	0
Amphibians	Atelopus arsyecue	CR	1	South America	79.93	1
Amphibians	Atelopus bomolochos	CR	1	South America	96.66	0
Amphibians	Atelopus carrikeri	EN	1	South America	627.25	0.999888
Amphibians	Atelopus chrysocorallus	CR	1	South America	55.22	0.022818
Amphibians	Atelopus cruciger	CR	1	South America	49.02	0.99898
Amphibians	Atelopus elegans	EN	0.959	South America	372.93	0.004317
Amphibians	Atelopus laetissimus	EN	1	South America	164.84	0.646384
Amphibians	Atelopus nahumae	EN	1	South America	391.26	0.847365
Amphibians	Atelopus nepiozomus	EN	0.907	South America	2140.96	0.213675
Amphibians	Atelopus podocarpus	CR	1	South America	1385.28	0.338155
Amphibians	Atelopus siranus	DD	1	South America	10.24	0
Amphibians	Atelopus tricolor	CR	1	South America	151.37	0
Amphibians	Atelopus walkeri	DD	1	South America	194.89	0.815691
Amphibians	Barbarophryne brongersmai	LC	1	Africa	131650	0.020212
Amphibians	Batrachoseps campi	EN	1	North America	332.69	0.957558
Amphibians	Batrachoseps gabrieli	DD	1	North America	564.79	0.294286
Amphibians	Batrachoseps gavilanensis	LC	0.971	North America	10912.8	0.029381
Amphibians	Batrachoseps gregarius	LC	0.823	North America	17149.5	0.149201
Amphibians	Batrachoseps incognitus	DD	1	North America	742.02	0.08807
Amphibians	Batrachoseps kawia	DD	1	North America	1528.85	0.835831
Amphibians	Batrachoseps luciae	LC	1	North America	1377.42	0.553905
Amphibians	Batrachoseps major	LC	0.993	North America	26996.3	0.021533
Amphibians	Batrachoseps minor	DD	1	North America	1131.01	0
Amphibians	Batrachoseps nigriventris	LC	0.99	North America	29346.7	0.100869
Amphibians	Batrachoseps regius	VU	1	North America	159.98	0
Amphibians	Batrachoseps relictus	DD	1	North America	968.63	0.019481
Amphibians	Batrachoseps robustus	NT	1	North America	1449.97	0.716367
Amphibians	Batrachoseps simatus	VU	1	North America	178.57	0
Amphibians	Batrachoseps stebbinsi	VU	1	North America	352.01	0.184057
Amphibians	Boana albonigra	LC	0.7	South America	47258.8	0
Amphibians	Boana alemani	DD	1	South America	2994.76	0.449766
Amphibians	Boana atlantica	LC	0.657	South America	50110.8	0.005482
Amphibians	Boana callipleura	LC	1	South America	15105.3	0
Amphibians	Boana exastis	DD	1	South America	40.89	0.70066
Amphibians	Boana freicanecae	DD	1	South America	9.52	0.277311
Amphibians	Boana marianitae	LC	0.566	South America	40080.3	0.020966
Amphibians	Boana pellucens	LC	0.622	South America	47265.4	0.044964
Amphibians	Boana pombali	LC	0.78	South America	60502.5	0.035817
Amphibians	Boana riojana	LC	0.567	South America	127695	0.016745
Amphibians	Boana tetete	VU	0.917	South America	4831.7	0.223751
Amphibians	Bokermannohyla diamantina	DD	1	South America	62.09	0
Amphibians	Bokermannohyla itapoty	LC	1	South America	2375.94	0.378259
Amphibians	Bokermannohyla lucianae	DD	1	South America	22.45	1
Amphibians	Bokermannohyla oxente	LC	1	South America	7471.56	0.200759
Amphibians	Bolitoglossa borburata	VU	1	South America	2155.57	0.307701
Amphibians	Bolitoglossa chica	VU	0.765	South America	3253.06	0.042102
Amphibians	Bolitoglossa digitigrada	DD	1	South America	10.29	0
Amphibians	Bolitoglossa equatoriana	LC	0.929	South America	20007.9	0.281187
Amphibians	Bolitoglossa guaramacalensis	EN	1	South America	161.98	0.672243
Amphibians	Bolitoglossa savagei	NT	1	South America	4812.54	0.62344
Amphibians	Bolitoglossa sima	LC	0.669	South America	12188.9	0.123772
Amphibians	Bolitoglossa yucatana	LC	0.755	North America	43665	0.02899
Amphibians	Bombina bombina	LC	0.565	Europe	1.59889e+06	0.027102
Amphibians	Bombina bombina	LC	0.565	Asia	50265.9	0.079832
Amphibians	Boophis baetkei	CR	1	Africa	30.35	1
Amphibians	Boophis occidentalis	LC	0.511	Africa	288.04	0.448757
Amphibians	Boophis xerophilus	LC	0.944	Africa	59495.4	0.076192
Amphibians	Boulengerula denhardti	CR	1	Africa	0.25	0
Amphibians	Boulengerula niedeni	EN	1	Africa	12.63	0
Amphibians	Boulengerula taitana	EN	0.943	Africa	321.18	0
Amphibians	Breviceps acutirostris	LC	0.587	Africa	3892.46	0
Amphibians	Breviceps adspersus	LC	0.755	Africa	1.75693e+06	0.118285
Amphibians	Breviceps branchi	DD	1	Africa	10.76	0
Amphibians	Breviceps macrops	NT	0.998	Africa	5279.41	0
Amphibians	Breviceps montanus	LC	0.766	Africa	25252.8	0
Amphibians	Breviceps namaquensis	LC	1	Africa	34172.7	0
Amphibians	Breviceps rosei	LC	0.843	Africa	10105.4	0
Amphibians	Breviceps sopranus	LC	0.689	Africa	8828.21	0.045633
Amphibians	Breviceps sylvestris	NT	0.881	Africa	4909.85	0
Amphibians	Bryophryne bakersfield	LC	0.534	South America	28.18	0.781405
Amphibians	Bufo eichwaldi	VU	0.631	Asia	10843.7	0.001199
Amphibians	Bufotes boulengeri	LC	0.947	Africa	1.65057e+06	0.004679
Amphibians	Bufotes luristanicus	LC	1	Asia	110786	0.000633
Amphibians	Bufotes oblongus	LC	1	Asia	297968	0.01111
Amphibians	Bufotes pseudoraddei	LC	0.663	Asia	79068.2	0.006524
Amphibians	Bufotes siculus	LC	1	Europe	21017.4	0.06989
Amphibians	Bufotes surdus	LC	1	Asia	290943	0.002689
Amphibians	Bufotes turanensis	LC	1	Asia	251766	0.040287
Amphibians	Bufotes variabilis	DD	0.875	Asia	2.66684e+06	0.023253
Amphibians	Bufotes variabilis	DD	0.875	Europe	304657	0.052687
Amphibians	Bufotes zugmayeri	LC	1	Asia	415.94	0
Amphibians	Cacosternum aggestum	LC	0.601	Africa	4384.39	0
Amphibians	Cacosternum australis	LC	0.972	Africa	12420.7	0
Amphibians	Cacosternum boettgeri	LC	0.781	Africa	1.83672e+06	0.080109
Amphibians	Cacosternum capense	NT	0.504	Africa	3349.43	0
Amphibians	Cacosternum karooicum	LC	0.972	Africa	46073.5	0
Amphibians	Cacosternum namaquense	LC	1	Africa	45610.4	0.044598
Amphibians	Cacosternum thorini	EN	0.76	Africa	34.49	0
Amphibians	Caecilia disossea	LC	0.595	South America	40310.7	0.055617
Amphibians	Caecilia flavopunctata	DD	1	South America	646.79	0.131496
Amphibians	Caecilia marcusi	LC	0.596	South America	28869.7	0
Amphibians	Caecilia subnigricans	LC	0.662	South America	140959	0.027352
Amphibians	Caecilia tenuissima	DD	1	South America	131	0
Amphibians	Callimedusa baltea	EN	1	South America	116.87	0
Amphibians	Callimedusa ecuatoriana	VU	0.988	South America	2307.95	0.049741
Amphibians	Callulina dawida	CR	1	Africa	249.81	0
Amphibians	Capensibufo selenophos	DD	1	Africa	120.98	0
Amphibians	Capensibufo tradouwi	LC	0.923	Africa	25594.5	0
Amphibians	Celsiella revocata	VU	1	South America	684.41	0.492
Amphibians	Centrolene condor	DD	1	South America	8.25	0
Amphibians	Centrolene hesperium	EN	1	South America	31.11	0.413693
Amphibians	Ceratophrys calcarata	LC	0.994	South America	132224	0.036056
Amphibians	Ceratophrys cranwelli	LC	0.571	South America	493313	0.049932
Amphibians	Ceratophrys joazeirensis	DD	1	South America	49381.3	0.021109
Amphibians	Ceratophrys stolzmanni	VU	0.973	South America	10765.1	0.123829
Amphibians	Chacophrys pierottii	LC	0.966	South America	337367	0.060344
Amphibians	Chiasmocleis alagoana	DD	1	South America	252.12	0.000595
Amphibians	Chiasmocleis anatipes	LC	0.954	South America	35212.2	0.282523
Amphibians	Chiasmocleis antenori	LC	0.511	South America	197945	0.155186
Amphibians	Chiasmocleis capixaba	LC	0.672	South America	11266.7	0.030031
Amphibians	Chiasmocleis cordeiroi	DD	1	South America	10.15	0
Amphibians	Chiasmocleis crucis	DD	1	South America	10.15	0
Amphibians	Chiasmocleis gnoma	DD	1	South America	9.68	1
Amphibians	Chiasmocleis schubarti	LC	0.648	South America	44695.8	0.033593
Amphibians	Chimerella mariaelenae	LC	0.651	South America	27073.5	0.077404
Amphibians	Chirixalus dudhwaensis	DD	1	Asia	711.39	0.165718
Amphibians	Chiromantis kelleri	LC	0.99	Africa	1.06981e+06	0.062705
Amphibians	Chiropterotriton cieloensis	VU	1	North America	15.15	0
Amphibians	Chiropterotriton cracens	VU	1	North America	41.73	0
Amphibians	Chiropterotriton infernalis	LC	1	North America	22.75	0
Amphibians	Chiropterotriton magnipes	EN	1	North America	426.89	0.745789
Amphibians	Chiropterotriton miquihuanus	EN	1	North America	297.56	0
Amphibians	Chiropterotriton multidentatus	EN	1	North America	62.11	0
Amphibians	Chiropterotriton priscus	NT	1	North America	2807.45	0.410711
Amphibians	Chrysopaa sternosignata	LC	1	Asia	261953	0.006258
Amphibians	Chthonerpeton arii	DD	1	South America	92.23	0
Amphibians	Cochranella euhystrix	CR	1	South America	15.55	0.676527
Amphibians	Cochranella litoralis	VU	0.994	South America	6560.48	0.019666
Amphibians	Cochranella resplendens	LC	0.579	South America	84973.8	0.137937
Amphibians	Colostethus ruthveni	NT	1	South America	4709.36	0.177572
Amphibians	Cophixalus crepitans	NT	0.747	Australia	820.06	0.669073
Amphibians	Cophixalus peninsularis	DD	0.746	Australia	721.14	0.687647
Amphibians	Cophixalus zweifeli	DD	0.703	Australia	2379.57	0.62521
Amphibians	Cophyla maharipeo	CR	1	Africa	41.6	1
Amphibians	Cophyla noromalalae	EN	0.89	Africa	201.67	1
Amphibians	Cophyla puellarum	CR	1	Africa	25.4	1
Amphibians	Corythomantis greeningi	LC	0.808	South America	785478	0.027826
Amphibians	Craugastor augusti	LC	0.681	North America	636463	0.020915
Amphibians	Craugastor batrachylus	DD	1	North America	60.45	0
Amphibians	Craugastor tarahumaraensis	LC	1	North America	75710.2	0.00076
Amphibians	Craugastor vocalis	LC	0.601	North America	86630.3	0
Amphibians	Craugastor yucatanensis	NT	0.967	North America	23172	0.033829
Amphibians	Crinia bilingua	LC	0.89	Australia	197902	0.091114
Amphibians	Crinia deserticola	LC	0.959	Australia	973415	0.029964
Amphibians	Crinia parinsignifera	LC	0.544	Australia	373005	0.063469
Amphibians	Crinia riparia	LC	0.959	Australia	54323.9	0.043924
Amphibians	Crinia sloanei	DD	0.943	Australia	102095	0.037305
Amphibians	Crinia subinsignifera	LC	0.854	Australia	20137.6	0.22302
Amphibians	Crossodactylus cyclospinus	DD	1	South America	354.5	0
Amphibians	Crossodactylus dantei	DD	1	South America	19.12	0
Amphibians	Cryptobatrachus boulengeri	VU	1	South America	10173.7	0.082268
Amphibians	Cryptobatrachus pedroruizi	EN	0.901	South America	1702.25	0.101513
Amphibians	Cryptobatrachus remotus	VU	0.91	South America	2652.25	0.301548
Amphibians	Cryptobatrachus ruthveni	EN	1	South America	411.43	0.002042
Amphibians	Ctenophryne aequatorialis	LC	0.945	South America	3678.17	0
Amphibians	Cycloramphus migueli	DD	1	South America	529.41	0.041008
Amphibians	Cyclorana platycephala	LC	0.947	Australia	1.51084e+06	0.04527
Amphibians	Dasypops schirchi	VU	0.98	South America	9399.52	0.029777
Amphibians	Dendrophryniscus proboscideus	DD	0.614	South America	63.31	0.010899
Amphibians	Dendropsophus amicorum	CR	1	South America	7.86	0
Amphibians	Dendropsophus battersbyi	DD	1	South America	31.66	0.055907
Amphibians	Dendropsophus bipunctatus	LC	0.575	South America	85267.1	0.024727
Amphibians	Dendropsophus branneri	LC	0.669	South America	753015	0.014895
Amphibians	Dendropsophus coffea	LC	1	South America	65.25	0
Amphibians	Dendropsophus decipiens	LC	0.604	South America	569276	0.014226
Amphibians	Dendropsophus dutrai	DD	0.505	South America	2341.62	0
Amphibians	Dendropsophus haddadi	LC	0.787	South America	37085.8	0.052037
Amphibians	Dendropsophus luteoocellatus	LC	0.887	South America	25876.6	0.158015
Amphibians	Dendropsophus minusculus	LC	0.51	South America	307270	0.044842
Amphibians	Dendropsophus minusculus	LC	0.51	North America	105.13	0.139066
Amphibians	Dendropsophus novaisi	DD	1	South America	487	0
Amphibians	Dendropsophus oliveirai	LC	0.977	South America	232617	0.016742
Amphibians	Dendropsophus soaresi	LC	0.569	South America	774615	0.026601
Amphibians	Dendropsophus studerae	DD	1	South America	135.42	0
Amphibians	Dendropsophus timbeba	LC	0.554	South America	65057.4	0.140644
Amphibians	Dendropsophus vraemi	LC	1	South America	10.87	0
Amphibians	Dendropsophus xapuriensis	LC	0.554	South America	65058.8	0.140641
Amphibians	Dendropsophus yaracuyanus	EN	1	South America	329.24	0.203924
Amphibians	Discoglossus galganoi	LC	0.644	Europe	314311	0.08856
Amphibians	Discoglossus pictus	LC	0.846	Africa	264579	0.002487
Amphibians	Discoglossus pictus	LC	0.846	Europe	25187.3	0.10251
Amphibians	Discoglossus sardus	LC	0.849	Europe	27387.4	0.032889
Amphibians	Discoglossus scovazzi	LC	0.831	Africa	150271	0.020795
Amphibians	Dryophytes arenicolor	LC	0.822	North America	1.0211e+06	0.04588
Amphibians	Dryophytes wrightorum	LC	0.643	North America	340046	0.043644
Amphibians	Duttaphrynus dhufarensis	LC	0.998	Asia	475478	0.020603
Amphibians	Duttaphrynus hololius	DD	1	Asia	2062.03	0.274482
Amphibians	Duttaphrynus olivaceus	LC	1	Asia	333556	0.033884
Amphibians	Duttaphrynus scaber	LC	0.599	Asia	433633	0.052789
Amphibians	Duttaphrynus scorteccii	VU	1	Asia	202.66	0
Amphibians	Duttaphrynus stomaticus	LC	0.725	Asia	3.15518e+06	0.03084
Amphibians	Ecnomiohyla phantasmagoria	DD	1	South America	539.13	0
Amphibians	Elachistocleis panamensis	LC	0.633	South America	90200.9	0.007011
Amphibians	Elachistocleis pearsei	LC	0.729	South America	132246	0.038939
Amphibians	Elachistocleis skotogaster	LC	0.667	South America	5554.94	0.256856
Amphibians	Elachistocleis surinamensis	LC	0.763	South America	158969	0.084757
Amphibians	Eleutherodactylus bilineatus	LC	0.9	South America	31220.2	0.01609
Amphibians	Eleutherodactylus blairhedgesi	CR	1	North America	8.83	0.0453
Amphibians	Eleutherodactylus bresslerae	CR	0.742	North America	9.26	0.093952
Amphibians	Eleutherodactylus campi	LC	0.999	North America	112547	0.021549
Amphibians	Eleutherodactylus caribe	CR	0.999	North America	14.65	0
Amphibians	Eleutherodactylus cavernicola	CR	0.76	North America	1.49	0
Amphibians	Eleutherodactylus cundalli	VU	0.524	North America	3238.45	0.03992
Amphibians	Eleutherodactylus cystignathoides	LC	0.511	North America	54483.4	0.078689
Amphibians	Eleutherodactylus dennisi	LC	1	North America	865.7	0
Amphibians	Eleutherodactylus diplasius	EN	0.858	North America	679.13	0.058074
Amphibians	Eleutherodactylus fuscus	EN	1	North America	512.52	0
Amphibians	Eleutherodactylus glandulifer	CR	0.621	North America	415.59	0.06901
Amphibians	Eleutherodactylus griphus	EN	0.85	North America	259.51	0
Amphibians	Eleutherodactylus guanahacabibes	EN	0.947	North America	810.75	0.956916
Amphibians	Eleutherodactylus guttilatus	LC	0.779	North America	56834.4	0.003796
Amphibians	Eleutherodactylus iberia	CR	1	North America	84.07	0.87558
Amphibians	Eleutherodactylus interorbitalis	LC	1	North America	56478.3	9e-06
Amphibians	Eleutherodactylus juanariveroi	CR	1	North America	2.47	0
Amphibians	Eleutherodactylus junori	CR	1	North America	18.24	0
Amphibians	Eleutherodactylus longipes	LC	0.889	North America	30530.6	0.146573
Amphibians	Eleutherodactylus luteolus	EN	0.928	North America	1607.67	0.009685
Amphibians	Eleutherodactylus marnockii	LC	0.995	North America	102141	5e-05
Amphibians	Eleutherodactylus orientalis	CR	1	North America	18.19	0.754261
Amphibians	Eleutherodactylus pallidus	LC	0.674	North America	19373.2	0
Amphibians	Eleutherodactylus parapelates	CR	0.619	North America	373.04	0.005308
Amphibians	Eleutherodactylus pinarensis	EN	0.876	North America	1853.11	0.427125
Amphibians	Eleutherodactylus probolaeus	EN	0.753	North America	1184.13	0.155321
Amphibians	Eleutherodactylus rhodesi	CR	0.983	North America	80.06	0
Amphibians	Eleutherodactylus rogersi	LC	0.735	North America	3678.4	0.040017
Amphibians	Eleutherodactylus saxatilis	NT	1	North America	1158.44	0
Amphibians	Eleutherodactylus sciagraphus	CR	1	North America	76.88	0
Amphibians	Eleutherodactylus semipalmatus	CR	0.643	North America	695.24	0.062122
Amphibians	Eleutherodactylus simulans	EN	1	North America	7.35	1
Amphibians	Eleutherodactylus sisyphodemus	CR	1	North America	55.18	0
Amphibians	Eleutherodactylus symingtoni	CR	0.753	North America	176.84	0
Amphibians	Eleutherodactylus tetajulia	CR	1	North America	70.95	0.931924
Amphibians	Eleutherodactylus tonyi	CR	0.771	North America	14.85	0.375084
Amphibians	Eleutherodactylus verrucipes	LC	0.696	North America	32084.7	0.155394
Amphibians	Eleutherodactylus warreni	CR	1	North America	176	0
Amphibians	Eleutherodactylus wixarika	EN	1	North America	161.15	0
Amphibians	Engystomops guayaco	DD	0.892	South America	6411.32	0.01393
Amphibians	Engystomops montubio	LC	0.975	South America	15129.3	0.025822
Amphibians	Engystomops pustulatus	LC	0.812	South America	19174.6	0.022625
Amphibians	Engystomops pustulosus	LC	0.541	South America	457992	0.056997
Amphibians	Engystomops pustulosus	LC	0.541	North America	23659.6	0.134308
Amphibians	Engystomops puyango	LC	1	South America	3096.76	0.00011
Amphibians	Engystomops randi	LC	0.623	South America	3077.84	0.010696
Amphibians	Epicrionops bicolor	LC	0.68	South America	39473	0.297404
Amphibians	Epipedobates anthonyi	NT	1	South America	20767.5	0.037348
Amphibians	Epipedobates boulengeri	LC	0.594	South America	31020	0.098412
Amphibians	Epipedobates machalilla	LC	0.681	South America	25189.7	0.019692
Amphibians	Espadarana callistomma	LC	0.623	South America	18334.2	0.0318
Amphibians	Espadarana durrellorum	LC	0.912	South America	10905.7	0.155897
Amphibians	Euphlyctis cyanophlyctis	LC	0.711	Asia	3.15154e+06	0.032455
Amphibians	Euphlyctis ehrenbergii	LC	1	Asia	324676	3.1e-05
Amphibians	Euproctus platycephalus	EN	1	Europe	2028.91	0.201463
Amphibians	Eurycea chisholmensis	VU	1	North America	59.7	0
Amphibians	Eurycea latitans	VU	1	North America	7736.25	0
Amphibians	Eurycea nana	VU	1	North America	50.26	0
Amphibians	Eurycea naufragia	EN	1	North America	51.59	0
Amphibians	Eurycea neotenes	VU	1	North America	37.83	0
Amphibians	Eurycea pterophila	DD	1	North America	318.82	0
Amphibians	Eurycea rathbuni	VU	1	North America	56.69	0
Amphibians	Eurycea robusta	DD	1	North America	18.08	0
Amphibians	Eurycea sosorum	VU	1	North America	25.92	0
Amphibians	Eurycea tonkawae	EN	1	North America	820.13	0
Amphibians	Eurycea tridentifera	VU	1	North America	244.13	0
Amphibians	Eurycea troglodytes	DD	1	North America	3462.41	0
Amphibians	Eurycea waterlooensis	VU	1	North America	5.41	0
Amphibians	Excidobates captivus	VU	0.643	South America	5877.74	0
Amphibians	Excidobates condor	EN	1	South America	1025.71	0.111844
Amphibians	Fejervarya verruculosa	LC	0.977	Asia	40893.1	0.037848
Amphibians	Frostius erythrophthalmus	DD	0.887	South America	13457.2	0.005494
Amphibians	Gabohyla pauloalvini	DD	0.985	South America	18313.1	0.030736
Amphibians	Gastrophryne olivacea	LC	0.79	North America	1.34757e+06	0.011801
Amphibians	Gastrotheca aratia	LC	1	South America	334.7	0
Amphibians	Gastrotheca christiani	CR	0.678	South America	30.12	0.22012
Amphibians	Gastrotheca chrysosticta	EN	1	South America	201.22	0.904433
Amphibians	Gastrotheca fissipes	LC	0.767	South America	138903	0.012374
Amphibians	Gastrotheca flamma	DD	1	South America	12.78	0.029734
Amphibians	Gastrotheca fulvorufa	DD	0.897	South America	7549.67	0.06792
Amphibians	Gastrotheca galeata	DD	1	South America	299.14	0
Amphibians	Gastrotheca lateonota	VU	1	South America	2352.04	0
Amphibians	Gastrotheca lauzuricae	CR	1	South America	193.02	0
Amphibians	Gastrotheca lojana	VU	0.977	South America	7631.8	0.014649
Amphibians	Gastrotheca longipes	LC	0.682	South America	37242.9	0.101927
Amphibians	Gastrotheca ovifera	VU	1	South America	1413.66	0.529639
Amphibians	Gastrotheca pacchamama	EN	0.983	South America	220.17	0
Amphibians	Gastrotheca piperata	LC	1	South America	2139.12	0
Amphibians	Gastrotheca psychrophila	EN	1	South America	227.75	0.724918
Amphibians	Gastrotheca rebeccae	EN	1	South America	310	0
Amphibians	Gastrotheca splendens	DD	1	South America	12.04	0
Amphibians	Gastrotheca walkeri	VU	1	South America	1181.87	0.342136
Amphibians	Gastrotheca williamsoni	DD	1	South America	11.01	0.801998
Amphibians	Geobatrachus walkeri	EN	1	South America	478.41	0.600406
Amphibians	Gephyromantis azzurrae	EN	1	Africa	866.47	0.999977
Amphibians	Gephyromantis corvus	EN	1	Africa	963.52	0.899255
Amphibians	Haddadus aramunha	DD	1	South America	507.48	0.503902
Amphibians	Heleioporus albopunctatus	LC	0.972	Australia	196185	0.086429
Amphibians	Heleioporus eyrei	LC	0.677	Australia	53035.8	0.233836
Amphibians	Heleophryne hewitti	EN	1	Africa	140.52	0
Amphibians	Heleophryne orientalis	LC	1	Africa	1191.27	0
Amphibians	Heleophryne purcelli	LC	0.585	Africa	8288.82	0
Amphibians	Hemiphractus bubalus	NT	0.755	South America	55776.3	0.038816
Amphibians	Hemiphractus helioi	LC	0.66	South America	105074	0.153857
Amphibians	Hemisus brachydactylus	DD	1	Africa	1.62	0
Amphibians	Hildebrandtia macrotympanum	LC	1	Africa	737001	0.033445
Amphibians	Hoplobatrachus occipitalis	LC	0.525	Africa	4.49255e+06	0.097845
Amphibians	Hoplobatrachus tigerinus	LC	0.637	Asia	2.22139e+06	0.038426
Amphibians	Hyalinobatrachium fragile	NT	1	South America	7368.09	0.248721
Amphibians	Hyalinobatrachium guairarepanense	EN	1	South America	1934.25	0.366773
Amphibians	Hyalinobatrachium mondolfii	LC	0.981	South America	37643.1	0.117928
Amphibians	Hyalinobatrachium munozorum	LC	0.664	South America	163362	0.210308
Amphibians	Hyalinobatrachium orientale	VU	0.935	South America	2406.25	0.278454
Amphibians	Hyalinobatrachium orocostale	EN	1	South America	460.01	0.084737
Amphibians	Hyalinobatrachium pallidum	NT	0.712	South America	1825.88	0.413669
Amphibians	Hyalinobatrachium tatayoi	NT	0.99	South America	1358.33	0.070373
Amphibians	Hydrolaetare dantasi	LC	0.511	South America	70352.3	0.127221
Amphibians	Hydromantes platycephalus	LC	0.67	North America	32697	0.458939
Amphibians	Hydrophylax malabaricus	LC	0.525	Asia	455532	0.027939
Amphibians	Hyla meridionalis	LC	0.707	Africa	311661	0.011461
Amphibians	Hyla meridionalis	LC	0.707	Europe	165819	0.117572
Amphibians	Hyla sarda	LC	0.875	Europe	26902.8	0.033481
Amphibians	Hyla savignyi	LC	0.891	Africa	364.04	0.009944
Amphibians	Hyla savignyi	LC	0.891	Asia	693851	0.018938
Amphibians	Hylophorbus rufescens	DD	1	Asia	9.57	0
Amphibians	Hyloscirtus albopunctulatus	LC	0.772	South America	33169	0.369563
Amphibians	Hyloscirtus japreria	EN	1	South America	553.13	0.338438
Amphibians	Hyloscirtus pacha	DD	1	South America	17.46	0
Amphibians	Hyloscirtus tapichalaca	DD	1	South America	4.74	0.257384
Amphibians	Hyloxalus anthracinus	CR	0.766	South America	1719.97	4.1e-05
Amphibians	Hyloxalus awa	LC	0.64	South America	19952.8	0.142322
Amphibians	Hyloxalus bocagei	LC	0.761	South America	43458.4	0.204043
Amphibians	Hyloxalus chlorocraspedus	DD	1	South America	9.69	0
Amphibians	Hyloxalus elachyhistus	LC	0.985	South America	24606.3	0
Amphibians	Hyloxalus exasperatus	DD	0.611	South America	586.21	0.010167
Amphibians	Hyloxalus infraguttatus	NT	0.821	South America	30547.5	0.017996
Amphibians	Hyloxalus italoi	LC	0.778	South America	28319.4	0.017977
Amphibians	Hyloxalus mystax	DD	1	South America	4.12	0.694175
Amphibians	Hyloxalus parcus	DD	1	South America	64.23	0
Amphibians	Hyloxalus patitae	DD	1	South America	5.9	0
Amphibians	Hyloxalus pulcherrimus	DD	1	South America	12.78	0
Amphibians	Hyloxalus pumilus	DD	1	South America	2.84	0
Amphibians	Hyloxalus sauli	LC	0.905	South America	27718	0.072114
Amphibians	Hyloxalus sylvaticus	EN	1	South America	784.34	0.024887
Amphibians	Hyloxalus toachi	EN	0.509	South America	2182.67	0.563544
Amphibians	Hynobius turkestanicus	DD	0.989	Asia	2962.34	0.012591
Amphibians	Hyperolius horstockii	LC	0.784	Africa	14209.3	0
Amphibians	Hyperolius molleri	LC	0.855	Africa	843.41	0
Amphibians	Hyperolius nitidulus	LC	0.606	Africa	1.9064e+06	0.07124
Amphibians	Hyperolius papyri	DD	1	Africa	6160.06	0.051879
Amphibians	Hyperolius quadratomaculatus	DD	1	Africa	69.78	0
Amphibians	Hyperolius rhodesianus	LC	1	Africa	5506.21	0.120867
Amphibians	Hyperolius rubrovermiculatus	EN	1	Africa	421.82	0.335925
Amphibians	Hyperolius ruvuensis	CR	1	Africa	10.17	0
Amphibians	Hyperolius sheldricki	DD	1	Africa	18.76	0
Amphibians	Hyperolius spatzi	LC	0.571	Africa	152509	0.110598
Amphibians	Hyperolius thomensis	EN	0.997	Africa	584.12	0
Amphibians	Ikakogi tayrona	VU	1	South America	4097.01	0.258615
Amphibians	Incilius alvarius	LC	0.996	North America	361703	0.078422
Amphibians	Incilius mazatlanensis	LC	0.748	North America	33571.6	1.6e-05
Amphibians	Incilius mccoyi	LC	1	North America	7609.74	0
Amphibians	Incilius nebulifer	LC	0.683	North America	454560	0.018949
Amphibians	Indotyphlus battersbyi	DD	0.991	Asia	1601.34	0.016649
Amphibians	Isthmura sierraoccidentalis	VU	1	North America	29.13	0
Amphibians	Kassina cassinoides	LC	0.827	Africa	1.31507e+06	0.065519
Amphibians	Kassina fusca	LC	0.81	Africa	663666	0.100657
Amphibians	Kassina maculifer	LC	1	Africa	159927	0.12146
Amphibians	Kassina schioetzi	LC	0.514	Africa	93014.1	0.129799
Amphibians	Kassina somalica	LC	0.89	Africa	544524	0.089629
Amphibians	Kassina wazae	DD	1	Africa	34.73	0
Amphibians	Lanzarana largeni	LC	1	Africa	21577.5	0
Amphibians	Latonia nigriventer	CR	1	Asia	4.01	0.9601
Amphibians	Lepidobatrachus asper	NT	0.587	South America	239578	0.083292
Amphibians	Lepidobatrachus laevis	LC	0.675	South America	323202	0.069978
Amphibians	Lepidobatrachus llanensis	LC	0.982	South America	296801	0.042791
Amphibians	Leptodactylus bufonius	LC	0.624	South America	672461	0.04086
Amphibians	Leptodactylus caatingae	LC	0.836	South America	307384	0.029211
Amphibians	Leptodactylus labrosus	LC	0.993	South America	97441.3	0.038551
Amphibians	Leptodactylus laticeps	NT	0.8	South America	346453	0.062812
Amphibians	Leptodactylus magistris	CR	1	South America	7.86	0
Amphibians	Leptodactylus natalensis	LC	0.595	South America	166558	0.015301
Amphibians	Leptodactylus peritoaktites	VU	0.76	South America	5806.25	0.029596
Amphibians	Leptodactylus poecilochilus	LC	0.991	South America	172766	0.060523
Amphibians	Leptodactylus rhodonotus	LC	0.569	South America	241856	0.11413
Amphibians	Leptodactylus spixi	LC	0.672	South America	485821	0.015247
Amphibians	Leptodactylus turimiquensis	NT	0.878	South America	7835.83	0.122447
Amphibians	Leptodactylus vastus	LC	0.6	South America	627933	0.023937
Amphibians	Leptodactylus viridis	DD	1	South America	9366.81	0.000646
Amphibians	Leptodactylus wagneri	LC	0.525	South America	110906	0.170327
Amphibians	Leptopelis bufonides	LC	0.806	Africa	1.01518e+06	0.068233
Amphibians	Leptopelis concolor	LC	0.732	Africa	82508.2	0.122543
Amphibians	Leptopelis mossambicus	LC	0.623	Africa	235675	0.123127
Amphibians	Leptopelis viridis	LC	0.554	Africa	1.89663e+06	0.094659
Amphibians	Leucostethus fugax	DD	0.763	South America	589.64	0
Amphibians	Limnodynastes convexiusculus	LC	0.531	Asia	8253.71	6e-06
Amphibians	Limnodynastes convexiusculus	LC	0.531	Australia	338746	0.085253
Amphibians	Limnodynastes depressus	LC	0.992	Australia	61296.1	0.049341
Amphibians	Limnodynastes dorsalis	LC	0.9	Australia	290994	0.116967
Amphibians	Limnodynastes fletcheri	LC	0.86	Australia	1.15507e+06	0.040824
Amphibians	Limnodynastes interioris	LC	0.682	Australia	152057	0.031093
Amphibians	Limnodynastes lignarius	LC	0.804	Australia	221384	0.060445
Amphibians	Limnodynastes salmini	LC	0.534	Australia	322179	0.036827
Amphibians	Limnodynastes tasmaniensis	LC	0.747	Australia	1.80953e+06	0.04889
Amphibians	Lithobates berlandieri	LC	0.643	North America	919306	0.020819
Amphibians	Lithobates blairi	LC	0.624	North America	888501	0.006271
Amphibians	Lithobates bwana	LC	0.908	South America	6694.73	0.12612
Amphibians	Lithobates chiricahuensis	VU	1	North America	230821	0.048678
Amphibians	Lithobates forreri	LC	0.563	North America	74556.9	1.7e-05
Amphibians	Lithobates johni	VU	0.816	North America	1730.74	0
Amphibians	Lithobates lemosespinali	DD	1	North America	83.83	0
Amphibians	Lithobates magnaocularis	LC	0.879	North America	189474	3e-06
Amphibians	Lithobates onca	EN	1	North America	10779.1	0.142277
Amphibians	Lithobates pustulosus	LC	0.688	North America	79343.1	0
Amphibians	Lithobates subaquavocalis	CR	1	North America	221.93	0.314604
Amphibians	Lithobates tarahumarae	VU	1	North America	95593.6	0.000602
Amphibians	Lithobates yavapaiensis	LC	1	North America	242777	0.104528
Amphibians	Litoria adelaidensis	LC	0.735	Australia	89707.6	0.159429
Amphibians	Litoria alboguttata	LC	0.724	Australia	900942	0.030865
Amphibians	Litoria australis	LC	0.912	Australia	1.03997e+06	0.042545
Amphibians	Litoria bicolor	LC	0.696	Australia	639737	0.053172
Amphibians	Litoria brevipes	LC	0.752	Australia	638473	0.025959
Amphibians	Litoria caerulea	LC	0.839	Asia	4495.01	0
Amphibians	Litoria caerulea	LC	0.839	Australia	3.42932e+06	0.037687
Amphibians	Litoria cavernicola	DD	1	Australia	3621.63	0.720767
Amphibians	Litoria coplandi	LC	0.915	Australia	584891	0.059208
Amphibians	Litoria cryptotis	LC	0.999	Australia	384803	0.017967
Amphibians	Litoria cultripes	LC	1	Australia	400525	0.014895
Amphibians	Litoria cyclorhyncha	LC	1	Australia	80903.1	0.217267
Amphibians	Litoria dahlii	LC	0.666	Australia	203960	0.024487
Amphibians	Litoria electrica	LC	1	Australia	104454	0
Amphibians	Litoria everetti	DD	0.987	Asia	40558.5	0.027028
Amphibians	Litoria fallax	LC	0.509	Australia	292071	0.026181
Amphibians	Litoria gilleni	LC	1	Australia	7618.17	0
Amphibians	Litoria inermis	LC	0.757	Australia	1.32121e+06	0.04346
Amphibians	Litoria latopalmata	LC	0.765	Australia	1.17608e+06	0.033784
Amphibians	Litoria longipes	LC	0.752	Australia	995008	0.054627
Amphibians	Litoria maculosa	LC	1	Australia	555784	0.007498
Amphibians	Litoria maini	LC	1	Australia	1.5722e+06	0.061451
Amphibians	Litoria meiriana	LC	0.839	Australia	276172	0.088457
Amphibians	Litoria moorei	LC	0.702	Australia	76375.5	0.12084
Amphibians	Litoria novaehollandiae	LC	0.773	Australia	1.23028e+06	0.033401
Amphibians	Litoria pallida	LC	0.686	Australia	613088	0.062665
Amphibians	Litoria peronii	LC	0.603	Australia	618036	0.04263
Amphibians	Litoria raniformis	EN	0.534	Australia	234248	0.113835
Amphibians	Litoria rothii	LC	0.714	Asia	1482.62	0
Amphibians	Litoria rothii	LC	0.714	Australia	920841	0.04815
Amphibians	Litoria rubella	LC	0.901	Asia	30753	0.004943
Amphibians	Litoria rubella	LC	0.901	Australia	4.25492e+06	0.040898
Amphibians	Litoria splendida	LC	0.997	Australia	124464	0.111723
Amphibians	Litoria staccato	LC	0.917	Australia	1710.22	0.272351
Amphibians	Litoria tornieri	LC	0.826	Australia	468914	0.064929
Amphibians	Litoria vagitus	LC	1	Australia	43455	0.056047
Amphibians	Litoria verrucosa	LC	0.885	Australia	346312	0.040218
Amphibians	Litoria watjulumensis	LC	0.838	Australia	513651	0.058189
Amphibians	Lyciasalamandra atifi	EN	0.843	Asia	1480.08	0
Amphibians	Lynchius flavomaculatus	DD	0.912	South America	6690.49	0.141985
Amphibians	Lynchius nebulanastes	EN	1	South America	66.34	0
Amphibians	Lynchius oblitus	LC	1	South America	115.13	0.941979
Amphibians	Lynchius parkeri	EN	1	South America	136.52	0
Amphibians	Lynchius simmonsi	VU	1	South America	191.2	0.456224
Amphibians	Lynchius tabaconas	LC	1	South America	28.76	0.730529
Amphibians	Mannophryne caquetio	EN	1	South America	592.24	0.046366
Amphibians	Mannophryne herminae	NT	0.998	South America	595.31	0.921755
Amphibians	Mannophryne lamarcai	EN	1	South America	824.85	0
Amphibians	Mannophryne larandina	DD	1	South America	10.39	0.263715
Amphibians	Mannophryne leonardoi	NT	1	South America	2654.75	0.252099
Amphibians	Mannophryne molinai	EN	1	South America	1896.99	0.126817
Amphibians	Mannophryne neblina	CR	1	South America	3.45	1
Amphibians	Mannophryne oblitterata	NT	1	South America	1317.4	0.681873
Amphibians	Mannophryne speeri	CR	1	South America	7.8	0
Amphibians	Mannophryne trujillensis	EN	1	South America	296.84	0
Amphibians	Mannophryne vulcano	NT	1	South America	751.13	0.504387
Amphibians	Mannophryne yustizi	EN	1	South America	867.95	0.326643
Amphibians	Mantella expectata	EN	1	Africa	1112.3	0.285382
Amphibians	Mantella viridis	EN	1	Africa	787.55	0.202197
Amphibians	Mantidactylus noralottae	DD	1	Africa	866.47	0.999977
Amphibians	Melanophryniscus klappenbachi	LC	0.575	South America	234145	0.09527
Amphibians	Melanophryniscus rubriventris	LC	0.614	South America	54647.3	0.015449
Amphibians	Mertensophryne anotis	LC	0.92	Africa	13830.8	0
Amphibians	Mertensophryne nairobiensis	DD	0.592	Africa	13487.2	0.042479
Amphibians	Microbatrachella capensis	CR	0.575	Africa	35.55	0
Amphibians	Microhyla ornata	LC	0.596	Asia	2.05037e+06	0.038818
Amphibians	Microhyla rubra	LC	0.579	Asia	680729	0.043025
Amphibians	Microkayla adenopleura	EN	1	South America	506.67	0
Amphibians	Microkayla condoriri	VU	1	South America	70.87	0
Amphibians	Microkayla harveyi	CR	1	South America	4.38	0
Amphibians	Microkayla iatamasi	VU	1	South America	90.9	0
Amphibians	Microkayla kempffi	EN	1	South America	353.67	0
Amphibians	Microkayla pinguis	CR	1	South America	10.98	0
Amphibians	Microkayla quimsacruzis	EN	1	South America	468.86	0
Amphibians	Microkayla teqta	CR	0.501	South America	19.28	0
Amphibians	Microkayla wettsteini	VU	1	South America	63.97	0.446303
Amphibians	Minervarya syhadrensis	LC	0.632	Asia	1.4393e+06	0.029328
Amphibians	Myobatrachus gouldii	LC	0.916	Australia	100744	0.100269
Amphibians	Neobatrachus albipes	LC	1	Australia	116596	0.109482
Amphibians	Neobatrachus aquilonius	LC	1	Australia	435529	0.018207
Amphibians	Neobatrachus centralis	LC	0.986	Australia	536596	0.056456
Amphibians	Neobatrachus fulvus	LC	0.999	Australia	18922.7	0.025116
Amphibians	Neobatrachus kunapalari	LC	1	Australia	274274	0.077861
Amphibians	Neobatrachus pelobatoides	LC	0.965	Australia	300876	0.123746
Amphibians	Neobatrachus pictus	LC	0.963	Australia	296906	0.119293
Amphibians	Neobatrachus sudelli	LC	0.726	Australia	716487	0.062834
Amphibians	Neobatrachus sutor	LC	1	Australia	1.42854e+06	0.071664
Amphibians	Neobatrachus wilsmorei	LC	1	Australia	503238	0.03431
Amphibians	Neurergus crocatus	VU	1	Asia	13421.4	0.085557
Amphibians	Neurergus kaiseri	VU	1	Asia	9237.48	0
Amphibians	Neurergus microspilotus	CR	1	Asia	394.13	0
Amphibians	Neurergus strauchii	VU	0.962	Asia	16835.7	0
Amphibians	Niceforonia lucida	EN	0.983	South America	205.34	0
Amphibians	Noblella carrascoicola	LC	1	South America	1509.64	0
Amphibians	Noblella heyeri	LC	0.784	South America	13916.1	0.136194
Amphibians	Noblella madreselva	CR	1	South America	10.19	0
Amphibians	Noblella ritarasquinae	LC	1	South America	1889.04	0
Amphibians	Notaden bennettii	LC	0.939	Australia	1.03559e+06	0.038527
Amphibians	Notaden melanoscaphus	LC	0.644	Australia	492325	0.043273
Amphibians	Notaden nichollsi	LC	1	Australia	1.80399e+06	0.050214
Amphibians	Notaden weigeli	DD	1	Australia	9823.11	0.269056
Amphibians	Nothophryne unilurio	CR	1	Africa	9.39	0
Amphibians	Notophthalmus meridionalis	EN	0.896	North America	81901	0.009267
Amphibians	Nyctibatrachus humayuni	VU	0.849	Asia	5945.38	0.098344
Amphibians	Nyctimantis rugiceps	LC	0.76	South America	34301.4	0.118115
Amphibians	Nymphargus bejaranoi	EN	1	South America	2307.84	0
Amphibians	Nymphargus buenaventura	DD	1	South America	6.14	0
Amphibians	Nymphargus laurae	CR	1	South America	10.67	0
Amphibians	Nymphargus mariae	LC	0.707	South America	15004.7	0.04805
Amphibians	Nymphargus posadae	LC	0.559	South America	16131.4	0.09313
Amphibians	Odontophrynus barrioi	LC	0.993	South America	45721.6	0.061104
Amphibians	Odontophrynus carvalhoi	LC	0.926	South America	844802	0.025662
Amphibians	Odontophrynus lavillai	LC	0.724	South America	491873	0.046013
Amphibians	Odontophrynus occidentalis	LC	0.902	South America	504847	0.017138
Amphibians	Ololygon agilis	LC	0.746	South America	18900.2	0.057915
Amphibians	Ololygon muriciensis	CR	1	South America	9.82	0.90224
Amphibians	Ommatotriton vittatus	LC	0.909	Asia	47855.1	0.004968
Amphibians	Oophaga sylvatica	NT	0.581	South America	27996.8	0.098002
Amphibians	Oreobates ayacucho	EN	1	South America	103.46	0
Amphibians	Oreobates berdemenos	VU	0.522	South America	4315.44	0.26595
Amphibians	Oreobates choristolemma	VU	1	South America	6853.54	0
Amphibians	Oreobates sanderi	LC	0.555	South America	14046.6	0.023165
Amphibians	Oreobates yanucu	DD	1	South America	10.21	0
Amphibians	Oreobates zongoensis	CR	1	South America	14.97	0
Amphibians	Oreophryne rookmaakeri	EN	1	Asia	1966.74	0.032145
Amphibians	Oscaecilia bassleri	LC	0.728	South America	110568	0.351378
Amphibians	Osteocephalus alboguttatus	LC	0.963	South America	16963.1	0.147487
Amphibians	Osteocephalus castaneicola	LC	0.675	South America	18572.5	0.020567
Amphibians	Osteocephalus mutabor	LC	0.866	South America	50650.3	0.221387
Amphibians	Osteocephalus subtilis	LC	0.554	South America	65057.5	0.140644
Amphibians	Osteocephalus verruciger	LC	0.592	South America	9448.51	0.079628
Amphibians	Papurana elberti	LC	0.927	Asia	54246.3	0.031448
Amphibians	Papurana florensis	LC	0.588	Asia	24913.1	0.044249
Amphibians	Paradactylodon gorganensis	CR	1	Asia	41.17	0
Amphibians	Paradactylodon persicus	NT	0.589	Asia	24079.4	0.007588
Amphibians	Paruwrobates erythromos	DD	0.603	South America	19.64	0.028004
Amphibians	Pelobates balcanicus	LC	0.716	Asia	4066.65	0
Amphibians	Pelobates balcanicus	LC	0.716	Europe	91845.4	0.054204
Amphibians	Pelobates cultripes	VU	0.726	Europe	356705	0.07969
Amphibians	Pelobates fuscus	LC	0.55	Europe	1.99402e+06	0.028946
Amphibians	Pelobates fuscus	LC	0.55	Asia	480460	0.038607
Amphibians	Pelobates syriacus	LC	0.698	Asia	242663	0.027949
Amphibians	Pelobates syriacus	LC	0.698	Europe	15965.4	0.036174
Amphibians	Pelobates varaldii	EN	0.95	Africa	6272.23	0
Amphibians	Pelodytes ibericus	LC	0.998	Europe	102216	0.190823
Amphibians	Pelophylax bedriagae	LC	0.735	Africa	40276.6	0.002812
Amphibians	Pelophylax bedriagae	LC	0.735	Asia	168645	0.014041
Amphibians	Pelophylax bedriagae	LC	0.735	Europe	188.47	0.023823
Amphibians	Pelophylax caralitanus	NT	0.988	Asia	15247.6	0
Amphibians	Pelophylax cretensis	VU	0.851	Europe	1883.95	0.039975
Amphibians	Pelophylax perezi	LC	0.585	Europe	373779	0.08368
Amphibians	Pelophylax ridibundus	LC	0.589	Asia	2.06626e+06	0.020793
Amphibians	Pelophylax ridibundus	LC	0.589	Europe	2.16139e+06	0.029721
Amphibians	Pelophylax saharicus	LC	0.934	Africa	1.30679e+06	0.005416
Amphibians	Pelophylax tenggerensis	EN	1	Asia	463.79	0
Amphibians	Pelophylax terentievi	DD	1	Asia	320.16	0
Amphibians	Peltophryne fluviatica	CR	0.67	North America	290.34	0
Amphibians	Peltophryne fustiger	LC	0.604	North America	12671.1	0.090392
Amphibians	Phasmahyla exilis	LC	0.772	South America	14763.9	0.017747
Amphibians	Phasmahyla spectabilis	DD	1	South America	413.16	0.051021
Amphibians	Phrynobatrachus afiabirago	CR	0.704	Africa	27.9	0.824373
Amphibians	Phrynobatrachus brevipalmatus	DD	1	Africa	11.8	0
Amphibians	Phrynobatrachus elberti	DD	1	Africa	507.45	0
Amphibians	Phrynobatrachus francisci	LC	0.75	Africa	1.368e+06	0.066729
Amphibians	Phrynobatrachus gutturosus	LC	0.51	Africa	374450	0.071938
Amphibians	Phrynobatrachus latifrons	LC	0.584	Africa	1.48613e+06	0.054235
Amphibians	Phrynobatrachus leveleve	LC	1	Africa	843.41	0
Amphibians	Phrynobatrachus nanus	DD	1	Africa	513.79	0
Amphibians	Phrynobatrachus pygmaeus	DD	1	Africa	526.38	0
Amphibians	Phrynobatrachus ungujae	EN	0.776	Africa	196.25	0
Amphibians	Phrynomantis annectens	LC	0.912	Africa	481358	0.190174
Amphibians	Phrynomantis microps	LC	0.635	Africa	1.91797e+06	0.081986
Amphibians	Phrynomantis somalicus	LC	1	Africa	51889.3	0
Amphibians	Phrynopus anancites	DD	1	South America	10.99	0
Amphibians	Phrynopus thompsoni	DD	1	South America	11.29	0
Amphibians	Phyllobates terribilis	EN	0.682	South America	856.59	0
Amphibians	Phyllodytes acuminatus	LC	0.669	South America	48307.2	0.003934
Amphibians	Phyllodytes edelmoi	DD	1	South America	2508.1	0.026765
Amphibians	Phyllodytes gyrinaethes	DD	1	South America	1294.25	0.029268
Amphibians	Phyllodytes kautskyi	LC	0.664	South America	13957.7	0.066294
Amphibians	Phyllodytes luteolus	LC	0.568	South America	78917.1	0.026032
Amphibians	Phyllodytes maculosus	DD	1	South America	2169.19	0.001968
Amphibians	Phyllodytes tuberculosus	DD	1	South America	1540.9	0.001058
Amphibians	Phyllodytes wuchereri	DD	1	South America	9730.14	0.060923
Amphibians	Phyllomedusa bahiana	DD	0.93	South America	56037.1	0.004561
Amphibians	Phyllomedusa neildi	DD	1	South America	528.02	0.242301
Amphibians	Phyllomedusa sauvagii	LC	0.55	South America	609666	0.046313
Amphibians	Phyllomedusa trinitatis	LC	0.766	North America	1309.27	0.10748
Amphibians	Phyllomedusa trinitatis	LC	0.766	South America	41719.5	0.155785
Amphibians	Phyllomedusa venusta	LC	0.552	South America	72114.9	0.025693
Amphibians	Physalaemus aguirrei	LC	0.59	South America	33364.8	0.026377
Amphibians	Physalaemus albifrons	LC	0.905	South America	638941	0.019218
Amphibians	Physalaemus caete	DD	1	South America	3096.13	0.025086
Amphibians	Physalaemus camacan	DD	1	South America	1.27	1
Amphibians	Physalaemus cicada	LC	0.998	South America	266188	0.020651
Amphibians	Physalaemus crombiei	LC	0.752	South America	59075.8	0.033826
Amphibians	Physalaemus cuqui	LC	0.88	South America	89866.9	0.018626
Amphibians	Physalaemus erikae	LC	1	South America	10402.7	0.015996
Amphibians	Physalaemus fischeri	LC	0.635	South America	268145	0.046989
Amphibians	Physalaemus irroratus	DD	1	South America	140.48	0.097879
Amphibians	Physalaemus kroyeri	LC	0.948	South America	270307	0.018808
Amphibians	Pipa carvalhoi	LC	0.867	South America	401309	0.015983
Amphibians	Pipa parva	LC	0.983	South America	79350.3	0.050075
Amphibians	Pithecopus nordestinus	DD	0.827	South America	843784	0.016249
Amphibians	Platyplectrum ornatum	LC	0.727	Australia	1.62285e+06	0.041258
Amphibians	Platyplectrum spenceri	LC	1	Australia	1.52083e+06	0.059278
Amphibians	Plethodon neomexicanus	NT	1	North America	3756.93	0.055348
Amphibians	Pleurodeles nebulosus	LC	0.678	Africa	39812.9	0.007398
Amphibians	Pleurodeles poireti	EN	0.832	Africa	1493.55	0
Amphibians	Pleurodeles waltl	NT	0.81	Africa	34255.9	0.002396
Amphibians	Pleurodeles waltl	NT	0.81	Europe	270530	0.102279
Amphibians	Pleurodema borellii	LC	0.525	South America	91991.5	0.020755
Amphibians	Pleurodema brachyops	LC	0.509	South America	449034	0.05364
Amphibians	Pleurodema bufoninum	LC	0.844	South America	547856	0.009008
Amphibians	Pleurodema cinereum	LC	0.713	South America	185156	0.003032
Amphibians	Pleurodema diplolister	LC	0.705	South America	979547	0.023683
Amphibians	Pleurodema guayapae	LC	0.743	South America	97214	0.006374
Amphibians	Pleurodema marmoratum	VU	0.532	South America	241697	0.01149
Amphibians	Pleurodema nebulosum	LC	0.889	South America	511699	0.009024
Amphibians	Pleurodema somuncurense	CR	1	South America	1.77	0
Amphibians	Pleurodema tucumanum	LC	0.589	South America	156267	0.014254
Amphibians	Polypedates maculatus	LC	0.591	Asia	1.60577e+06	0.036015
Amphibians	Poyntonophrynus damaranus	DD	1	Africa	72864.5	0.012677
Amphibians	Poyntonophrynus dombensis	LC	0.889	Africa	254267	0.200022
Amphibians	Poyntonophrynus fenoulheti	LC	0.681	Africa	456662	0.100365
Amphibians	Poyntonophrynus hoeschi	LC	1	Africa	120436	0.035825
Amphibians	Poyntonophrynus kavangensis	LC	0.651	Africa	285695	0.237996
Amphibians	Poyntonophrynus lughensis	LC	0.985	Africa	916804	0.063875
Amphibians	Poyntonophrynus vertebralis	LC	0.895	Africa	227811	0
Amphibians	Pristimantis achuar	LC	0.968	South America	17969.3	0.214405
Amphibians	Pristimantis acuminatus	LC	0.614	South America	59270	0.064973
Amphibians	Pristimantis amydrotus	DD	1	South America	9.72	0.739712
Amphibians	Pristimantis anemerus	DD	1	South America	53	0
Amphibians	Pristimantis aquilonaris	LC	1	South America	1371.48	0
Amphibians	Pristimantis atratus	EN	0.595	South America	1677.6	0
Amphibians	Pristimantis balionotus	EN	1	South America	9.97	0.359077
Amphibians	Pristimantis bambu	DD	0.501	South America	2.03	0
Amphibians	Pristimantis bellator	LC	1	South America	1741.23	0.137363
Amphibians	Pristimantis bicumulus	VU	1	South America	1386.2	0.528502
Amphibians	Pristimantis boconoensis	VU	1	South America	42.93	1
Amphibians	Pristimantis buccinator	LC	0.519	South America	27814.5	0.277755
Amphibians	Pristimantis bustamante	DD	1	South America	33.63	0.725245
Amphibians	Pristimantis caeruleonotus	DD	1	South America	10.2	0
Amphibians	Pristimantis cajamarcensis	LC	1	South America	5366.08	0.082418
Amphibians	Pristimantis carmelitae	EN	1	South America	71.1	0
Amphibians	Pristimantis ceuthospilus	VU	1	South America	2452.56	0.004024
Amphibians	Pristimantis chimu	DD	1	South America	11.15	0
Amphibians	Pristimantis colodactylus	LC	0.75	South America	3871.99	0.150687
Amphibians	Pristimantis condor	LC	0.838	South America	4466.63	0.138525
Amphibians	Pristimantis coronatus	DD	1	South America	51.63	0
Amphibians	Pristimantis cristinae	EN	1	South America	338.92	0.395167
Amphibians	Pristimantis croceoinguinis	LC	0.652	South America	97781.7	0.179004
Amphibians	Pristimantis cryptomelas	NT	0.966	South America	10879.5	0.140273
Amphibians	Pristimantis cuentasi	EN	1	South America	312.92	0.395373
Amphibians	Pristimantis delicatus	EN	1	South America	53.13	0
Amphibians	Pristimantis diadematus	LC	0.624	South America	278170	0.17565
Amphibians	Pristimantis esmeraldas	LC	0.848	South America	25154.1	0.115874
Amphibians	Pristimantis exoristus	DD	1	South America	8449.39	0.105384
Amphibians	Pristimantis fasciatus	VU	0.908	South America	1751.82	0.253114
Amphibians	Pristimantis galdi	LC	0.555	South America	11528.1	0.145302
Amphibians	Pristimantis iiap	DD	1	South America	31.3	0
Amphibians	Pristimantis imitatrix	LC	0.868	South America	47607.2	0.038224
Amphibians	Pristimantis incertus	LC	1	South America	4506.4	0.489118
Amphibians	Pristimantis insignitus	NT	1	South America	929.53	0.660065
Amphibians	Pristimantis jabonensis	VU	1	South America	30.37	0.999012
Amphibians	Pristimantis kichwarum	LC	0.857	South America	23867.7	0.274156
Amphibians	Pristimantis lacrimosus	LC	0.657	South America	256535	0.122318
Amphibians	Pristimantis librarius	DD	0.934	South America	134.6	0.003492
Amphibians	Pristimantis limoncochensis	NT	0.984	South America	24113	0.148091
Amphibians	Pristimantis llojsintuta	LC	1	South America	9664.26	0
Amphibians	Pristimantis lymani	LC	0.999	South America	50736.8	0.048755
Amphibians	Pristimantis mariaelenae	DD	1	South America	10.29	0
Amphibians	Pristimantis megalops	NT	1	South America	3359.49	0.276554
Amphibians	Pristimantis mendax	LC	0.581	South America	102732	0.182961
Amphibians	Pristimantis meridionalis	DD	1	South America	10.59	0
Amphibians	Pristimantis metabates	EN	0.618	South America	133.82	0
Amphibians	Pristimantis minutulus	DD	0.501	South America	33.59	0
Amphibians	Pristimantis muscosus	NT	0.832	South America	1851.2	0.382514
Amphibians	Pristimantis omeviridis	LC	0.901	South America	2176.67	0.626824
Amphibians	Pristimantis orestes	EN	1	South America	1785.07	0
Amphibians	Pristimantis orphnolaimus	LC	0.988	South America	21923.6	0.180052
Amphibians	Pristimantis parvillus	LC	0.622	South America	17944.8	0.139062
Amphibians	Pristimantis paulodutrai	LC	0.927	South America	44684.3	0.036728
Amphibians	Pristimantis paululus	LC	0.83	South America	45193.9	0.150624
Amphibians	Pristimantis pecki	DD	0.838	South America	8882.15	0.046802
Amphibians	Pristimantis percnopterus	LC	0.691	South America	8555.02	0.024823
Amphibians	Pristimantis percultus	EN	0.999	South America	15.62	0.34251
Amphibians	Pristimantis petrobardus	EN	1	South America	65.16	0.784377
Amphibians	Pristimantis phalaroinguinis	DD	1	South America	10.32	0.804264
Amphibians	Pristimantis phoxocephalus	LC	0.608	South America	10978.5	0.090743
Amphibians	Pristimantis platydactylus	LC	0.571	South America	56069.8	0.029709
Amphibians	Pristimantis proserpens	VU	0.709	South America	3208.45	0.217205
Amphibians	Pristimantis pseudoacuminatus	LC	0.935	South America	37108.5	0.172923
Amphibians	Pristimantis quaquaversus	LC	0.889	South America	80892.5	0.114692
Amphibians	Pristimantis ramagii	LC	0.686	South America	103715	0.015458
Amphibians	Pristimantis reclusas	CR	1	South America	59.35	0.363774
Amphibians	Pristimantis reticulatus	DD	1	South America	6.62	1
Amphibians	Pristimantis rhigophilus	VU	1	South America	20.65	1
Amphibians	Pristimantis rhodoplichus	EN	1	South America	678.94	0.011282
Amphibians	Pristimantis rhodostichus	LC	0.538	South America	4657.16	0.1279
Amphibians	Pristimantis rivasi	VU	0.94	South America	4111.75	0.207987
Amphibians	Pristimantis riveroi	DD	1	South America	13.21	0.409538
Amphibians	Pristimantis rosadoi	VU	0.811	South America	12689.8	0.153882
Amphibians	Pristimantis royi	DD	1	South America	9.92	0
Amphibians	Pristimantis rozei	DD	1	South America	6.8	1
Amphibians	Pristimantis rufioculis	VU	0.565	South America	3895.34	0
Amphibians	Pristimantis ruthveni	EN	1	South America	451.7	0.467346
Amphibians	Pristimantis sanctaemartae	NT	1	South America	4329.59	0.309025
Amphibians	Pristimantis scitulus	DD	0.715	South America	22.7	0
Amphibians	Pristimantis skydmainos	LC	0.85	South America	175450	0.251376
Amphibians	Pristimantis spinosus	NT	0.605	South America	361.01	0
Amphibians	Pristimantis stenodiscus	CR	1	South America	4.04	1
Amphibians	Pristimantis sternothylax	LC	1	South America	5465.46	0.034786
Amphibians	Pristimantis stipa	DD	1	South America	10.29	0
Amphibians	Pristimantis subsigillatus	LC	0.8	South America	44603.1	0.039353
Amphibians	Pristimantis tantanti	LC	0.781	South America	421.59	0.499561
Amphibians	Pristimantis tayrona	NT	1	South America	4812.48	0.348872
Amphibians	Pristimantis terraebolivaris	LC	1	South America	4809.52	0.442233
Amphibians	Pristimantis toftae	LC	0.654	South America	136797	0.18637
Amphibians	Pristimantis trachyblepharis	LC	0.651	South America	24398	0.050986
Amphibians	Pristimantis turik	DD	1	South America	12.56	0
Amphibians	Pristimantis turumiquirensis	CR	1	South America	86.63	0
Amphibians	Pristimantis ventriguttatus	DD	1	South America	9.67	0.567735
Amphibians	Pristimantis ventrimarmoratus	LC	0.594	South America	285923	0.105758
Amphibians	Pristimantis versicolor	LC	1	South America	6967.02	0.162164
Amphibians	Pristimantis vidua	EN	1	South America	165.32	0
Amphibians	Pristimantis vinhai	LC	0.887	South America	45452.8	0.037435
Amphibians	Pristimantis walkeri	LC	0.713	South America	30830.4	0.023017
Amphibians	Pristimantis waoranii	DD	1	South America	131.51	1
Amphibians	Pristimantis wiensi	DD	1	South America	16.24	0
Amphibians	Pristimantis yukpa	LC	0.619	South America	5546.08	0.134057
Amphibians	Pristimantis yustizi	VU	0.6	South America	1397.99	0.268908
Amphibians	Proceratophrys cristiceps	LC	0.949	South America	580633	0.019648
Amphibians	Proceratophrys laticeps	LC	0.727	South America	55205.4	0.035068
Amphibians	Proceratophrys schirchi	LC	0.535	South America	60033	0.032649
Amphibians	Pseudacris cadaverina	LC	1	North America	63470.6	0.08607
Amphibians	Pseudacris clarkii	LC	0.829	North America	460439	0.002577
Amphibians	Pseudacris maculata	LC	0.571	North America	3.20012e+06	0.049616
Amphibians	Pseudacris regilla	LC	0.618	North America	945132	0.117116
Amphibians	Pseudacris streckeri	LC	0.573	North America	314321	0.003656
Amphibians	Pseudopaludicola llanera	LC	0.624	South America	269540	0.045406
Amphibians	Pseudopaludicola pusilla	LC	0.963	South America	60821.9	0.046437
Amphibians	Pseudophryne douglasi	LC	1	Australia	76015.3	0.073441
Amphibians	Pseudophryne guentheri	LC	0.865	Australia	207535	0.108426
Amphibians	Pseudophryne occidentalis	LC	1	Australia	632518	0.068013
Amphibians	Ptychadena filwoha	DD	1	Africa	133.41	0.761337
Amphibians	Ptychadena gansi	LC	1	Africa	73645.3	0
Amphibians	Ptychadena mapacha	DD	1	Africa	2588.04	0
Amphibians	Ptychadena newtoni	EN	0.997	Africa	313.96	0
Amphibians	Ptychadena pumilio	LC	0.541	Africa	2.59511e+06	0.084022
Amphibians	Ptychadena tellinii	LC	0.618	Africa	1.53034e+06	0.094701
Amphibians	Ptychadena trinodis	LC	0.671	Africa	2.10795e+06	0.100086
Amphibians	Pyxicephalus adspersus	LC	0.615	Africa	2.25127e+06	0.09284
Amphibians	Pyxicephalus edulis	LC	0.565	Africa	1.6635e+06	0.088853
Amphibians	Pyxicephalus obbianus	LC	1	Africa	100807	0
Amphibians	Rana asiatica	LC	0.556	Asia	90759.2	0.066396
Amphibians	Rana chensinensis	LC	0.542	Asia	1.53607e+06	0.004256
Amphibians	Rana draytonii	VU	0.703	North America	96222.8	0.063399
Amphibians	Rana holtzi	CR	1	Asia	85.5	0
Amphibians	Rana luteiventris	LC	0.573	North America	755818	0.105931
Amphibians	Rana macrocnemis	LC	0.619	Asia	311521	0.012796
Amphibians	Rana macrocnemis	LC	0.619	Europe	49735.5	0.073872
Amphibians	Rana muscosa	EN	1	North America	916.69	0.764795
Amphibians	Rana pseudodalmatina	LC	0.786	Asia	41893	0.012964
Amphibians	Ranitomeya benedicta	VU	0.849	South America	9332.85	0.012042
Amphibians	Ranitomeya sirensis	LC	0.501	South America	70346.6	0.189126
Amphibians	Ranitomeya vanzolinii	LC	0.926	South America	119102	0.228305
Amphibians	Ranodon sibiricus	EN	0.558	Asia	8983.63	0.375484
Amphibians	Raorchestes bombayensis	VU	0.631	Asia	8099.09	0.112066
Amphibians	Raorchestes terebrans	DD	1	Asia	21.72	0
Amphibians	Rhaebo blombergi	NT	0.584	South America	13320.8	0.031213
Amphibians	Rhinella alata	DD	1	South America	302.33	0
Amphibians	Rhinella amabilis	CR	1	South America	6.64	0
Amphibians	Rhinella amboroensis	DD	1	South America	131.22	0
Amphibians	Rhinella arequipensis	EN	1	South America	943.97	0
Amphibians	Rhinella arunco	NT	0.569	South America	41610.8	0.008889
Amphibians	Rhinella atacamensis	VU	0.996	South America	13329.6	0.065295
Amphibians	Rhinella beebei	LC	0.793	South America	171473	0.084757
Amphibians	Rhinella beebei	LC	0.793	North America	1335.69	0.107443
Amphibians	Rhinella bernardoi	DD	1	South America	19.78	0.504044
Amphibians	Rhinella crucifer	LC	0.816	South America	307935	0.015233
Amphibians	Rhinella festae	LC	0.689	South America	28470.6	0.041759
Amphibians	Rhinella gallardoi	EN	0.916	South America	77.81	0.28364
Amphibians	Rhinella gnustae	DD	0.509	South America	1538.07	0
Amphibians	Rhinella hoogmoedi	LC	0.594	South America	157017	0.011566
Amphibians	Rhinella iserni	DD	1	South America	1545.15	0.000214
Amphibians	Rhinella jimi	LC	0.771	South America	507005	0.012225
Amphibians	Rhinella justinianoi	VU	0.937	South America	5192.16	0
Amphibians	Rhinella limensis	LC	0.956	South America	49893.8	0
Amphibians	Rhinella nesiotes	VU	1	South America	63.2	0
Amphibians	Rhinella poeppigii	LC	0.523	South America	195171	0.108101
Amphibians	Rhinella quechua	VU	1	South America	5461.05	0
Amphibians	Rhinella rumbolli	NT	0.629	South America	7356.03	0.153482
Amphibians	Rhinella scitula	DD	1	South America	82.42	0.044771
Amphibians	Rhinella sclerocephala	VU	1	South America	964.91	0.203895
Amphibians	Rhinella stanlaii	LC	0.901	South America	23036	0
Amphibians	Rhinella sternosignata	LC	0.793	South America	24752.8	0.193533
Amphibians	Rhombophryne matavy	CR	1	Africa	29.96	1
Amphibians	Rulyrana mcdiarmidi	DD	0.999	South America	4566.91	0.039
Amphibians	Rupirana cardosoi	NT	1	South America	15884.5	0.121479
Amphibians	Salamandra infraimmaculata	NT	0.944	Asia	76073.9	0.019145
Amphibians	Scaphiophryne brevis	LC	0.907	Africa	69192.1	0.077416
Amphibians	Scaphiophryne gottlebei	EN	1	Africa	619.48	0.408924
Amphibians	Scaphiophryne verrucosa	DD	1	Africa	13.98	0
Amphibians	Scaphiopus couchii	LC	0.988	North America	1.92793e+06	0.036205
Amphibians	Scarthyla vigilans	LC	0.752	South America	192337	0.02998
Amphibians	Schistometopum gregorii	LC	1	Africa	6495.13	0.025947
Amphibians	Schistometopum thomense	LC	1	Africa	808.43	0
Amphibians	Scinax auratus	LC	0.808	South America	98716.1	0.003791
Amphibians	Scinax camposseabrai	DD	1	South America	21783.7	0.020457
Amphibians	Scinax castroviejoi	LC	0.586	South America	30614.7	0
Amphibians	Scinax ictericus	LC	0.825	South America	60690.6	0.360456
Amphibians	Scinax pachycrus	LC	0.998	South America	378652	0.022093
Amphibians	Scinax pedromedinae	LC	0.967	South America	114177	0.226911
Amphibians	Scinax quinquefasciatus	LC	0.761	South America	39938.6	0.048672
Amphibians	Scinax sugillatus	LC	0.691	South America	10285.6	0.100664
Amphibians	Sclerophrys arabica	LC	1	Asia	903653	0.006969
Amphibians	Sclerophrys blanfordii	LC	1	Africa	346907	0.011931
Amphibians	Sclerophrys dodsoni	LC	0.999	Africa	861305	0.022591
Amphibians	Sclerophrys garmani	LC	0.593	Africa	1.03921e+06	0.092914
Amphibians	Sclerophrys kassasii	LC	0.999	Africa	39692	0.000881
Amphibians	Sclerophrys mauritanica	LC	0.881	Africa	683134	0.009101
Amphibians	Sclerophrys pentoni	LC	0.971	Africa	3.2843e+06	0.064146
Amphibians	Sclerophrys poweri	LC	0.95	Africa	1.00443e+06	0.069973
Amphibians	Sclerophrys regularis	LC	0.576	Africa	4.28626e+06	0.081591
Amphibians	Sclerophrys tihamica	LC	1	Asia	83183.3	1.2e-05
Amphibians	Sclerophrys xeros	LC	0.948	Africa	5.95439e+06	0.079997
Amphibians	Scutiger liupanensis	EN	1	Asia	2210.99	0
Amphibians	Smilisca dentata	EN	1	North America	387.23	0
Amphibians	Smilisca fodiens	LC	0.704	North America	176460	0.019551
Amphibians	Spea bombifrons	LC	0.916	North America	2.31405e+06	0.023426
Amphibians	Spea hammondii	NT	0.885	North America	106870	0.032942
Amphibians	Spea intermontana	LC	0.951	North America	951532	0.104887
Amphibians	Spea multiplicata	LC	0.921	North America	1.75829e+06	0.032317
Amphibians	Speleomantes flavus	VU	1	Europe	615.83	0.002858
Amphibians	Speleomantes genei	VU	1	Europe	2149.3	0.014642
Amphibians	Speleomantes imperialis	NT	1	Europe	2388.04	0.121242
Amphibians	Speleomantes sarrabusensis	VU	1	Europe	28.81	0
Amphibians	Speleomantes supramontis	EN	1	Europe	615.29	0.309675
Amphibians	Sphaenorhynchus bromelicola	DD	1	South America	26.65	0
Amphibians	Sphaenorhynchus mirim	DD	1	South America	3.99	0
Amphibians	Sphaenorhynchus palustris	LC	0.723	South America	77196.7	0.029077
Amphibians	Sphaenorhynchus prasinus	LC	0.717	South America	120190	0.019738
Amphibians	Sphaerotheca breviceps	LC	0.687	Asia	2.24834e+06	0.04076
Amphibians	Sphaerotheca dobsonii	LC	0.55	Asia	138273	0.031111
Amphibians	Spicospina flammocaerulea	VU	0.948	Australia	460.36	0.587844
Amphibians	Stereocyclops histrio	DD	1	South America	434.47	0.16519
Amphibians	Stereocyclops incrassatus	LC	0.524	South America	81296.1	0.027016
Amphibians	Strabomantis biporcatus	LC	0.988	South America	4722.84	0.348964
Amphibians	Strauchbufo raddei	LC	0.62	Asia	2.9935e+06	0.028453
Amphibians	Strongylopus bonaespei	LC	0.684	Africa	19527.3	0
Amphibians	Strongylopus springbokensis	LC	1	Africa	8965.89	0
Amphibians	Stumpffia madagascariensis	EN	0.89	Africa	201.67	1
Amphibians	Stumpffia megsoni	DD	1	Africa	1.93	0
Amphibians	Stumpffia staffordi	VU	1	Africa	47.69	0
Amphibians	Tachiramantis lassoalcalai	VU	1	South America	1.01	0
Amphibians	Taricha torosa	LC	0.708	North America	33766.6	0.094237
Amphibians	Taudactylus pleione	CR	1	Australia	126.17	0.683126
Amphibians	Telmatobius arequipensis	NT	1	South America	20729.8	0
Amphibians	Telmatobius chusmisensis	EN	1	South America	8291.27	0.020081
Amphibians	Telmatobius cirrhacelis	CR	1	South America	8.01	0.483146
Amphibians	Telmatobius contrerasi	EN	1	South America	169.03	0
Amphibians	Telmatobius dankoi	CR	1	South America	0.1	0
Amphibians	Telmatobius degener	DD	1	South America	10.34	0
Amphibians	Telmatobius fronteriensis	CR	0.974	South America	10.48	0
Amphibians	Telmatobius gigas	EN	1	South America	960.88	0
Amphibians	Telmatobius hintoni	VU	0.909	South America	44320.6	0
Amphibians	Telmatobius hockingi	DD	1	South America	10.43	0
Amphibians	Telmatobius ignavus	EN	1	South America	508.13	0
Amphibians	Telmatobius latirostris	EN	1	South America	107.22	0.229901
Amphibians	Telmatobius marmoratus	EN	0.602	South America	100940	0.001458
Amphibians	Telmatobius mayoloi	EN	1	South America	498.98	0.09814
Amphibians	Telmatobius pefauri	CR	1	South America	104.36	0
Amphibians	Telmatobius peruvianus	VU	0.706	South America	6034.9	0
Amphibians	Telmatobius schreiteri	EN	1	South America	3454.24	0
Amphibians	Telmatobius simonsi	CR	0.721	South America	41068	0
Amphibians	Telmatobius stephani	EN	1	South America	1188.85	0
Amphibians	Telmatobius thompsoni	DD	1	South America	10.34	0
Amphibians	Telmatobius vellardi	CR	1	South America	170.75	0
Amphibians	Telmatobius vilamensis	CR	1	South America	9.55	0
Amphibians	Telmatobius yuracare	CR	1	South America	97.49	0
Amphibians	Telmatobius zapahuirensis	EN	1	South America	104.36	0
Amphibians	Tomopterna cryptotis	LC	0.836	Africa	7.72016e+06	0.093874
Amphibians	Tomopterna damarensis	DD	1	Africa	9.37	0
Amphibians	Tomopterna delalandii	LC	0.911	Africa	195864	0
Amphibians	Tomopterna elegans	LC	1	Africa	32736.3	0
Amphibians	Tomopterna kachowskii	LC	0.816	Africa	56702.9	0.010486
Amphibians	Tomopterna krugerensis	LC	0.943	Africa	1.14352e+06	0.114319
Amphibians	Tomopterna marmorata	LC	0.561	Africa	561713	0.079891
Amphibians	Tomopterna milletihorsini	DD	1	Africa	9.37	0
Amphibians	Tomopterna tandyi	LC	0.81	Africa	2.08872e+06	0.108847
Amphibians	Trachycephalus atlas	LC	1	South America	108214	0.02138
Amphibians	Trachycephalus jordani	LC	0.811	South America	51551.1	0.050538
Amphibians	Triprion petasatus	LC	0.545	North America	83273.3	0.026688
Amphibians	Triturus karelinii	LC	0.556	Asia	170381	0.01055
Amphibians	Triturus karelinii	LC	0.556	Europe	77504.9	0.054003
Amphibians	Triturus pygmaeus	NT	0.817	Europe	141837	0.124014
Amphibians	Truebella tothastes	EN	0.53	South America	21.49	0
Amphibians	Typhlonectes natans	LC	0.602	South America	108626	0.026719
Amphibians	Uperodon systoma	LC	0.561	Asia	739500	0.039107
Amphibians	Uperoleia aspera	LC	0.999	Australia	20372.9	0
Amphibians	Uperoleia borealis	LC	1	Australia	36386.9	0.066065
Amphibians	Uperoleia capitulata	LC	1	Australia	324614	0.02775
Amphibians	Uperoleia crassa	LC	0.994	Australia	63542.4	0.171878
Amphibians	Uperoleia glandulosa	LC	1	Australia	11127.6	0.008493
Amphibians	Uperoleia inundata	LC	0.539	Australia	87131.1	0.020464
Amphibians	Uperoleia lithomoda	LC	0.578	Australia	377415	0.070299
Amphibians	Uperoleia littlejohni	LC	0.928	Australia	113559	0.034608
Amphibians	Uperoleia marmorata	DD	1	Australia	7715.44	0.234422
Amphibians	Uperoleia micromeles	LC	1	Australia	46789	0
Amphibians	Uperoleia minima	LC	0.998	Australia	109915	0.111852
Amphibians	Uperoleia mjobergii	LC	1	Australia	38255.4	0.004048
Amphibians	Uperoleia orientalis	DD	1	Australia	11562	0
Amphibians	Uperoleia rugosa	LC	0.733	Australia	703951	0.031266
Amphibians	Uperoleia russelli	LC	1	Australia	260268	0.086756
Amphibians	Uperoleia talpa	LC	1	Australia	49452.5	0.086017
Amphibians	Uperoleia trachyderma	LC	1	Australia	240379	0.025484
Amphibians	Vandijkophrynus amatolicus	CR	0.98	Africa	93.86	0
Amphibians	Vandijkophrynus angusticeps	LC	0.785	Africa	59473.7	0
Amphibians	Vandijkophrynus gariepensis	LC	0.76	Africa	466677	0.000222
Amphibians	Vandijkophrynus robinsoni	LC	1	Africa	61130.8	0.022422
Amphibians	Vitreorana antisthenesi	VU	1	South America	3759.29	0.247688
Amphibians	Xanthophryne koynayensis	EN	0.525	Asia	58.37	0.854377
Amphibians	Xenohyla eugenioi	DD	1	South America	16435.6	0.021581
Amphibians	Xenopus fischbergi	LC	0.587	Africa	1.76886e+06	0.114793
Amphibians	Xenopus fraseri	DD	0.703	Africa	80390.5	0.077717
Amphibians	Xenopus laevis	LC	0.717	Africa	2.69345e+06	0.098555
Amphibians	Yunganastes ashkapara	EN	1	South America	50.7	0
Amphibians	Yunganastes bisignatus	EN	0.999	South America	826.01	0.347296
Amphibians	Yunganastes fraudator	VU	1	South America	5588.03	0
Amphibians	Yunganastes mercedesae	LC	0.943	South America	22234.2	0.017856
Amphibians	Yunganastes pluvicanorus	VU	0.906	South America	3474.98	0
Birds	Acanthagenys rufogularis	LC	0.9375	Australia	5.59756e+06	0.061618
Birds	Acanthiza chrysorrhoa	LC	0.8689	Australia	3.98354e+06	0.07229
Birds	Acanthiza inornata	LC	0.7625	Australia	104090	0.110349
Birds	Acanthiza iredalei	LC	0.9528	Australia	938048	0.119759
Birds	Acanthiza nana	LC	0.7089	Australia	1.43027e+06	0.05294
Birds	Acanthiza reguloides	LC	0.6611	Australia	1.21648e+06	0.052091
Birds	Acanthiza robustirostris	LC	1	Australia	2.0616e+06	0.073591
Birds	Accipiter badius	LC	0.5159	Africa	7.42803e+06	0.090743
Birds	Accipiter badius	LC	0.5159	Asia	3.23075e+06	0.032852
Birds	Accipiter cirrocephalus	LC	0.6898	Asia	10082.9	5e-06
Birds	Accipiter cirrocephalus	LC	0.6898	Australia	3.75486e+06	0.059442
Birds	Accipiter cooperii	LC	0.5069	North America	3.05485e+06	0.05831
Birds	Accipiter fasciatus	LC	0.8233	Asia	63378.3	0.028456
Birds	Accipiter fasciatus	LC	0.8233	Australia	6.6243e+06	0.056609
Birds	Accipiter novaehollandiae	LC	0.5432	Australia	975662	0.067177
Birds	Achaetops pycnopygius	LC	0.8092	Africa	342576	0.132322
Birds	Acridotheres ginginianus	LC	0.7701	Asia	1.26083e+06	0.025681
Birds	Acridotheres tristis	LC	0.5221	Asia	4.45947e+06	0.038757
Birds	Acrobatornis fonsecai	VU	1	South America	3689.68	0.03401
Birds	Acrocephalus australis	LC	0.6096	Asia	58347.5	0.034842
Birds	Acrocephalus australis	LC	0.6096	Australia	3.16269e+06	0.05185
Birds	Acrocephalus scirpaceus	LC	0.578	Africa	3.71322e+06	0.103775
Birds	Acrocephalus scirpaceus	LC	0.578	Asia	19120.2	0.006353
Birds	Acryllium vulturinum	LC	0.8957	Africa	1.09815e+06	0.067726
Birds	Aechmophorus clarkii	LC	0.6843	North America	560569	0.072891
Birds	Aechmophorus occidentalis	LC	0.657	North America	304144	0.018673
Birds	Aegithalos leucogenys	LC	0.8154	Asia	139891	0.010644
Birds	Aegithina nigrolutea	LC	0.7758	Asia	552965	0.040433
Birds	Aegotheles cristatus	LC	0.8711	Asia	1887.21	0
Birds	Aegotheles cristatus	LC	0.8711	Australia	6.69382e+06	0.059886
Birds	Aegypius monachus	NT	0.7298	Asia	5.37892e+06	0.050443
Birds	Aegypius monachus	NT	0.7298	Europe	114840	0.079932
Birds	Aeronautes andecolus	LC	0.6437	South America	573769	0.026876
Birds	Aeronautes saxatalis	LC	0.7662	North America	1.72443e+06	0.065628
Birds	Afrotis afra	VU	0.8885	Africa	153178	0
Birds	Afrotis afraoides	LC	0.9136	Africa	1.76695e+06	0.077499
Birds	Agapornis nigrigenis	VU	1	Africa	14343.2	0.14754
Birds	Agapornis roseicollis	LC	0.9019	Africa	410867	0.05857
Birds	Agelaioides fringillarius	LC	0.7895	South America	802878	0.020429
Birds	Agelaius assimilis	LC	0.6423	North America	2553.48	0.804322
Birds	Agelaius tricolor	EN	0.9102	North America	97187.5	0.047242
Birds	Agelasticus xanthophthalmus	LC	0.6112	South America	5922.9	0.114932
Birds	Aglaeactis pamela	LC	0.7978	South America	13203.9	0.009095
Birds	Aglaiocercus berlepschi	EN	1	South America	4153.74	0.118799
Birds	Agricola infuscatus	LC	0.9932	Africa	1.43624e+06	0.091225
Birds	Agriornis albicauda	VU	0.5337	South America	309482	0.020721
Birds	Agriornis micropterus	LC	0.7814	South America	819957	0.005515
Birds	Agriornis montanus	LC	0.64	South America	1.28839e+06	0.015933
Birds	Agriornis murinus	LC	0.6768	South America	109265	0.022787
Birds	Aimophila ruficeps	LC	0.7865	North America	928273	0.034495
Birds	Akletos goeldii	LC	0.5267	South America	180175	0.270975
Birds	Alaemon alaudipes	LC	0.9999	Africa	6.10633e+06	0.038962
Birds	Alaemon alaudipes	LC	0.9999	Asia	4.35568e+06	0.027456
Birds	Alaemon hamertoni	LC	1	Africa	160008	0
Birds	Alauda leucoptera	LC	0.9761	Asia	284930	0.00067
Birds	Alauda leucoptera	LC	0.9761	Europe	220745	0.037
Birds	Alaudala raytal	LC	0.6859	Asia	861397	0.032323
Birds	Alaudala rufescens	LC	0.7703	Africa	1.04562e+06	0.004673
Birds	Alaudala rufescens	LC	0.7703	Asia	4.36032e+06	0.014678
Birds	Alaudala rufescens	LC	0.7703	Europe	60512.6	0.131256
Birds	Alaudala somalica	LC	0.6739	Africa	136881	0.108916
Birds	Alectoris barbara	LC	0.9319	Africa	1.2647e+06	0.004594
Birds	Alectoris barbara	LC	0.9319	Europe	4.267	0
Birds	Alectoris chukar	LC	0.7397	Africa	10692	0.031297
Birds	Alectoris chukar	LC	0.7397	Asia	7.54105e+06	0.039183
Birds	Alectoris chukar	LC	0.7397	Europe	92487.3	0.072709
Birds	Alectoris magna	LC	0.6459	Asia	403461	0
Birds	Alectoris melanocephala	LC	1	Asia	350760	0.022857
Birds	Alectoris philbyi	LC	1	Asia	80633.7	0.000125
Birds	Alexandrinus krameri	LC	0.754	Africa	3.44824e+06	0.069129
Birds	Alexandrinus krameri	LC	0.754	Asia	2.34785e+06	0.040367
Birds	Alopecoenas hoedtii	EN	0.9914	Asia	26949.6	0.018377
Birds	Alopochen aegyptiaca	LC	0.5745	Africa	1.00212e+07	0.078531
Birds	Amadina erythrocephala	LC	0.8515	Africa	1.38408e+06	0.079964
Birds	Amadina fasciata	LC	0.8364	Africa	2.79839e+06	0.075493
Birds	Amandava formosa	VU	0.7507	Asia	515215	0.03538
Birds	Amaurocichla bocagii	VU	1	Africa	340.883	0
Birds	Amaurornis marginalis	LC	0.7494	Africa	260800	0.019031
Birds	Amazilia amazilia	LC	0.9523	South America	160056	0.021239
Birds	Amazilia goudoti	LC	0.6344	South America	189705	0.053172
Birds	Amazilia lilliae	EN	0.9999	South America	1578.2	0.33562
Birds	Amazilia tobaci	LC	0.6247	North America	1330.82	0.107116
Birds	Amazilia tobaci	LC	0.6247	South America	269681	0.05767
Birds	Amazilia violiceps	LC	0.6759	North America	297007	0.001535
Birds	Amazilia yucatanensis	LC	0.5418	North America	211726	0.025918
Birds	Amazona barbadensis	NT	0.9816	South America	18012.1	0.019053
Birds	Amazona bodini	NT	0.6844	South America	85210.1	0.062354
Birds	Amazona finschi	EN	0.664	North America	73706.4	5e-06
Birds	Amazona lilacina	CR	0.9369	South America	8124.51	0.073418
Birds	Amazona viridigenalis	EN	1	North America	12230.3	0.018299
Birds	Amazona xantholora	LC	0.5994	North America	84234.9	0.026142
Birds	Ammomanes cinctura	LC	0.999	Africa	4.79899e+06	0.015339
Birds	Ammomanes cinctura	LC	0.999	Asia	2.20926e+06	0.034671
Birds	Ammomanes deserti	LC	0.9959	Africa	6.54383e+06	0.024836
Birds	Ammomanes deserti	LC	0.9959	Asia	4.7732e+06	0.02371
Birds	Ammomanes phoenicura	LC	0.7136	Asia	1.21637e+06	0.035068
Birds	Ammomanopsis grayi	LC	1	Africa	184192	0.422281
Birds	Ammoperdix griseogularis	LC	0.9872	Asia	2.95685e+06	0.028528
Birds	Ammoperdix heyi	LC	1	Africa	331876	0.021538
Birds	Ammoperdix heyi	LC	1	Asia	1.33017e+06	0.015214
Birds	Ampelornis griseiceps	VU	1	South America	17850.7	0.025061
Birds	Amphispiza bilineata	LC	0.9825	North America	1.57378e+06	0.051679
Birds	Amphispiza quinquestriata	LC	0.9131	North America	138516	0.001963
Birds	Amytornis ballarae	LC	1	Australia	58313.1	0.009497
Birds	Amytornis barbatus	LC	1	Australia	55946.6	0.071287
Birds	Amytornis dorotheae	VU	1	Australia	74684.4	0.039549
Birds	Amytornis goyderi	LC	1	Australia	227662	0.101106
Birds	Amytornis housei	NT	0.9892	Australia	32055.1	0.209635
Birds	Amytornis merrotsyi	NT	0.9904	Australia	42713.3	0.068722
Birds	Amytornis modestus	LC	0.9873	Australia	301960	0.040068
Birds	Amytornis purnelli	LC	1	Australia	653523	0.029417
Birds	Amytornis striatus	LC	0.9998	Australia	911636	0.088798
Birds	Amytornis textilis	LC	0.9267	Australia	99974	0.08623
Birds	Anabathmis newtonii	LC	0.9997	Africa	842.996	0
Birds	Anabazenops dorsalis	LC	0.6496	South America	311930	0.194633
Birds	Anairetes flavirostris	LC	0.6837	South America	1.04128e+06	0.010958
Birds	Anairetes parulus	LC	0.6072	South America	1.59559e+06	0.021428
Birds	Anairetes reguloides	LC	0.9509	South America	97878.9	0.020772
Birds	Anaplectes jubaensis	LC	1	Africa	30529.6	0
Birds	Anas capensis	LC	0.6343	Africa	2.73724e+06	0.1105
Birds	Anas carolinensis	LC	0.8056	North America	1.0196e+06	0.081095
Birds	Anas castanea	LC	0.7756	Australia	2.4223e+06	0.062776
Birds	Anas fulvigula	LC	0.6884	North America	952641	0.017948
Birds	Anas gracilis	LC	0.7838	Asia	10033.5	5e-06
Birds	Anas gracilis	LC	0.7838	Australia	6.34576e+06	0.055444
Birds	Anas superciliosa	LC	0.7251	Asia	71673	0.030585
Birds	Anas superciliosa	LC	0.7251	Australia	6.01673e+06	0.048905
Birds	Andigena cucullata	LC	0.5442	South America	26507.8	0.018232
Birds	Andropadus importunus	LC	0.5395	Africa	720885	0.063311
Birds	Anhinga novaehollandiae	LC	0.7669	Asia	38088.4	0.003992
Birds	Anhinga novaehollandiae	LC	0.7669	Australia	5.17615e+06	0.052564
Birds	Anisognathus flavinucha	LC	0.5505	South America	23686	0.016403
Birds	Anisognathus melanogenys	LC	1	South America	7906.83	0.450679
Birds	Anodorhynchus leari	EN	1	South America	7546.2	0.107971
Birds	Anopetia gounellei	LC	0.9326	South America	498843	0.035121
Birds	Anthobaphes violacea	LC	0.7901	Africa	72236.2	0
Birds	Anthocephala floriceps	VU	1	South America	3065.92	0.401317
Birds	Anthochaera carunculata	LC	0.7656	Australia	1.65943e+06	0.082746
Birds	Anthochaera lunulata	LC	0.8624	Australia	203250	0.110915
Birds	Anthoscopus minutus	LC	0.9341	Africa	1.59369e+06	0.049565
Birds	Anthoscopus musculus	LC	0.7985	Africa	911248	0.104449
Birds	Anthoscopus parvulus	LC	0.7928	Africa	1.57929e+06	0.070802
Birds	Anthoscopus punctifrons	LC	0.996	Africa	2.40431e+06	0.102439
Birds	Anthreptes orientalis	LC	0.7341	Africa	1.42048e+06	0.086704
Birds	Anthreptes reichenowi	NT	0.5691	Africa	183853	0.155525
Birds	Anthropoides paradiseus	VU	0.519	Africa	291173	0.042789
Birds	Anthus berthelotii	LC	0.7337	Africa	5763.52	0.236931
Birds	Anthus crenatus	NT	0.604	Africa	207525	0
Birds	Anthus melindae	LC	1	Africa	107867	0.001581
Birds	Anthus novaeseelandiae	LC	0.8688	Australia	5.36981e+06	0.062191
Birds	Anthus peruvianus	LC	0.9703	South America	84802.8	0.001911
Birds	Anthus similis	LC	0.6021	Africa	3.16211e+06	0.077432
Birds	Anthus similis	LC	0.6021	Asia	624489	0.017186
Birds	Anthus sokokensis	EN	0.8154	Africa	1843.19	0.036682
Birds	Antilophia bokermanni	CR	1	South America	24.229	0.040984
Birds	Antrostomus arizonae	LC	0.51	North America	326411	0.017396
Birds	Antrostomus badius	LC	0.7175	North America	79203.4	0.027803
Birds	Antrostomus salvini	LC	0.8916	North America	102871	0.005998
Birds	Apalis flavocincta	LC	0.9321	Africa	848503	0.083233
Birds	Apalis fuscigularis	CR	1	Africa	2.662	0
Birds	Apalis ruddi	LC	0.8695	Africa	144829	0.111523
Birds	Aphanotriccus audax	NT	0.6561	South America	103100	0.006515
Birds	Aphelocephala leucopsis	LC	0.9222	Australia	3.44784e+06	0.075572
Birds	Aphelocephala nigricincta	LC	0.9912	Australia	1.6051e+06	0.056716
Birds	Aphelocephala pectoralis	NT	0.9473	Australia	218899	0.063156
Birds	Aphelocoma californica	LC	0.8242	North America	1.91028e+06	0.074513
Birds	Aphelocoma wollweberi	LC	0.9808	North America	475124	0.026009
Birds	Aprosmictus erythropterus	LC	0.7929	Asia	8117.9	6e-06
Birds	Aprosmictus erythropterus	LC	0.7929	Australia	2.15746e+06	0.041127
Birds	Aprosmictus jonquillaceus	NT	0.9517	Asia	26081.5	0.023141
Birds	Apus affinis	LC	0.514	Africa	8.2964e+06	0.078193
Birds	Apus affinis	LC	0.514	Asia	2.31534e+06	0.033938
Birds	Apus alexandri	LC	0.8032	Africa	1973.15	0
Birds	Apus berliozi	LC	0.9966	Africa	68942.8	0
Birds	Apus berliozi	LC	0.9966	Asia	3269.79	0
Birds	Apus bradfieldi	LC	0.9606	Africa	846853	0.137298
Birds	Apus caffer	LC	0.5045	Africa	5.40133e+06	0.082949
Birds	Apus pallidus	LC	0.9999	Africa	343662	0.129767
Birds	Apus pallidus	LC	0.9999	Asia	4712.06	0.17493
Birds	Apus unicolor	LC	0.7337	Africa	5763.51	0.23693
Birds	Aquila adalberti	VU	0.9061	Europe	182938	0.106905
Birds	Aquila audax	LC	0.8738	Asia	95.069	0
Birds	Aquila audax	LC	0.8738	Australia	6.69485e+06	0.059976
Birds	Aquila fasciata	LC	0.6321	Africa	607733	0.008211
Birds	Aquila fasciata	LC	0.6321	Asia	2.61772e+06	0.031195
Birds	Aquila fasciata	LC	0.6321	Europe	321757	0.100111
Birds	Aquila heliaca	VU	0.7602	Asia	335001	0.005587
Birds	Aquila rapax	VU	0.7114	Africa	1.0334e+07	0.092259
Birds	Aquila rapax	VU	0.7114	Asia	2.15866e+06	0.036633
Birds	Aquila spilogaster	LC	0.543	Africa	6.74383e+06	0.087996
Birds	Aquila verreauxii	LC	0.5457	Africa	2.13784e+06	0.099807
Birds	Aquila verreauxii	LC	0.5457	Asia	55278.1	0.014996
Birds	Ara rubrogenys	CR	0.8329	South America	6185.31	0
Birds	Aramides axillaris	LC	0.5536	North America	66952.1	0.034995
Birds	Aramides axillaris	LC	0.5536	South America	189934	0.083725
Birds	Aramides mangle	LC	0.7462	South America	576197	0.013234
Birds	Aramides wolfi	VU	0.5516	South America	64521	0.055694
Birds	Aratinga nenday	LC	0.5496	South America	142652	0.026357
Birds	Ardea melanocephala	LC	0.5026	Africa	9.5746e+06	0.082251
Birds	Ardea pacifica	LC	0.868	Australia	5.88465e+06	0.049697
Birds	Ardea plumifera	LC	0.7275	Asia	10045.6	5e-06
Birds	Ardea plumifera	LC	0.7275	Australia	3.80241e+06	0.042234
Birds	Ardeola grayii	LC	0.6029	Asia	1.97382e+06	0.044543
Birds	Ardeotis arabs	NT	0.9835	Africa	2.77654e+06	0.07447
Birds	Ardeotis arabs	NT	0.9835	Asia	123120	8.2e-05
Birds	Ardeotis australis	LC	0.9186	Asia	8268.37	6e-06
Birds	Ardeotis australis	LC	0.9186	Australia	6.15261e+06	0.0596
Birds	Ardeotis kori	NT	0.8575	Africa	3.05723e+06	0.112334
Birds	Ardeotis nigriceps	CR	0.8545	Asia	385042	0.01842
Birds	Argya affinis	LC	0.5871	Asia	435733	0.053236
Birds	Argya altirostris	LC	1	Asia	149212	0.010953
Birds	Argya aylmeri	LC	0.7727	Africa	814999	0.082696
Birds	Argya caudata	LC	0.8328	Asia	2.65443e+06	0.030093
Birds	Argya earlei	LC	0.5965	Asia	611173	0.030393
Birds	Argya fulva	LC	0.9957	Africa	3.64942e+06	0.060581
Birds	Argya malcolmi	LC	0.8253	Asia	1.58504e+06	0.033761
Birds	Argya rubiginosa	LC	0.634	Africa	893608	0.139103
Birds	Argya somervillei	LC	0.565	Asia	17606.3	0.050911
Birds	Argya squamiceps	LC	0.9997	Africa	19123.8	0.08864
Birds	Argya squamiceps	LC	0.9997	Asia	1.25133e+06	0.016681
Birds	Argya striata	LC	0.6573	Asia	2.03339e+06	0.032601
Birds	Arremon abeillei	LC	0.8858	South America	45964.2	0.047356
Birds	Arremon basilicus	NT	1	South America	8179.69	0.441688
Birds	Arremon dorbignii	LC	0.617	South America	129223	0.004808
Birds	Arremon franciscanus	NT	0.7814	South America	41507.3	0.028515
Birds	Arremon nigriceps	LC	0.7546	South America	6568.42	0.009067
Birds	Arremon perijanus	VU	1	South America	6850.86	0.232895
Birds	Arremon phaeopleurus	LC	1	South America	10309.7	0.137183
Birds	Arremon phygas	VU	0.9842	South America	8088.27	0.073695
Birds	Arremon schlegeli	LC	0.8502	South America	158781	0.063497
Birds	Arremon torquatus	LC	0.6785	South America	76649.4	0.002432
Birds	Arremonops rufivirgatus	LC	0.6535	North America	358994	0.016733
Birds	Arremonops tocuyensis	LC	0.9898	South America	71478.7	0.03386
Birds	Artamus cinereus	LC	0.9058	Asia	36325.8	0.004186
Birds	Artamus cinereus	LC	0.9058	Australia	6.67135e+06	0.059656
Birds	Artamus cyanopterus	LC	0.8133	Australia	3.1625e+06	0.059728
Birds	Artamus leucoryn	LC	0.5577	Asia	71649.1	0.029938
Birds	Artamus leucoryn	LC	0.5577	Australia	4.15009e+06	0.044694
Birds	Artamus minor	LC	0.9067	Australia	5.86727e+06	0.051139
Birds	Artamus personatus	LC	0.8903	Australia	6.66811e+06	0.059854
Birds	Artamus superciliosus	LC	0.8893	Australia	6.36103e+06	0.057875
Birds	Artemisiospiza belli	LC	0.8044	North America	170032	0.208082
Birds	Artemisiospiza nevadensis	LC	0.9833	North America	99407	0.139235
Birds	Asemospiza obscura	LC	0.5892	South America	587664	0.027679
Birds	Ashbyia lovensis	LC	0.9432	Australia	97786	0.109074
Birds	Asio otus	LC	0.5863	Africa	244006	0.009021
Birds	Asio otus	LC	0.5863	Asia	6.45786e+06	0.044327
Birds	Asio otus	LC	0.5863	Europe	2.48949e+06	0.035897
Birds	Asio otus	LC	0.5863	North America	2.84075e+06	0.069207
Birds	Asthenes arequipae	LC	0.5768	South America	56512.1	0.028112
Birds	Asthenes dorbignyi	LC	0.6644	South America	167502	0.027364
Birds	Asthenes griseomurina	LC	0.9051	South America	17118.2	0.085539
Birds	Asthenes harterti	LC	0.7605	South America	18137.7	0.026591
Birds	Asthenes heterura	LC	0.5868	South America	33566.1	0.01871
Birds	Asthenes modesta	LC	0.6862	South America	1.3829e+06	0.015688
Birds	Asthenes perijana	EN	1	South America	111.255	0.945692
Birds	Asthenes pudibunda	LC	0.5985	South America	53383	0.069058
Birds	Asthenes pyrrholeuca	LC	0.7878	South America	1.05717e+06	0.013598
Birds	Atalotriccus pilaris	LC	0.5982	South America	472513	0.058921
Birds	Athene blewitti	EN	0.9813	Asia	5333.82	0.282926
Birds	Athene brama	LC	0.5203	Asia	2.70451e+06	0.034145
Birds	Athene cunicularia	LC	0.5049	North America	1.99861e+06	0.058896
Birds	Athene cunicularia	LC	0.5049	South America	3.54711e+06	0.024749
Birds	Athene noctua	LC	0.6748	Africa	3.59412e+06	0.009056
Birds	Athene noctua	LC	0.6748	Asia	1.19892e+07	0.034346
Birds	Athene noctua	LC	0.6748	Europe	2.43916e+06	0.037807
Birds	Atimastillas flavicollis	LC	0.5143	Africa	864183	0.066035
Birds	Atlapetes albiceps	LC	1	South America	26299.8	0.061458
Birds	Atlapetes fulviceps	LC	0.5763	South America	44729.3	0.033171
Birds	Atlapetes leucopterus	LC	0.6951	South America	45309	0.030702
Birds	Atlapetes melanocephalus	LC	1	South America	4032.82	0.623008
Birds	Atlapetes nigrifrons	NT	1	South America	5280.22	0.306773
Birds	Atlapetes pallidiceps	EN	1	South America	6.884	0
Birds	Atlapetes paynteri	LC	1	South America	5190.68	6.9e-05
Birds	Atlapetes rufigenis	NT	0.8727	South America	18607.5	0.158882
Birds	Atlapetes rufinucha	LC	0.93	South America	33082	0.014608
Birds	Atlapetes seebohmi	LC	0.9732	South America	46107.1	0.029354
Birds	Atlapetes semirufus	LC	0.6236	South America	42284.2	0.046716
Birds	Atrichornis clamosus	EN	0.6139	Australia	85.465	0.15879
Birds	Attagis malouinus	LC	0.6272	South America	130574	0.028744
Birds	Attila torridus	VU	0.5087	South America	2838.39	0.211955
Birds	Augastes lumachella	NT	1	South America	20687.5	0.083434
Birds	Aulacorhynchus atrogularis	LC	0.5095	South America	222935	0.197167
Birds	Aulacorhynchus calorhynchus	LC	0.6554	South America	17697.5	0.268186
Birds	Aulacorhynchus sulcatus	LC	0.9598	South America	28922.6	0.170414
Birds	Auriparus flaviceps	LC	0.9544	North America	1.79161e+06	0.064945
Birds	Automolus lammi	EN	0.5609	South America	35490.9	0.008059
Birds	Aythya affinis	LC	0.8907	North America	151444	0.032655
Birds	Aythya australis	LC	0.8588	Australia	5.85002e+06	0.048592
Birds	Aythya collaris	LC	0.5973	North America	394518	0.084284
Birds	Aythya nyroca	NT	0.6156	Africa	76686.3	0
Birds	Aythya nyroca	NT	0.6156	Asia	296513	0.007351
Birds	Aythya nyroca	NT	0.6156	Europe	124567	0.039953
Birds	Aythya valisineria	LC	0.7149	North America	72213.4	0.089721
Birds	Baeolophus atricristatus	LC	0.9912	North America	733641	0.011574
Birds	Baeolophus inornatus	LC	0.7727	North America	136122	0.080929
Birds	Baeolophus ridgwayi	LC	0.9536	North America	1.00688e+06	0.103201
Birds	Baeolophus wollweberi	LC	0.646	North America	343741	0.02708
Birds	Balearica pavonina	VU	0.798	Africa	2.37508e+06	0.086211
Birds	Barnardius zonarius	LC	0.952	Australia	5.04621e+06	0.063376
Birds	Basileuterus griseiceps	EN	1	South America	902.98	0.142279
Birds	Basileuterus trifasciatus	LC	1	South America	29292.6	0.016697
Birds	Basilinna xantusii	LC	0.9999	North America	41227	0.112391
Birds	Batis minor	LC	0.5524	Africa	154423	0.028977
Birds	Batis orientalis	LC	0.8792	Africa	2.35554e+06	0.066067
Birds	Batis perkeo	LC	0.904	Africa	857999	0.0817
Birds	Batis pririt	LC	0.951	Africa	1.47168e+06	0.10606
Birds	Batis reichenowi	NT	0.5261	Africa	5817.5	0
Birds	Batis senegalensis	LC	0.7686	Africa	2.33081e+06	0.102302
Birds	Biziura lobata	LC	0.5505	Australia	661439	0.08299
Birds	Bostrychia bocagei	CR	1	Africa	138.421	0
Birds	Botaurus poiciloptilus	EN	0.5953	Australia	763807	0.076674
Birds	Botaurus stellaris	LC	0.6498	Africa	106092	0.110079
Birds	Botaurus stellaris	LC	0.6498	Asia	797480	0.017498
Birds	Botaurus stellaris	LC	0.6498	Europe	30376.6	0.043328
Birds	Brachygalba goeringi	LC	0.7438	South America	99551.1	0.04095
Birds	Brachypteryx floris	LC	0.9996	Asia	11600.7	0.016088
Birds	Bradornis mariquensis	LC	0.9148	Africa	1.51057e+06	0.102413
Birds	Bradornis microrhynchus	LC	0.6589	Africa	1631765	0.06154
Birds	Brotogeris jugularis	LC	0.6909	South America	400394	0.059502
Birds	Brotogeris pyrrhoptera	VU	0.868	South America	22233.1	0.048504
Birds	Bubalornis albirostris	LC	0.884	Africa	2.05131e+06	0.0537
Birds	Bubalornis niger	LC	0.8155	Africa	2.20808e+06	0.092039
Birds	Bubo ascalaphus	LC	0.9755	Africa	2.85552e+06	0.036007
Birds	Bubo ascalaphus	LC	0.9755	Asia	261847	0.077891
Birds	Bubo bengalensis	LC	0.7307	Asia	2.39374e+06	0.038111
Birds	Bubo capensis	LC	0.5928	Africa	1.12848e+06	0.065913
Birds	Bubo cinerascens	LC	0.7312	Africa	7.07188e+06	0.085916
Birds	Bubo coromandus	LC	0.7098	Asia	1.00957e+06	0.044498
Birds	Bubo magellanicus	LC	0.6439	South America	1.52333e+06	0.022999
Birds	Bucanetes githagineus	LC	0.991	Africa	3.82813e+06	0.02146
Birds	Bucanetes githagineus	LC	0.991	Asia	3.11033e+06	0.021759
Birds	Bucanetes githagineus	LC	0.991	Europe	4615.52	0.220113
Birds	Bucanetes mongolicus	LC	0.7944	Asia	3.21077e+06	0.062111
Birds	Bucorvus abyssinicus	VU	0.6251	Africa	2.80026e+06	0.088194
Birds	Buphagus africanus	LC	0.7731	Africa	2.83833e+06	0.105205
Birds	Buphagus erythrorynchus	LC	0.6801	Africa	1.95863e+06	0.084938
Birds	Burhinus bistriatus	LC	0.6084	North America	23761.8	0.146706
Birds	Burhinus bistriatus	LC	0.6084	South America	453510	0.067463
Birds	Burhinus capensis	LC	0.6835	Africa	8.46417e+06	0.084219
Birds	Burhinus capensis	LC	0.6835	Asia	21296.3	0.045849
Birds	Burhinus grallarius	LC	0.7976	Asia	1378.92	0
Birds	Burhinus grallarius	LC	0.7976	Australia	2.05277e+06	0.053258
Birds	Burhinus indicus	LC	0.5276	Asia	2.05935e+06	0.038452
Birds	Burhinus oedicnemus	LC	0.9248	Africa	1.11165e+06	0.008303
Birds	Burhinus oedicnemus	LC	0.9248	Asia	449834	0.044873
Birds	Burhinus oedicnemus	LC	0.9248	Europe	254707	0.094383
Birds	Burhinus senegalensis	LC	0.645	Africa	4.53638e+06	0.083546
Birds	Burhinus superciliaris	LC	0.9208	South America	72428.8	0.001179
Birds	Butastur teesa	LC	0.6421	Asia	2.49671e+06	0.037626
Birds	Buteo auguralis	LC	0.5479	Africa	3.8554e+06	0.077138
Birds	Buteo galapagoensis	VU	0.9962	South America	6523.15	0.964551
Birds	Buteo jamaicensis	LC	0.5023	North America	4.27106e+06	0.059481
Birds	Buteo regalis	LC	0.9385	North America	829954	0.064885
Birds	Buteo rufinus	LC	0.9369	Africa	1.11451e+06	0.005235
Birds	Buteo rufinus	LC	0.9369	Asia	2.82049e+06	0.020238
Birds	Buteo rufinus	LC	0.9369	Europe	13674.1	0.05573
Birds	Buteo rufofuscus	LC	0.7243	Africa	1.10953e+06	0.058097
Birds	Buteo socotraensis	VU	0.9318	Asia	3269.83	0
Birds	Buteo trizonatus	NT	0.7432	Africa	74923.8	0
Birds	Cacatua citrinocristata	CR	0.9999	Asia	10532.4	0.089646
Birds	Cacatua galerita	LC	0.5919	Asia	10062.8	5e-06
Birds	Cacatua galerita	LC	0.5919	Australia	2.26766e+06	0.051747
Birds	Cacatua leadbeateri	LC	0.9872	Australia	2.83942e+06	0.064202
Birds	Cacatua pastinator	LC	0.9265	Australia	106595	0.106401
Birds	Cacatua sanguinea	LC	0.864	Asia	2427.99	0
Birds	Cacatua sanguinea	LC	0.864	Australia	4.56625e+06	0.046272
Birds	Cacatua sulphurea	CR	0.7671	Asia	14316.5	0.01341
Birds	Cacatua tenuirostris	LC	0.7062	Australia	268183	0.095827
Birds	Cacicus flavicrissus	LC	0.6508	South America	161371	0.043419
Birds	Cacicus koepckeae	NT	0.8967	South America	40714.3	0.457232
Birds	Cacomantis flabelliformis	LC	0.6418	Australia	1.40727e+06	0.080865
Birds	Cacomantis passerinus	LC	0.6084	Asia	788438	0.031199
Birds	Calamanthus campestris	LC	0.9823	Australia	1.42489e+06	0.086937
Birds	Calamanthus cautus	LC	0.9461	Australia	916067	0.108483
Birds	Calamanthus montanellus	LC	0.9634	Australia	404107	0.114435
Birds	Calamonastes fasciolatus	LC	0.9522	Africa	1.35468e+06	0.116467
Birds	Calamonastes simplex	LC	0.8352	Africa	1.28201e+06	0.085515
Birds	Calamospiza melanocorys	LC	1	North America	209247	0.001538
Birds	Calandrella brachydactyla	LC	0.9129	Africa	450941	0.000322
Birds	Calandrella brachydactyla	LC	0.9129	Asia	785012	0.035095
Birds	Calandrella eremica	LC	1	Africa	72219.2	0
Birds	Calandrella eremica	LC	1	Asia	77523.8	0.00013
Birds	Calendulauda africanoides	LC	0.8053	Africa	2.30232e+06	0.116847
Birds	Calendulauda albescens	LC	0.9609	Africa	272309	0
Birds	Calendulauda burra	VU	1	Africa	72163.4	0
Birds	Calendulauda erythrochlamys	LC	1	Africa	70417	0.55105
Birds	Calendulauda gilletti	LC	0.9953	Africa	587248	0.053707
Birds	Calendulauda poecilosterna	LC	0.8396	Africa	590626	0.092149
Birds	Calendulauda rufa	LC	1	Africa	513838	0.006777
Birds	Calendulauda sabota	LC	0.8811	Africa	2.28073e+06	0.106151
Birds	Calicalicus rufocarpalis	VU	1	Africa	13149.3	0.200238
Birds	Caligavis chrysops	LC	0.5707	Australia	828772	0.058206
Birds	Callipepla californica	LC	0.6785	North America	730332	0.102568
Birds	Callipepla douglasii	LC	0.9347	North America	154806	3e-06
Birds	Callipepla gambelii	LC	0.9931	North America	537382	0.128872
Birds	Callipepla squamata	LC	0.9945	North America	1.40639e+06	0.019723
Birds	Calypte anna	LC	0.6598	North America	321300	0.090447
Birds	Calypte costae	LC	0.9928	North America	347875	0.155314
Birds	Calyptorhynchus banksii	LC	0.8185	Australia	2.28505e+06	0.047175
Birds	Calyptorhynchus lathami	LC	0.5324	Australia	409063	0.032092
Birds	Campephilus gayaquilensis	NT	0.8219	South America	101840	0.057179
Birds	Campephilus leucopogon	LC	0.5887	South America	634339	0.030664
Birds	Campethera mombassica	LC	0.7586	Africa	43468	0.01924
Birds	Campethera notata	NT	0.6836	Africa	64768.4	0
Birds	Campethera nubica	LC	0.7281	Africa	2.35926e+06	0.053661
Birds	Campethera punctuligera	LC	0.6029	Africa	2.45244e+06	0.087637
Birds	Campylopterus ensipennis	NT	0.8757	South America	2082.3	0.256552
Birds	Campylorhynchus brunneicapillus	LC	0.9605	North America	1.77064e+06	0.062818
Birds	Campylorhynchus fasciatus	LC	0.8019	South America	97232.7	0.024681
Birds	Campylorhynchus griseus	LC	0.5981	South America	586048	0.061948
Birds	Campylorhynchus gularis	LC	0.5948	North America	220419	0.025761
Birds	Campylorhynchus nuchalis	LC	0.843	South America	425873	0.066157
Birds	Campylorhynchus yucatanicus	NT	0.9999	North America	9607.41	0.045628
Birds	Cantorchilus longirostris	LC	0.6743	South America	1.01784e+06	0.023336
Birds	Cantorchilus superciliaris	LC	0.9158	South America	88021.4	0.027087
Birds	Capito fitzpatricki	NT	1	South America	305.952	0
Birds	Capito quinticolor	NT	0.5872	South America	15579.6	0.021729
Birds	Capito squamatus	LC	0.5974	South America	37710	0.079967
Birds	Caprimulgus aegyptius	LC	0.9763	Asia	2711.37	0.015549
Birds	Caprimulgus clarus	LC	0.5533	Africa	677629	0.07217
Birds	Caprimulgus climacurus	LC	0.5219	Africa	2.82811e+06	0.091695
Birds	Caprimulgus donaldsoni	LC	0.8223	Africa	617719	0.117474
Birds	Caprimulgus eximius	LC	0.9884	Africa	1.95834e+06	0.052604
Birds	Caprimulgus mahrattensis	LC	0.9999	Asia	1.08169e+06	0.040278
Birds	Caprimulgus meesi	LC	0.9176	Asia	26096.6	0.04228
Birds	Caprimulgus nubicus	LC	0.9908	Africa	516758	0.035663
Birds	Caprimulgus nubicus	LC	0.9908	Asia	130057	0.013901
Birds	Caprimulgus ruficollis	LC	1	Africa	20138.3	0.014459
Birds	Caprimulgus rufigena	LC	0.7446	Africa	2.28403e+06	0.093239
Birds	Caprimulgus stellatus	LC	0.6356	Africa	78611	0.066396
Birds	Cardellina rubrifrons	LC	1	North America	56434.1	0.000201
Birds	Cardinalis phoeniceus	LC	0.973	South America	66776.7	0.029551
Birds	Cardinalis sinuatus	LC	0.9902	North America	1.50021e+06	0.024512
Birds	Carduelis caniceps	LC	0.6618	Asia	1.18913e+06	0.03046
Birds	Carduelis corsicana	LC	0.8211	Europe	16769.1	0.042291
Birds	Carpodacus rhodochlamys	LC	0.5588	Asia	1.62253e+06	0.063835
Birds	Carpodacus stoliczkae	LC	0.8097	Asia	1.20424e+06	0.000815
Birds	Carpodacus synoicus	LC	1	Africa	11182.3	0.135136
Birds	Carpodacus synoicus	LC	1	Asia	161744	0.014108
Birds	Caryothraustes celaeno	LC	0.7622	North America	96694.9	0.038383
Birds	Catamenia analis	LC	0.5573	South America	572789	0.036923
Birds	Catharus guttatus	LC	0.5886	North America	257438	0.070251
Birds	Catharus occidentalis	LC	0.528	North America	220638	0.025323
Birds	Catherpes mexicanus	LC	0.8659	North America	3.71789e+06	0.067906
Birds	Celeus ochraceus	LC	0.6307	South America	944410	0.023663
Birds	Celeus spectabilis	LC	0.6587	South America	348005	0.161954
Birds	Celeus tinnunculus	VU	0.8775	South America	104877	0.024016
Birds	Centrocercus urophasianus	NT	0.9281	North America	1.22132e+06	0.071673
Birds	Centropus phasianinus	LC	0.6241	Asia	36477.5	0.004167
Birds	Centropus phasianinus	LC	0.6241	Australia	1.61621e+06	0.046444
Birds	Cephalopterus penduliger	VU	0.6676	South America	45537.7	0.068836
Birds	Ceratopipra chloromeros	LC	0.571	South America	269926	0.166673
Birds	Ceratopipra erythrocephala	LC	0.6321	South America	175550	0.056545
Birds	Cercibis oxycerca	LC	0.5129	South America	203048	0.060715
Birds	Cercomacra nigricans	LC	0.5551	South America	277728	0.064365
Birds	Cercotrichas galactotes	LC	0.9932	Africa	3.38541e+06	0.060517
Birds	Cercotrichas paena	LC	0.9694	Africa	1.85065e+06	0.116493
Birds	Cercotrichas podobe	LC	0.9974	Africa	3.35106e+06	0.075217
Birds	Cercotrichas podobe	LC	0.9974	Asia	426572	0.017261
Birds	Cereopsis novaehollandiae	LC	0.6805	Australia	376408	0.111693
Birds	Certhidea olivacea	VU	0.9878	South America	6469.59	0.972279
Birds	Certhilauda chuana	LC	1	Africa	127491	0
Birds	Certhilauda curvirostris	LC	0.837	Africa	52260.5	0.019483
Birds	Certhilauda subcoronata	LC	0.9827	Africa	804558	0.08995
Birds	Certhionyx variegatus	LC	0.9882	Australia	5.05771e+06	0.05915
Birds	Cettia cetti	LC	0.657	Africa	363976	0.011197
Birds	Cettia cetti	LC	0.657	Asia	1.08393e+06	0.020508
Birds	Cettia cetti	LC	0.657	Europe	450242	0.083502
Birds	Ceyx azureus	LC	0.5096	Asia	10083	5e-06
Birds	Ceyx azureus	LC	0.5096	Australia	1.70889e+06	0.058318
Birds	Chaetocercus astreans	LC	1	South America	6505.06	0.513449
Birds	Chaetocercus berlepschi	VU	0.9331	South America	4673.63	0.084202
Birds	Chaetocercus bombus	NT	0.7085	South America	92437.3	0.062455
Birds	Chaetocercus jourdanii	LC	0.6049	North America	1330.83	0.107115
Birds	Chaetocercus jourdanii	LC	0.6049	South America	26630	0.166667
Birds	Chaetops frenatus	NT	0.7605	Africa	45208.8	0
Birds	Chaetura andrei	VU	0.7361	South America	59757.3	0.123794
Birds	Chalcites basalis	LC	0.8732	Australia	6.695e+06	0.059981
Birds	Chalcites lucidus	LC	0.7292	Australia	1.41849e+06	0.06626
Birds	Chalcomitra balfouri	LC	0.9318	Asia	3269.83	0
Birds	Chalcomitra hunteri	LC	0.9216	Africa	1.31041e+06	0.064086
Birds	Chalybura buffonii	LC	0.5749	South America	280263	0.063622
Birds	Chamaea fasciata	LC	0.5648	North America	136686	0.059808
Birds	Charadrius alexandrinus	LC	0.6629	Africa	976311	0.015763
Birds	Charadrius alexandrinus	LC	0.6629	Asia	1.46403e+06	0.041065
Birds	Charadrius alexandrinus	LC	0.6629	Europe	104691	0.099572
Birds	Charadrius falklandicus	LC	0.5548	South America	407081	0.034996
Birds	Chauna chavaria	NT	0.9433	South America	85375.9	0.014967
Birds	Cheramoeca leucosterna	LC	0.9324	Australia	4.8594e+06	0.0602
Birds	Chersomanes albofasciata	LC	0.7842	Africa	1.68834e+06	0.11897
Birds	Chersophilus duponti	VU	0.9841	Africa	228090	0.002108
Birds	Chersophilus duponti	VU	0.9841	Europe	55241.3	0.033282
Birds	Chiroxiphia lanceolata	LC	0.8963	South America	339927	0.055293
Birds	Chlamydera guttata	LC	1	Australia	1.49045e+06	0.051156
Birds	Chlamydera maculata	LC	0.8931	Australia	1.59202e+06	0.029046
Birds	Chlamydera nuchalis	LC	0.7383	Australia	944445	0.053558
Birds	Chlamydotis macqueenii	VU	1	Africa	15452.6	0.073313
Birds	Chlamydotis macqueenii	VU	1	Asia	1.70673e+06	0.027336
Birds	Chlamydotis undulata	VU	0.9997	Africa	3.41082e+06	0.002145
Birds	Chloebia gouldiae	NT	0.9187	Australia	92801.7	0.091731
Birds	Chloropsis jerdoni	LC	0.6163	Asia	1.15831e+06	0.037624
Birds	Chondestes grammacus	LC	0.8827	North America	1.11256e+06	0.020776
Birds	Chrysocolaptes festivus	LC	0.5904	Asia	1.00398e+06	0.045533
Birds	Chrysomma altirostre	VU	0.5442	Asia	25762.1	0.028749
Birds	Cichladusa guttata	LC	0.7353	Africa	1.00924e+06	0.108831
Birds	Cichlopsis leucogenys	EN	0.6887	South America	70308	0.031238
Birds	Cichlopsis peruviana	NT	0.5123	South America	1767.52	0
Birds	Cinclodes antarcticus	NT	0.8333	South America	9156.17	0.002064
Birds	Cinclodes fuscus	LC	0.7802	South America	889839	0.022783
Birds	Cinclodes nigrofumosus	LC	0.7481	South America	55103.2	0.023696
Birds	Cinclodes taczanowskii	LC	0.9852	South America	23025.7	0.000197
Birds	Cincloramphus bivittatus	LC	0.9952	Asia	25217.1	0.003502
Birds	Cincloramphus cruralis	LC	0.9821	Australia	891275	0.063389
Birds	Cincloramphus mathewsi	LC	0.8549	Australia	1.73581e+06	0.058974
Birds	Cincloramphus timoriensis	LC	0.512	Asia	46769.8	0.023439
Birds	Cincloramphus timoriensis	LC	0.512	Australia	1.03264e+06	0.049119
Birds	Cinclosoma alisteri	LC	1	Australia	65805.3	0.184934
Birds	Cinclosoma castaneothorax	LC	1	Australia	488480	0.045359
Birds	Cinclosoma castanotum	LC	0.9929	Australia	2.80173e+06	0.082193
Birds	Cinclosoma cinnamomeum	LC	0.9712	Australia	742816	0.050803
Birds	Cinclosoma marginatum	LC	1	Australia	1.46142e+06	0.078757
Birds	Cinnyricinclus leucogaster	LC	0.5336	Africa	5.29405e+06	0.090111
Birds	Cinnyris buettikoferi	LC	0.9999	Asia	10532.4	0.089646
Birds	Cinnyris chalcomelas	LC	0.9997	Africa	63176.3	0
Birds	Cinnyris chalybeus	LC	0.715	Africa	353904	0.007904
Birds	Cinnyris fuscus	LC	0.9934	Africa	1.11277e+06	0.073982
Birds	Cinnyris habessinicus	LC	0.9093	Africa	1.00653e+06	0.082446
Birds	Cinnyris hellmayri	LC	1	Asia	494570	0.008232
Birds	Cinnyris lotenius	LC	0.5112	Asia	149131	0.042063
Birds	Cinnyris mariquensis	LC	0.6939	Africa	1.80824e+06	0.120615
Birds	Cinnyris nectarinioides	LC	0.8032	Africa	398863	0.066878
Birds	Cinnyris neergaardi	NT	0.8707	Africa	120004	0.044496
Birds	Cinnyris osea	LC	0.7752	Africa	85478.7	0.198993
Birds	Cinnyris osea	LC	0.7752	Asia	355216	0.011432
Birds	Cinnyris pulchellus	LC	0.8773	Africa	4.76148e+06	0.088361
Birds	Cinnyris solaris	LC	0.7281	Asia	47077.5	0.018253
Birds	Cinnyris talatala	LC	0.5185	Africa	1.46161e+06	0.095924
Birds	Cinnyris tsavoensis	LC	0.809	Africa	92785	0.202369
Birds	Circaetus beaudouini	VU	0.7202	Africa	2.62514e+06	0.088947
Birds	Circaetus gallicus	LC	0.7206	Asia	2.41036e+06	0.037065
Birds	Circaetus pectoralis	LC	0.5006	Africa	4.90045e+06	0.100065
Birds	Circus aeruginosus	LC	0.6318	Africa	129768	0.001949
Birds	Circus aeruginosus	LC	0.6318	Asia	100405	0.05584
Birds	Circus aeruginosus	LC	0.6318	Europe	225456	0.061136
Birds	Circus maurus	EN	0.8784	Africa	523639	0.013042
Birds	Cissomela pectoralis	LC	0.7354	Australia	794894	0.058396
Birds	Cisticola aridulus	LC	0.7672	Africa	3.4272e+06	0.092012
Birds	Cisticola bodessa	LC	0.5668	Africa	248009	0.251291
Birds	Cisticola cinereolus	LC	0.8321	Africa	511626	0.100584
Birds	Cisticola eximius	LC	0.5046	Africa	328502	0.097921
Birds	Cisticola guinea	LC	0.8046	Africa	520237	0.063496
Birds	Cisticola haematocephalus	LC	0.6371	Africa	133917	0.028384
Birds	Cisticola haesitatus	NT	0.8027	Asia	542.754	0
Birds	Cisticola luapula	LC	0.5278	Africa	277205	0.182552
Birds	Cisticola nana	LC	0.5794	Africa	396720	0.19357
Birds	Cisticola restrictus	DD	1	Africa	3359.68	0.034488
Birds	Cisticola ruficeps	LC	0.9034	Africa	1.13255e+06	0.047669
Birds	Cisticola rufilatus	LC	0.5076	Africa	1.39526e+06	0.138387
Birds	Cisticola rufus	LC	0.7519	Africa	658840	0.051809
Birds	Cisticola subruficapilla	LC	0.9538	Africa	867332	0.049126
Birds	Cisticola troglodytes	LC	0.5271	Africa	610581	0.119121
Birds	Cistothorus palustris	LC	0.7652	North America	1.01481e+06	0.077247
Birds	Clamator glandarius	LC	0.5314	Africa	5.11018e+06	0.079689
Birds	Clamator glandarius	LC	0.5314	Europe	33670.4	0.237703
Birds	Clibanornis erythrocephalus	NT	0.9971	South America	18585.2	0.086785
Birds	Clibanornis rufipectus	VU	1	South America	2042.84	0.297256
Birds	Climacteris affinis	LC	0.9945	Australia	2.61524e+06	0.075895
Birds	Climacteris melanurus	LC	0.9114	Australia	1.01894e+06	0.051563
Birds	Climacteris picumnus	LC	0.7186	Australia	1.62619e+06	0.049118
Birds	Climacteris rufus	LC	0.9287	Australia	419189	0.158625
Birds	Coccycua pumila	LC	0.6019	South America	389558	0.062093
Birds	Coccyzus bahamensis	NT	0.9313	North America	4705.14	0.031286
Birds	Coeligena consita	EN	1	South America	2360.69	0.557954
Birds	Coeligena phalerata	NT	1	South America	2979.74	0.626915
Birds	Coeligena violifer	LC	0.8347	South America	36336.9	0.0133
Birds	Colaptes atricollis	LC	0.6335	South America	127226	0.0296
Birds	Colaptes rupicola	LC	0.5063	South America	397670	0.014722
Birds	Colinus nigrogularis	LC	0.5839	North America	78567.8	0.028284
Birds	Colluricincla harmonica	LC	0.84	Asia	9979.46	5e-06
Birds	Colluricincla harmonica	LC	0.84	Australia	5.78353e+06	0.060848
Birds	Colluricincla woodwardi	LC	0.9333	Australia	510613	0.071552
Birds	Columba guinea	LC	0.6834	Africa	7.2127e+06	0.084073
Birds	Columba livia	LC	0.7989	Africa	2.37726e+06	0.028957
Birds	Columba livia	LC	0.7989	Asia	1.03642e+07	0.034467
Birds	Columba livia	LC	0.7989	Europe	1.18402e+06	0.047668
Birds	Columba malherbii	NT	0.8267	Africa	815.613	0
Birds	Columba palumbus	LC	0.5136	Africa	303054	0.013307
Birds	Columba palumbus	LC	0.5136	Asia	1.17577e+06	0.011737
Birds	Columba palumbus	LC	0.5136	Europe	541756	0.076354
Birds	Columba thomensis	EN	0.9588	Africa	349.505	0
Birds	Compsothraupis loricata	LC	0.586	South America	983758	0.023446
Birds	Conioptilon mcilhennyi	LC	0.905	South America	132252	0.308167
Birds	Conirostrum cinereum	LC	0.6055	South America	270222	0.020623
Birds	Conirostrum leucogenys	LC	0.7292	South America	189510	0.053678
Birds	Conopophaga cearae	NT	0.7952	South America	35205.9	0.067459
Birds	Conopophila rufogularis	LC	0.8516	Australia	1.65922e+06	0.03624
Birds	Conopophila whitei	LC	1	Australia	1.43714e+06	0.047205
Birds	Conothraupis speculigera	NT	1	South America	47760.7	0.028774
Birds	Contopus punensis	LC	0.5673	South America	111648	0.051452
Birds	Coracina macei	LC	0.6325	Asia	1.41812e+06	0.035719
Birds	Coracina maxima	LC	0.9248	Australia	5.90481e+06	0.055093
Birds	Coracina novaehollandiae	LC	0.8787	Asia	65.841	0
Birds	Coracina novaehollandiae	LC	0.8787	Australia	6.6946e+06	0.059938
Birds	Coracina papuensis	LC	0.6347	Asia	10047.1	0
Birds	Coracina papuensis	LC	0.6347	Australia	2.75335e+06	0.048595
Birds	Coracina personata	LC	0.7108	Asia	57609.9	0.031305
Birds	Corcorax melanorhamphos	LC	0.7153	Australia	1.41247e+06	0.052288
Birds	Corvus bennetti	LC	0.9871	Australia	5.60484e+06	0.061568
Birds	Corvus capensis	LC	0.63	Africa	2.54137e+06	0.125865
Birds	Corvus corone	LC	0.5456	Africa	145803	0.000915
Birds	Corvus corone	LC	0.5456	Asia	1.14553e+07	0.042691
Birds	Corvus corone	LC	0.5456	Europe	2.73734e+06	0.038425
Birds	Corvus coronoides	LC	0.8535	Australia	4.0926e+06	0.05364
Birds	Corvus cryptoleucus	LC	0.9983	North America	1.19345e+06	0.015016
Birds	Corvus edithae	LC	0.9275	Africa	1.09352e+06	0.073662
Birds	Corvus florensis	EN	0.9999	Asia	8950.04	0.010612
Birds	Corvus frugilegus	LC	0.5275	Asia	2.41237e+06	0.011098
Birds	Corvus frugilegus	LC	0.5275	Europe	1.21017e+06	0.023944
Birds	Corvus imparatus	LC	0.9899	North America	98797	3e-06
Birds	Corvus mellori	LC	0.7072	Australia	954715	0.079721
Birds	Corvus orru	LC	0.7564	Asia	9983.27	0
Birds	Corvus orru	LC	0.7564	Australia	4.05776e+06	0.039494
Birds	Corvus rhipidurus	LC	0.8004	Africa	1389395	0.080084
Birds	Corvus rhipidurus	LC	0.8004	Asia	815715	0.006467
Birds	Corvus ruficollis	LC	0.9961	Africa	8.11654e+06	0.033525
Birds	Corvus ruficollis	LC	0.9961	Asia	4.73985e+06	0.026151
Birds	Corvus sinaloae	LC	0.9692	North America	91418.1	6e-06
Birds	Corvus splendens	LC	0.5723	Asia	2.55128e+06	0.039928
Birds	Corydospiza alaudina	LC	0.5226	South America	358786	0.017976
Birds	Corydospiza carbonaria	LC	0.9283	South America	463122	0.013874
Birds	Coryphistera alaudina	LC	0.537	South America	777049	0.02918
Birds	Coryphospingus pileatus	LC	0.5109	South America	1.40807e+06	0.030657
Birds	Cossypha albicapillus	LC	0.5687	Africa	721453	0.120773
Birds	Cotinga maculata	CR	0.9982	South America	30103.7	0.052997
Birds	Coturnix coturnix	LC	0.623	Africa	1.06986e+06	0.020602
Birds	Coturnix coturnix	LC	0.623	Asia	692237	0.013614
Birds	Coturnix coturnix	LC	0.623	Europe	181248	0.163147
Birds	Cracticus argenteus	LC	0.7182	Australia	261699	0.095101
Birds	Cracticus nigrogularis	LC	0.8804	Australia	5.57713e+06	0.057782
Birds	Cracticus torquatus	LC	0.8695	Australia	5.23541e+06	0.061609
Birds	Cranioleuca albiceps	LC	0.5888	South America	24886.7	0.019387
Birds	Cranioleuca antisiensis	LC	0.5507	South America	58855.4	0.070503
Birds	Cranioleuca hellmayri	LC	1	South America	6775.56	0.48734
Birds	Cranioleuca henricae	VU	0.5671	South America	785.116	0
Birds	Cranioleuca pyrrhophia	LC	0.5194	South America	1.05211e+06	0.022257
Birds	Cranioleuca semicinerea	LC	0.7501	South America	740833	0.018137
Birds	Cranioleuca subcristata	LC	0.6771	South America	123637	0.075369
Birds	Creatophora cinerea	LC	0.6054	Africa	3.27187e+06	0.109794
Birds	Crinifer piscator	LC	0.6221	Africa	2.26223e+06	0.078851
Birds	Criniferoides leucogaster	LC	0.6923	Africa	1.58736e+06	0.075123
Birds	Crithagra albogularis	LC	0.923	Africa	844814	0.048926
Birds	Crithagra atrogularis	LC	0.7163	Africa	2.15556e+06	0.078558
Birds	Crithagra canicapilla	LC	0.5431	Africa	813367	0.069601
Birds	Crithagra citrinipectus	LC	0.7166	Africa	34270.7	0.021389
Birds	Crithagra concolor	CR	1	Africa	204.88	0
Birds	Crithagra donaldsoni	LC	0.8864	Africa	535739	0.105759
Birds	Crithagra flavigula	EN	0.5688	Africa	2621.84	0.237072
Birds	Crithagra flaviventris	LC	0.8781	Africa	1.48622e+06	0.060406
Birds	Crithagra gularis	LC	0.5569	Africa	838667	0.072298
Birds	Crithagra leucoptera	NT	0.7878	Africa	64713.6	0
Birds	Crithagra leucopygia	LC	0.9631	Africa	2.92687e+06	0.059418
Birds	Crithagra menachensis	LC	1	Asia	43766.7	0.04591
Birds	Crithagra rothschildi	LC	1	Asia	129562	0
Birds	Crithagra rufobrunnea	LC	0.8425	Africa	766.323	0
Birds	Crithagra totta	LC	0.7735	Africa	65622.2	0
Birds	Crithagra xantholaema	VU	0.9947	Africa	53761.2	0.02608
Birds	Crotophaga sulcirostris	LC	0.5297	North America	528353	0.022706
Birds	Crotophaga sulcirostris	LC	0.5297	South America	856161	0.043401
Birds	Cryptillas victorini	LC	0.7552	Africa	58713.8	0
Birds	Crypturellus atrocapillus	LC	0.6178	South America	183119	0.253147
Birds	Crypturellus transfasciatus	NT	0.8545	South America	48106.5	0.044483
Birds	Curruca balearica	LC	0.8447	Europe	3477.09	0.016564
Birds	Curruca boehmi	LC	0.5382	Africa	407688	0.170934
Birds	Curruca buryi	NT	1	Asia	62421.1	0.000161
Birds	Curruca deserti	LC	0.9972	Africa	1.84845e+06	0.001931
Birds	Curruca deserticola	LC	0.9645	Africa	286476	0.00959
Birds	Curruca layardi	LC	0.8454	Africa	658735	0.085048
Birds	Curruca leucomelaena	LC	1	Africa	169582	0.000837
Birds	Curruca leucomelaena	LC	1	Asia	376535	0.01566
Birds	Curruca melanocephala	LC	0.6915	Africa	529709	0.012501
Birds	Curruca melanocephala	LC	0.6915	Asia	122139	0.017344
Birds	Curruca melanocephala	LC	0.6915	Europe	420038	0.093868
Birds	Curruca melanothorax	LC	1	Asia	7644.43	0.120912
Birds	Curruca sarda	LC	0.8454	Europe	27387.2	0.032883
Birds	Curruca subcoerulea	LC	0.8381	Africa	2.48017e+06	0.105371
Birds	Curruca undata	NT	0.5109	Africa	81443.3	0.004692
Birds	Curruca undata	NT	0.5109	Europe	337729	0.089247
Birds	Cursorius cursor	LC	0.9986	Africa	723149	0.006335
Birds	Cursorius cursor	LC	0.9986	Asia	725108	0.069947
Birds	Cyanecula svecica	LC	0.5711	Europe	19495.5	0.01295
Birds	Cyanistes cyanus	LC	0.5877	Asia	4.12686e+06	0.057073
Birds	Cyanistes cyanus	LC	0.5877	Europe	661282	0.043721
Birds	Cyanistes teneriffae	LC	0.8497	Africa	528630	0.009841
Birds	Cyanocitta stelleri	LC	0.5704	North America	2.01787e+06	0.075662
Birds	Cyanocorax beecheii	LC	0.9996	North America	85531.3	6e-06
Birds	Cyanocorax colliei	LC	0.6779	North America	107366	5e-06
Birds	Cyanocorax dickeyi	NT	1	North America	13430.2	0
Birds	Cyanocorax mystacalis	LC	0.9157	South America	73995.2	0.026371
Birds	Cyanocorax yucatanicus	LC	0.577	North America	107374	0.048954
Birds	Cyanomitra verreauxii	LC	0.5932	Africa	90636.5	0.024525
Birds	Cyanopica cooki	LC	0.794	Europe	142074	0.113864
Birds	Cygnus atratus	LC	0.869	Australia	5.77846e+06	0.050826
Birds	Cygnus buccinator	LC	0.5705	North America	68199.7	0.060736
Birds	Cynanthus latirostris	LC	0.5393	North America	286825	0.009601
Birds	Cyornis hyacinthinus	LC	0.9529	Asia	30358.9	0.01988
Birds	Cyornis oscillans	LC	0.5771	Asia	7708.09	0.014234
Birds	Cyornis stresemanni	LC	1	Asia	3270.53	0.177859
Birds	Cyornis tickelliae	LC	0.5131	Asia	593510	0.038718
Birds	Dacnis berlepschi	VU	0.6629	South America	1357.2	0.180197
Birds	Daphoenositta chrysoptera	LC	0.8262	Australia	3.90482e+06	0.067378
Birds	Dasyornis longirostris	EN	0.9189	Australia	476.495	0.658307
Birds	Dendrocolaptes punctipectus	VU	0.6805	South America	143746	0.040585
Birds	Dendrocygna arcuata	LC	0.5364	Asia	68883	0.031823
Birds	Dendrocygna arcuata	LC	0.5364	Australia	2.51738e+06	0.035095
Birds	Dendrocygna bicolor	LC	0.5148	Africa	6.15878e+06	0.099451
Birds	Dendrocygna bicolor	LC	0.5148	Asia	1.20232e+06	0.027605
Birds	Dendropicos elachus	LC	0.9943	Africa	1.5798e+06	0.123378
Birds	Dessonornis humeralis	LC	0.6778	Africa	436487	0.036625
Birds	Dicaeum annae	LC	0.5257	Asia	14380	0.011082
Birds	Dicaeum hanieli	LC	0.9895	Asia	28024.5	0.005424
Birds	Dicaeum hirundinaceum	LC	0.862	Australia	5.55967e+06	0.056857
Birds	Dicaeum igniferum	LC	0.5545	Asia	15637.2	0.013131
Birds	Dicaeum maugei	LC	0.7629	Asia	27456.6	0.005536
Birds	Dicaeum wilhelminae	LC	0.9999	Asia	10532.4	0.089646
Birds	Dicrurus adsimilis	LC	0.5627	Africa	8.21756e+06	0.087633
Birds	Dicrurus caerulescens	LC	0.6301	Asia	1.40295e+06	0.036514
Birds	Dicrurus densus	LC	0.6916	Asia	57053.1	0.031594
Birds	Diglossa carbonaria	LC	0.9373	South America	65711.4	0
Birds	Diglossa venezuelensis	EN	0.9871	South America	785.748	0.131844
Birds	Dinemellia dinemelli	LC	0.6767	Africa	1.59732e+06	0.085852
Birds	Diuca diuca	LC	0.7318	South America	1.30874e+06	0.018755
Birds	Dives warczewiczi	LC	0.8224	South America	195185	0.02389
Birds	Dreptes thomensis	VU	1	Africa	333.911	0
Birds	Dromaius novaehollandiae	LC	0.8515	Australia	3.59682e+06	0.054167
Birds	Dromas ardeola	LC	0.9871	Asia	296001	0.030498
Birds	Drymodes brunneopygia	LC	0.9839	Australia	898751	0.112042
Birds	Drymophila hellmayri	NT	1	South America	6438.2	0.308036
Birds	Drymophila klagesi	LC	0.6229	South America	36043.1	0.138098
Birds	Dryobates scalaris	LC	0.8045	North America	2.33504e+06	0.04556
Birds	Dryoscopus pringlii	LC	0.7751	Africa	347856	0.17046
Birds	Dubusia carrikeri	EN	1	South America	4322.62	0.652544
Birds	Ducula rosacea	NT	0.7917	Asia	41115.1	0.014374
Birds	Dumetia hyperythra	LC	0.644	Asia	1.35636e+06	0.039012
Birds	Dysithamnus leucostictus	LC	0.5539	South America	28935.8	0.123528
Birds	Dysithamnus plumbeus	VU	0.617	South America	1570.59	0.243987
Birds	Eclectus cornelia	EN	0.9846	Asia	10487.6	0.090019
Birds	Edolisoma dohertyi	LC	0.6563	Asia	24913.1	0.044298
Birds	Elaenia albiceps	LC	0.5528	South America	394415	0.038265
Birds	Elaenia strepera	LC	0.5438	South America	125688	0.013168
Birds	Eleoscytalopus psychopompus	EN	0.7719	South America	3749.07	0.107003
Birds	Emarginata schlegelii	LC	0.9231	Africa	1.05617e+06	0.090614
Birds	Emarginata sinuata	LC	0.7809	Africa	618927	0.007029
Birds	Emarginata tractrac	LC	0.9399	Africa	957161	0.103001
Birds	Emberiza affinis	LC	0.6186	Africa	864253	0.117889
Birds	Emberiza calandra	LC	0.6254	Africa	457668	0.012336
Birds	Emberiza calandra	LC	0.6254	Asia	1.81913e+06	0.03601
Birds	Emberiza calandra	LC	0.6254	Europe	1.31294e+06	0.044846
Birds	Emberiza capensis	LC	0.6681	Africa	881746	0.04242
Birds	Emberiza cia	LC	0.5678	Africa	331592	0.011589
Birds	Emberiza cia	LC	0.5678	Asia	1.14915e+06	0.024999
Birds	Emberiza cia	LC	0.5678	Europe	387467	0.095235
Birds	Emberiza flaviventris	LC	0.5046	Africa	3.51578e+06	0.092626
Birds	Emberiza goslingi	LC	0.9076	Africa	2.2556e+06	0.067834
Birds	Emberiza impetuani	LC	0.9329	Africa	1.54543e+06	0.074268
Birds	Emberiza leucocephalos	LC	0.5303	Asia	268876	0.030711
Birds	Emberiza poliopleura	LC	0.8722	Africa	1.08992e+06	0.073705
Birds	Emberiza sahari	LC	0.9882	Africa	1.36634e+06	0.012892
Birds	Emberiza schoeniclus	LC	0.6373	Africa	9537.14	0
Birds	Emberiza schoeniclus	LC	0.6373	Asia	3.941e+06	0.04552
Birds	Emberiza schoeniclus	LC	0.6373	Europe	703833	0.02127
Birds	Emberiza socotrana	NT	1	Asia	630.829	0
Birds	Emberiza striolata	LC	0.9827	Africa	773080	0.02995
Birds	Emberiza striolata	LC	0.9827	Asia	1.84555e+06	0.031996
Birds	Emblema pictum	LC	0.9984	Australia	1.2931e+06	0.04091
Birds	Empidonax difficilis	LC	1	North America	3244.96	0.335406
Birds	Empidonax occidentalis	LC	0.5152	North America	262437	0.021637
Birds	Entomyzon albipennis	LC	0.8516	Australia	614648	0.054904
Birds	Entomyzon cyanotis	LC	0.6649	Asia	2207.69	0
Birds	Entomyzon cyanotis	LC	0.6649	Australia	1.32474e+06	0.051114
Birds	Eolophus roseicapilla	LC	0.865	Australia	6.0434e+06	0.051309
Birds	Eopsaltria griseogularis	LC	0.9416	Australia	551440	0.112311
Birds	Ephippiospingus erythronotus	LC	0.9077	South America	125950	0.004483
Birds	Epthianura albifrons	LC	0.8273	Australia	2.20132e+06	0.074185
Birds	Epthianura aurifrons	LC	0.9784	Australia	5.48502e+06	0.05828
Birds	Epthianura crocea	LC	0.9774	Australia	2.12628e+06	0.039062
Birds	Epthianura tricolor	LC	0.9894	Australia	1.72083e+06	0.06608
Birds	Eremalauda dunni	LC	1	Africa	1.82518e+06	0.020375
Birds	Eremalauda eremodites	LC	1	Asia	740870	0.011565
Birds	Eremomela canescens	LC	0.5975	Africa	1.34705e+06	0.116302
Birds	Eremomela flavicrissalis	LC	0.9361	Africa	836324	0.075499
Birds	Eremomela gregalis	LC	1	Africa	271264	0.056811
Birds	Eremomela icteropygialis	LC	0.6008	Africa	4.96331e+06	0.077837
Birds	Eremomela pusilla	LC	0.6439	Africa	1.90553e+06	0.056998
Birds	Eremomela usticollis	LC	0.7514	Africa	1.07523e+06	0.084219
Birds	Eremophila alpestris	LC	0.7547	Asia	9.20109e+06	0.040675
Birds	Eremophila alpestris	LC	0.7547	Europe	203686	0.048601
Birds	Eremophila bilopha	LC	0.9868	Africa	1.00584e+06	0.005116
Birds	Eremophila bilopha	LC	0.9868	Asia	397056	0.007078
Birds	Eremopterix australis	LC	1	Africa	642629	0.051292
Birds	Eremopterix griseus	LC	0.6485	Asia	1.91902e+06	0.03999
Birds	Eremopterix leucotis	LC	0.8124	Africa	6.1891e+06	0.071976
Birds	Eremopterix nigriceps	LC	0.997	Africa	5.39976e+06	0.061602
Birds	Eremopterix nigriceps	LC	0.997	Asia	2.40299e+06	0.031227
Birds	Eremopterix signatus	LC	0.9511	Africa	923095	0.051566
Birds	Eremopterix verticalis	LC	0.8584	Africa	2.61505e+06	0.112303
Birds	Erythrocercus holochlorus	LC	0.6831	Africa	125999	0.011974
Birds	Erythrura tricolor	LC	0.8543	Asia	30358.9	0.01988
Birds	Estrilda charmosyna	LC	0.7967	Africa	596382	0.130521
Birds	Estrilda coerulescens	LC	0.7768	Africa	1.3051e+06	0.079861
Birds	Estrilda erythronotos	LC	0.7864	Africa	1.62066e+06	0.090577
Birds	Estrilda rhodopyga	LC	0.5166	Africa	636289	0.075962
Birds	Estrilda rufibarba	LC	1	Asia	86138.2	0
Birds	Estrilda troglodytes	LC	0.9234	Africa	1.81135e+06	0.074905
Birds	Eugenes fulgens	LC	0.534	North America	380979	0.014934
Birds	Eulidia yarrellii	CR	1	South America	4918.36	0.002158
Birds	Euodice cantans	LC	0.9318	Africa	3.251e+06	0.072695
Birds	Euodice cantans	LC	0.9318	Asia	290207	0.003946
Birds	Euodice malabarica	LC	0.7488	Asia	2.47402e+06	0.037141
Birds	Euphagus cyanocephalus	LC	0.8531	North America	1.38322e+06	0.101374
Birds	Euphonia saturata	LC	0.6171	South America	58536.2	0.082364
Birds	Euphonia trinitatis	LC	0.8086	North America	1330.81	0.107117
Birds	Euphonia trinitatis	LC	0.8086	South America	489669	0.061876
Birds	Euplectes afer	LC	0.5912	Africa	1.82973e+06	0.086741
Birds	Euplectes aureus	LC	0.7421	Africa	32095.7	0.287701
Birds	Euplectes diadematus	LC	0.89	Africa	199366	0.093574
Birds	Euplectes franciscanus	LC	0.7499	Africa	2.4331e+06	0.071326
Birds	Euplectes orix	LC	0.508	Africa	1.5072e+06	0.054947
Birds	Eupodotis senegalensis	LC	0.6998	Africa	3.41871e+06	0.055416
Birds	Eurocephalus anguitimens	LC	0.8342	Africa	1.26885e+06	0.095763
Birds	Eurocephalus ruppelli	LC	0.6973	Africa	1.2788e+06	0.073357
Birds	Euryptila subcinnamomea	LC	1	Africa	274049	0.017991
Birds	Euscarthmus fulviceps	LC	0.8404	South America	172195	0.029305
Birds	Falco biarmicus	LC	0.6964	Africa	1.22924e+07	0.075979
Birds	Falco biarmicus	LC	0.6964	Asia	110888	0.039374
Birds	Falco biarmicus	LC	0.6964	Europe	52505.3	0.087752
Birds	Falco cherrug	EN	0.6592	Asia	1.4204e+06	0.030779
Birds	Falco cherrug	EN	0.6592	Europe	133049	0.02325
Birds	Falco columbarius	LC	0.6352	North America	941061	0.045663
Birds	Falco jugger	NT	0.7594	Asia	2.20994e+06	0.036589
Birds	Falco naumanni	LC	0.8773	Africa	134603	0.001757
Birds	Falco naumanni	LC	0.8773	Europe	253153	0.082792
Birds	Falco peregrinus	LC	0.5245	Africa	1.0022e+06	0.018428
Birds	Falco peregrinus	LC	0.5245	Asia	2.43812e+06	0.033496
Birds	Falco peregrinus	LC	0.5245	Australia	945531	0.071379
Birds	Falco peregrinus	LC	0.5245	Europe	528477	0.068068
Birds	Falco peregrinus	LC	0.5245	North America	2.22979e+06	0.069029
Birds	Falco peregrinus	LC	0.5245	South America	517181	0.035286
Birds	Falco tinnunculus	LC	0.5228	Africa	9.15868e+06	0.079319
Birds	Falco tinnunculus	LC	0.5228	Asia	5.65326e+06	0.021879
Birds	Falco tinnunculus	LC	0.5228	Europe	1.0751e+06	0.050423
Birds	Falcunculus leucogaster	LC	0.7509	Australia	64805.2	0.090506
Birds	Falcunculus whitei	LC	0.9997	Australia	33472.9	0.019819
Birds	Ferminia cerverai	EN	0.5414	North America	1136.43	0.997699
Birds	Ficedula harterti	LC	0.9999	Asia	10532.4	0.089646
Birds	Ficedula timorensis	NT	0.9998	Asia	5805.16	0.014409
Birds	Formicivora grantsaui	EN	1	South America	3516.84	0.351555
Birds	Formicivora iheringi	NT	0.8652	South America	18079.3	0.100694
Birds	Formicivora intermedia	LC	0.7364	South America	571067	0.061726
Birds	Forpus coelestis	LC	0.8661	South America	126920	0.031018
Birds	Francolinus francolinus	LC	0.7446	Asia	2.18725e+06	0.021768
Birds	Francolinus pondicerianus	LC	0.7842	Asia	2.64594e+06	0.039395
Birds	Fregetta tropica	LC	0.9997	South America	62.433	0
Birds	Fringilla polatzeki	EN	1	Africa	33.668	0.729268
Birds	Fringilla teydea	NT	1	Africa	349.939	0.85843
Birds	Fulica atra	LC	0.7124	Africa	930659	0.00746
Birds	Fulica atra	LC	0.7124	Asia	4.20407e+06	0.029899
Birds	Fulica atra	LC	0.7124	Australia	5.23939e+06	0.048515
Birds	Fulica atra	LC	0.7124	Europe	623949	0.054651
Birds	Fulica cristata	LC	0.5351	Africa	2.81859e+06	0.09252
Birds	Fulica cristata	LC	0.5351	Europe	10936.9	0.218138
Birds	Fulica gigantea	LC	0.5665	South America	302813	0.008278
Birds	Furnarius cinnamomeus	LC	0.846	South America	143289	0.037148
Birds	Furnarius figulus	LC	0.5106	South America	1.00613e+06	0.022958
Birds	Furnarius longirostris	LC	0.8201	South America	219167	0.052716
Birds	Galerida cristata	LC	0.8	Africa	5.47821e+06	0.053572
Birds	Galerida cristata	LC	0.8	Asia	1.20355e+07	0.037167
Birds	Galerida cristata	LC	0.8	Europe	1.85053e+06	0.038078
Birds	Galerida deva	LC	0.8508	Asia	707427	0.024856
Birds	Galerida magnirostris	LC	0.7678	Africa	531168	0.001892
Birds	Galerida modesta	LC	0.6253	Africa	2.03145e+06	0.091596
Birds	Galerida theklae	LC	0.8432	Africa	1.63465e+06	0.025419
Birds	Galerida theklae	LC	0.8432	Europe	276300	0.097598
Birds	Gavicalis virescens	LC	0.9091	Australia	6.63208e+06	0.058984
Birds	Geokichla dohertyi	NT	0.5963	Asia	8398.35	0.090652
Birds	Geokichla peronii	NT	0.9144	Asia	28796.1	0.01757
Birds	Geophaps plumifera	LC	0.997	Australia	1.85351e+06	0.048677
Birds	Geositta cunicularia	LC	0.5401	South America	1.56935e+06	0.01464
Birds	Geositta maritima	LC	0.9951	South America	156389	0.014749
Birds	Geositta peruviana	LC	0.9701	South America	52348	0.002108
Birds	Geospiza difficilis	LC	0.9867	South America	1109.39	0.997875
Birds	Geospiza fortis	LC	0.8797	South America	6433.02	0.965536
Birds	Geospiza fuliginosa	LC	0.8792	South America	6529.67	0.963773
Birds	Geospiza heliobates	CR	0.8501	South America	8.189	0.997191
Birds	Geospiza magnirostris	LC	0.9755	South America	6529.67	0.963773
Birds	Geospiza pallida	NT	0.9129	South America	6469.56	0.97228
Birds	Geospiza parvula	LC	0.8797	South America	6433.02	0.965536
Birds	Geospiza psittacula	VU	0.9752	South America	6433.06	0.965536
Birds	Geospiza scandens	LC	0.8715	South America	5869.4	0.964263
Birds	Geospizopsis plebejus	LC	0.5241	South America	498160	0.027156
Birds	Geothlypis auricularis	LC	0.7445	South America	145414	0.029655
Birds	Geothlypis beldingi	VU	0.9998	North America	1506.01	0.046935
Birds	Geothlypis flavovelata	VU	0.9195	North America	46970.1	0.002007
Birds	Geothlypis rostrata	LC	0.626	North America	4699.99	0.03132
Birds	Geronticus eremita	EN	1	Africa	575.1	0.122139
Birds	Gerygone fusca	LC	0.8477	Australia	2.32854e+06	0.05153
Birds	Gerygone inornata	LC	0.9383	Asia	30358.9	0.01988
Birds	Gerygone olivacea	LC	0.6374	Asia	302.486	0
Birds	Gerygone olivacea	LC	0.6374	Australia	1.49533e+06	0.041842
Birds	Gerygone tenebrosa	LC	0.9969	Australia	37359.8	0.054487
Birds	Glaucis dohrnii	VU	0.9342	South America	55906.9	0.032898
Birds	Gliciphila melanops	LC	0.6623	Australia	748293	0.116958
Birds	Gracula venerata	EN	0.5708	Asia	26902.4	0.044591
Birds	Grallaria albigula	LC	0.5055	South America	23073	0.019898
Birds	Grallaria bangsi	VU	1	South America	5051.06	0.592738
Birds	Grallaria eludens	LC	0.5105	South America	195804	0.241346
Birds	Grallaria erythrotis	LC	0.7183	South America	28077.3	0.017213
Birds	Grallaria excelsa	VU	0.5283	South America	4447.15	0.277836
Birds	Grallaria ridgelyi	EN	1	South America	120.439	0.374704
Birds	Grallaria saltuensis	EN	1	South America	2865.48	0.417556
Birds	Grallaria watkinsi	NT	1	South America	16613.1	0.105627
Birds	Grallaricula cumanensis	VU	0.859	South America	2985.87	0.198637
Birds	Grallaricula loricata	NT	1	South America	11269.9	0.118104
Birds	Grallaricula peruviana	NT	0.5969	South America	13800.2	0.164596
Birds	Grallina cyanoleuca	LC	0.8664	Asia	28119.5	0.005406
Birds	Grallina cyanoleuca	LC	0.8664	Australia	5.80137e+06	0.048381
Birds	Granatina granatina	LC	0.7715	Africa	1.82685e+06	0.111893
Birds	Granatina ianthinogaster	LC	0.7268	Africa	1.05384e+06	0.068877
Birds	Grantiella picta	VU	0.5274	Australia	197140	0.059148
Birds	Grus antigone	VU	0.7407	Asia	1.06222e+06	0.043919
Birds	Grus antigone	VU	0.7407	Australia	280076	0.04442
Birds	Grus rubicunda	LC	0.8089	Asia	8245.23	0
Birds	Grus rubicunda	LC	0.8089	Australia	2.86496e+06	0.041874
Birds	Gymnorhina tibicen	LC	0.8746	Asia	3310.07	0
Birds	Gymnorhina tibicen	LC	0.8746	Australia	5.86888e+06	0.063587
Birds	Gymnorhinus cyanocephalus	VU	0.9328	North America	1.19779e+06	0.100075
Birds	Gymnoris dentata	LC	0.8257	Africa	3.06481e+06	0.074858
Birds	Gymnoris dentata	LC	0.8257	Asia	19695.5	0
Birds	Gymnoris pyrgita	LC	0.8854	Africa	1.4231e+06	0.066162
Birds	Gymnoris xanthocollis	LC	0.7077	Asia	2.0048e+06	0.039006
Birds	Gyps africanus	CR	0.6384	Africa	6.68011e+06	0.093189
Birds	Gyps coprotheres	VU	0.5374	Africa	360469	0.007903
Birds	Gyps fulvus	LC	0.8648	Africa	27980.1	0.01097
Birds	Gyps fulvus	LC	0.8648	Asia	2.73317e+06	0.030047
Birds	Gyps fulvus	LC	0.8648	Europe	230306	0.088987
Birds	Gyps indicus	CR	0.7644	Asia	854154	0.036573
Birds	Gyps rueppelli	CR	0.7603	Africa	4.92837e+06	0.097446
Birds	Haematopus moquini	LC	0.5117	Africa	48649	0
Birds	Haemorhous cassinii	LC	0.8204	North America	1.09101e+06	0.101129
Birds	Haemorhous mexicanus	LC	0.5514	North America	5.66091e+06	0.051857
Birds	Halcyon senegaloides	LC	0.6147	Africa	117184	0.015444
Birds	Hapalopsittaca pyrrhops	LC	0.6834	South America	6230.7	0.160527
Birds	Hedydipna metallica	LC	0.998	Africa	801768	0.010042
Birds	Hedydipna metallica	LC	0.998	Asia	402944	0.000589
Birds	Hedydipna pallidigaster	EN	0.6368	Africa	192.1	0
Birds	Hedydipna platura	LC	0.9529	Africa	2.94809e+06	0.091256
Birds	Heleia crassirostris	LC	0.5244	Asia	14378.9	0.011002
Birds	Heleia dohertyi	LC	0.5221	Asia	14131.7	0.011263
Birds	Heleia muelleri	NT	0.9887	Asia	25946.3	0.002106
Birds	Heleia superciliaris	LC	0.5983	Asia	1227.61	0.071756
Birds	Heleia wallacei	LC	0.6218	Asia	22535	0.049465
Birds	Hemitriccus mirandae	VU	0.798	South America	57009.5	0.002733
Birds	Hemitriccus spodiops	LC	0.5474	South America	36975.3	0.00739
Birds	Henicorhina anachoreta	NT	1	South America	4428.61	0.640037
Birds	Henicorhina leucoptera	NT	0.8209	South America	3838.26	0.080161
Birds	Herpsilochmus pectoralis	VU	0.6295	South America	138036	0.016547
Birds	Herpsilochmus pileatus	VU	0.8881	South America	1343.81	0.266023
Birds	Herpsilochmus sellowi	LC	0.7894	South America	783562	0.027395
Birds	Hesperiphona abeillei	LC	0.5473	North America	137200	0.001589
Birds	Heteromirafra archeri	CR	1	Africa	121.014	0
Birds	Heteromunia pectoralis	LC	0.9884	Australia	1.28426e+06	0.031591
Birds	Heteroscenes pallidus	LC	0.8742	Australia	2.01272e+06	0.041239
Birds	Heterotetrax humilis	NT	1	Africa	447220	0
Birds	Hieraaetus morphnoides	LC	0.8753	Australia	6.34353e+06	0.05272
Birds	Hieraaetus pennatus	LC	0.7665	Africa	209520	0.000129
Birds	Hieraaetus pennatus	LC	0.7665	Asia	183001	0.017149
[truncated: 6,765 more rows]

## Sheet: Supplementary Data 2
Taxon	Continent	Range Size	Range Protection	Species Number	Species Total
Amphibians	Africa	Narrow	0	34	155
Amphibians	Africa	Narrow	10-100	7	155
Amphibians	Africa	Narrow	100	8	155
Amphibians	Africa	Intermediate	0	32	155
Amphibians	Africa	Intermediate	0-10	17	155
Amphibians	Africa	Intermediate	10-100	8	155
Amphibians	Africa	Widespread	0	1	155
Amphibians	Africa	Widespread	0-10	38	155
Amphibians	Africa	Widespread	10-100	10	155
Amphibians	Asia	Narrow	0	11	76
Amphibians	Asia	Narrow	10-100	3	76
Amphibians	Asia	Intermediate	0	8	76
Amphibians	Asia	Intermediate	0-10	19	76
Amphibians	Asia	Intermediate	10-100	3	76
Amphibians	Asia	Widespread	0	4	76
Amphibians	Asia	Widespread	0-10	28	76
Amphibians	Australia	Narrow	10-100	4	94
Amphibians	Australia	Intermediate	0	5	94
Amphibians	Australia	Intermediate	0-10	18	94
Amphibians	Australia	Intermediate	10-100	18	94
Amphibians	Australia	Widespread	0-10	46	94
Amphibians	Australia	Widespread	10-100	3	94
Amphibians	Europe	Narrow	0	1	30
Amphibians	Europe	Narrow	0-10	2	30
Amphibians	Europe	Narrow	10-100	1	30
Amphibians	Europe	Intermediate	0-10	8	30
Amphibians	Europe	Intermediate	10-100	6	30
Amphibians	Europe	Widespread	0-10	9	30
Amphibians	Europe	Widespread	10-100	3	30
Amphibians	North America	Narrow	0	39	152
Amphibians	North America	Narrow	0-10	8	152
Amphibians	North America	Narrow	10-100	11	152
Amphibians	North America	Narrow	100	1	152
Amphibians	North America	Intermediate	0	21	152
Amphibians	North America	Intermediate	0-10	26	152
Amphibians	North America	Intermediate	10-100	17	152
Amphibians	North America	Widespread	0-10	23	152
Amphibians	North America	Widespread	10-100	6	152
Amphibians	South America	Narrow	0	108	516
Amphibians	South America	Narrow	0-10	22	516
Amphibians	South America	Narrow	10-100	56	516
Amphibians	South America	Narrow	100	15	516
Amphibians	South America	Intermediate	0	40	516
Amphibians	South America	Intermediate	0-10	128	516
Amphibians	South America	Intermediate	10-100	109	516
Amphibians	South America	Widespread	0-10	35	516
Amphibians	South America	Widespread	10-100	3	516
Amphibians	Global	Narrow	0	193	1001
Amphibians	Global	Narrow	0-10	32	1001
Amphibians	Global	Narrow	10-100	82	1001
Amphibians	Global	Narrow	100	24	1001
Amphibians	Global	Intermediate	0	105	1001
Amphibians	Global	Intermediate	0-10	213	1001
Amphibians	Global	Intermediate	10-100	159	1001
Amphibians	Global	Widespread	0	2	1001
Amphibians	Global	Widespread	0-10	171	1001
Amphibians	Global	Widespread	10-100	20	1001
Birds	Africa	Narrow	0	27	649
Birds	Africa	Narrow	10-100	5	649
Birds	Africa	Narrow	100	1	649
Birds	Africa	Intermediate	0	37	649
Birds	Africa	Intermediate	0-10	51	649
Birds	Africa	Intermediate	10-100	38	649
Birds	Africa	Widespread	0	13	649
Birds	Africa	Widespread	0-10	366	649
Birds	Africa	Widespread	10-100	111	649
Birds	Asia	Narrow	0	4	433
Birds	Asia	Narrow	0-10	1	433
Birds	Asia	Intermediate	0	28	433
Birds	Asia	Intermediate	0-10	95	433
Birds	Asia	Intermediate	10-100	11	433
Birds	Asia	Widespread	0	57	433
Birds	Asia	Widespread	0-10	234	433
Birds	Asia	Widespread	10-100	3	433
Birds	Australia	Narrow	10-100	2	298
Birds	Australia	Intermediate	0-10	17	298
Birds	Australia	Intermediate	10-100	25	298
Birds	Australia	Widespread	0-10	235	298
Birds	Australia	Widespread	10-100	19	298
Birds	Europe	Intermediate	0	1	84
Birds	Europe	Intermediate	0-10	7	84
Birds	Europe	Intermediate	10-100	4	84
Birds	Europe	Widespread	0	1	84
Birds	Europe	Widespread	0-10	56	84
Birds	Europe	Widespread	10-100	15	84
Birds	North America	Narrow	0	1	220
Birds	North America	Intermediate	0	18	220
Birds	North America	Intermediate	0-10	53	220
Birds	North America	Intermediate	10-100	25	220
Birds	North America	Intermediate	100	1	220
Birds	North America	Widespread	0-10	102	220
Birds	North America	Widespread	10-100	20	220
Birds	South America	Narrow	0	11	601
Birds	South America	Narrow	0-10	3	601
Birds	South America	Narrow	10-100	9	601
Birds	South America	Narrow	100	1	601
Birds	South America	Intermediate	0	19	601
Birds	South America	Intermediate	0-10	255	601
Birds	South America	Intermediate	10-100	131	601
Birds	South America	Intermediate	100	2	601
Birds	South America	Widespread	0	1	601
Birds	South America	Widespread	0-10	165	601
Birds	South America	Widespread	10-100	4	601
Birds	Global	Narrow	0	43	2000
Birds	Global	Narrow	0-10	4	2000
Birds	Global	Narrow	10-100	16	2000
Birds	Global	Narrow	100	2	2000
Birds	Global	Intermediate	0	95	2000
Birds	Global	Intermediate	0-10	473	2000
Birds	Global	Intermediate	10-100	227	2000
Birds	Global	Intermediate	100	3	2000
Birds	Global	Widespread	0	10	2000
Birds	Global	Widespread	0-10	987	2000
Birds	Global	Widespread	10-100	140	2000
Mammals	Africa	Narrow	0	24	453
Mammals	Africa	Narrow	0-10	1	453
Mammals	Africa	Narrow	10-100	9	453
Mammals	Africa	Narrow	100	2	453
Mammals	Africa	Intermediate	0	63	453
Mammals	Africa	Intermediate	0-10	55	453
Mammals	Africa	Intermediate	10-100	41	453
Mammals	Africa	Widespread	0	16	453
Mammals	Africa	Widespread	0-10	193	453
Mammals	Africa	Widespread	10-100	49	453
Mammals	Asia	Narrow	0	19	387
Mammals	Asia	Narrow	10-100	4	387
Mammals	Asia	Intermediate	0	30	387
Mammals	Asia	Intermediate	0-10	72	387
Mammals	Asia	Intermediate	10-100	12	387
Mammals	Asia	Widespread	0	22	387
Mammals	Asia	Widespread	0-10	217	387
Mammals	Asia	Widespread	10-100	11	387
Mammals	Australia	Narrow	0-10	1	148
Mammals	Australia	Narrow	10-100	2	148
Mammals	Australia	Intermediate	0	3	148
Mammals	Australia	Intermediate	0-10	28	148
Mammals	Australia	Intermediate	10-100	24	148
Mammals	Australia	Widespread	0-10	83	148
Mammals	Australia	Widespread	10-100	7	148
Mammals	Europe	Narrow	0-10	1	107
Mammals	Europe	Narrow	10-100	1	107
Mammals	Europe	Intermediate	0	1	107
Mammals	Europe	Intermediate	0-10	16	107
Mammals	Europe	Intermediate	10-100	3	107
Mammals	Europe	Widespread	0	2	107
Mammals	Europe	Widespread	0-10	76	107
Mammals	Europe	Widespread	10-100	7	107
Mammals	North America	Narrow	0	4	263
Mammals	North America	Narrow	10-100	4	263
Mammals	North America	Intermediate	0	33	263
Mammals	North America	Intermediate	0-10	55	263
Mammals	North America	Intermediate	10-100	30	263
Mammals	North America	Widespread	0	1	263
Mammals	North America	Widespread	0-10	109	263
Mammals	North America	Widespread	10-100	27	263
Mammals	South America	Narrow	0	9	315
Mammals	South America	Narrow	0-10	5	315
Mammals	South America	Narrow	10-100	9	315
Mammals	South America	Narrow	100	1	315
Mammals	South America	Intermediate	0	31	315
Mammals	South America	Intermediate	0-10	134	315
Mammals	South America	Intermediate	10-100	39	315
Mammals	South America	Widespread	0-10	87	315
Mammals	Global	Narrow	0	56	1493
Mammals	Global	Narrow	0-10	8	1493
Mammals	Global	Narrow	10-100	29	1493
Mammals	Global	Narrow	100	3	1493
Mammals	Global	Intermediate	0	157	1493
Mammals	Global	Intermediate	0-10	350	1493
Mammals	Global	Intermediate	10-100	144	1493
Mammals	Global	Widespread	0	20	1493
Mammals	Global	Widespread	0-10	640	1493
Mammals	Global	Widespread	10-100	86	1493
Reptiles	Africa	Narrow	0	120	974
Reptiles	Africa	Narrow	0-10	4	974
Reptiles	Africa	Narrow	10-100	14	974
Reptiles	Africa	Narrow	100	5	974
Reptiles	Africa	Intermediate	0	187	974
Reptiles	Africa	Intermediate	0-10	175	974
Reptiles	Africa	Intermediate	10-100	126	974
Reptiles	Africa	Widespread	0	21	974
Reptiles	Africa	Widespread	0-10	245	974
Reptiles	Africa	Widespread	10-100	77	974
Reptiles	Asia	Narrow	0	110	787
Reptiles	Asia	Narrow	0-10	4	787
Reptiles	Asia	Narrow	10-100	26	787
Reptiles	Asia	Narrow	100	5	787
Reptiles	Asia	Intermediate	0	120	787
Reptiles	Asia	Intermediate	0-10	191	787
Reptiles	Asia	Intermediate	10-100	34	787
Reptiles	Asia	Widespread	0	37	787
Reptiles	Asia	Widespread	0-10	255	787
Reptiles	Asia	Widespread	10-100	5	787
Reptiles	Australia	Narrow	0	13	726
Reptiles	Australia	Narrow	0-10	4	726
Reptiles	Australia	Narrow	10-100	12	726
Reptiles	Australia	Narrow	100	8	726
Reptiles	Australia	Intermediate	0	47	726
Reptiles	Australia	Intermediate	0-10	167	726
Reptiles	Australia	Intermediate	10-100	129	726
Reptiles	Australia	Widespread	0-10	314	726
Reptiles	Australia	Widespread	10-100	32	726
Reptiles	Europe	Intermediate	0-10	26	102
Reptiles	Europe	Intermediate	10-100	8	102
Reptiles	Europe	Widespread	0-10	57	102
Reptiles	Europe	Widespread	10-100	11	102
Reptiles	North America	Narrow	0	56	499
Reptiles	North America	Narrow	0-10	14	499
Reptiles	North America	Narrow	10-100	19	499
Reptiles	North America	Narrow	100	4	499
Reptiles	North America	Intermediate	0	81	499
Reptiles	North America	Intermediate	0-10	125	499
Reptiles	North America	Intermediate	10-100	76	499
Reptiles	North America	Intermediate	100	1	499
Reptiles	North America	Widespread	0-10	97	499
Reptiles	North America	Widespread	10-100	26	499
Reptiles	South America	Narrow	0	133	695
Reptiles	South America	Narrow	0-10	15	695
Reptiles	South America	Narrow	10-100	50	695
Reptiles	South America	Narrow	100	14	695
Reptiles	South America	Intermediate	0	90	695
Reptiles	South America	Intermediate	0-10	242	695
Reptiles	South America	Intermediate	10-100	74	695
Reptiles	South America	Widespread	0	1	695
Reptiles	South America	Widespread	0-10	75	695
Reptiles	South America	Widespread	10-100	1	695
Reptiles	Global	Narrow	0	431	3589
Reptiles	Global	Narrow	0-10	41	3589
Reptiles	Global	Narrow	10-100	121	3589
Reptiles	Global	Narrow	100	36	3589
Reptiles	Global	Intermediate	0	513	3589
Reptiles	Global	Intermediate	0-10	908	3589
Reptiles	Global	Intermediate	10-100	439	3589
Reptiles	Global	Intermediate	100	1	3589
Reptiles	Global	Widespread	0	25	3589
Reptiles	Global	Widespread	0-10	944	3589
Reptiles	Global	Widespread	10-100	130	3589
