# Supplementary material for: Global evaluation of current and future threats to drylands and their vertebrate biodiversity
Source: Nat Ecol Evol. 2024 Jul 4;8(8):1448–58. doi: 10.1038/s41559-024-02450-4 (PMC11310083; doi:10.1038/s41559-024-02450-4)
Supplement: Supplementary file 5 — Circles (vector downloaded from https://datadownload.unep-wcmc.org/datasets). [file 41559_2024_2450_MOESM5_ESM.xlsx]

## Sheet: Fig.1
Region/Continent	Region/Continent_Area_km^2	Designation/Subtype	Designation/Subtype_Area_km^2	Proportion_Region/Continent
Global	1.46822e+08	Earth	1.46822e+08	1
Global	1.46822e+08	Dry subhumid	1.30317e+07	0.089
Global	1.46822e+08	Semiarid	2.26249e+07	0.16
Global	1.46822e+08	Arid	1.56585e+07	0.107
Global	1.46822e+08	Hyperarid	9.7735e+06	0.067
Global	1.46822e+08	Non-Drylands	8.57336e+07	0.58
Africa	2.99049e+07	Hyperarid	6.72985e+06	0.225042
Africa	2.99049e+07	Arid	4.99402e+06	0.166997
Africa	2.99049e+07	Semiarid	5.09064e+06	0.170228
Africa	2.99049e+07	Dry subhumid	2.78894e+06	0.0932604
Africa	2.99049e+07	Non-Drylands	1.03014e+07	0.344473
Asia	4.49061e+07	Hyperarid	2.7669e+06	0.0616153
Asia	4.49061e+07	Arid	6.34138e+06	0.141214
Asia	4.49061e+07	Semiarid	6.99927e+06	0.155865
Asia	4.49061e+07	Dry subhumid	3.53918e+06	0.078813
Asia	4.49061e+07	Non-Drylands	2.52593e+07	0.562493
Australia	7.68694e+06	Arid	3.01349e+06	0.392027
Australia	7.68694e+06	Semiarid	3.08589e+06	0.401445
Australia	7.68694e+06	Dry subhumid	595663	0.0774903
Australia	7.68694e+06	Non-Drylands	991898	0.129037
Europe	9.93892e+06	Arid	32477.3	0.00326769
Europe	9.93892e+06	Semiarid	1.00299e+06	0.100916
Europe	9.93892e+06	Dry subhumid	1.86349e+06	0.187494
Europe	9.93892e+06	Non-Drylands	7.03995e+06	0.708322
North America	2.42666e+07	Hyperarid	26559	0.00109447
North America	2.42666e+07	Arid	842281	0.04
North America	2.42666e+07	Semiarid	3.91474e+06	0.161322
North America	2.42666e+07	Dry subhumid	2.14393e+06	0.0883489
North America	2.42666e+07	Non-Drylands	1.73391e+07	0.72
South America	1.77036e+07	Hyperarid	250190	0.0141321
South America	1.77036e+07	Arid	434845	0.03
South America	1.77036e+07	Semiarid	2.53139e+06	0.142987
South America	1.77036e+07	Dry subhumid	2.10045e+06	0.118645
South America	1.77036e+07	Non-Drylands	1.23868e+07	0.699673
