# Supplementary material for: Global evaluation of current and future threats to drylands and their vertebrate biodiversity
Source: Nat Ecol Evol. 2024 Jul 4;8(8):1448–58. doi: 10.1038/s41559-024-02450-4 (PMC11310083; doi:10.1038/s41559-024-02450-4)
Supplement: Supplementary file 6 — Bar plots. [file 41559_2024_2450_MOESM6_ESM.xlsx]

## Sheet: Fig.2a
Subtype	Area_Subtype_km^2	IUCN_Category	Area_Protected_km^2	Proportion_Subtype_Protected
Hyperarid	9.7735e+06	All	482774	0.049
Hyperarid	9.7735e+06	I - IV	171304	0.018
Dry subhumid	1.30317e+07	All	1.08263e+06	0.083
Dry subhumid	1.30317e+07	I - IV	790125	0.061
Arid	1.56585e+07	All	1.11991e+06	0.072
Arid	1.56585e+07	I - IV	911089	0.058
Semiarid	2.26249e+07	All	1.69053e+06	0.075
Semiarid	2.26249e+07	I - IV	1.0942e+06	0.048
Total Drylands	6.10886e+07	All	4.37583e+06	0.072
Total Drylands	6.10886e+07	I - IV	2.96671e+06	0.049
Non-Drylands	7.33174e+07	All	8.93232e+06	0.122
Non-Drylands	7.33174e+07	I - IV	6.77868e+06	0.092

## Sheet: Fig.2b
Designation	Continent	Area_Designation_km^2	IUCN_Category	Area_Protected_km^2	Proportion_Designation_Protected
Drylands	Africa	1.96035e+07	All	1.27561e+06	0.065
Drylands	Africa	1.96035e+07	I - IV	1.06499e+06	0.054
Drylands	Asia	1.96467e+07	All	852232	0.043
Drylands	Asia	1.96467e+07	I - IV	693854	0.035
Drylands	Australia	6.69504e+06	All	932949	0.139
Drylands	Australia	6.69504e+06	I - IV	405672	0.061
Drylands	Europe	2.89896e+06	All	322174	0.111
Drylands	Europe	2.89896e+06	I - IV	125071	0.043
Drylands	North America	6.92751e+06	All	376069	0.054
Drylands	North America	6.92751e+06	I - IV	452973	0.065
Drylands	South America	5.31688e+06	All	616794	0.116
Drylands	South America	5.31688e+06	I - IV	224151	0.042
Non-Drylands	Africa	1.03004e+07	All	1.30552e+06	0.127
Non-Drylands	Africa	1.03004e+07	I - IV	635466	0.062
Non-Drylands	Asia	2.52593e+07	All	2.44447e+06	0.097
Non-Drylands	Asia	2.52593e+07	I - IV	1.43092e+06	0.057
Non-Drylands	Australia	991898	All	166182	0.168
Non-Drylands	Australia	991898	I - IV	155082	0.156
Non-Drylands	Europe	7.03995e+06	All	1.27435e+06	0.181
Non-Drylands	Europe	7.03995e+06	I - IV	529008	0.075
Non-Drylands	North America	1.73391e+07	All	877583	0.051
Non-Drylands	North America	1.73391e+07	I - IV	2.86553e+06	0.165
Non-Drylands	South America	1.23868e+07	All	2.86421e+06	0.231
Non-Drylands	South America	1.23868e+07	I - IV	1.16268e+06	0.094
