# Supplementary material for: Global evaluation of current and future threats to drylands and their vertebrate biodiversity
Source: Nat Ecol Evol. 2024 Jul 4;8(8):1448–58. doi: 10.1038/s41559-024-02450-4 (PMC11310083; doi:10.1038/s41559-024-02450-4)
Supplement: Supplementary file 7 — Circles. [file 41559_2024_2450_MOESM7_ESM.xlsx]

## Sheet: Range_Protection
Taxon	Range_Protection	Species_Count	Species_Count_Total	Proportion
Amphibians	0	300	1001	0.2997
Amphibians	0-10	417	1001	0.416583
Amphibians	10-100	284	1001	0.283716
Birds	0	148	2000	0.074
Birds	0-10	1465	2000	0.7325
Birds	10-100	387	2000	0.1935
Mammals	0	233	1493	0.156062
Mammals	0-10	1000	1493	0.669792
Mammals	10-100	260	1493	0.174146
Reptiles	0	969	3589	0.269992
Reptiles	0-10	1900	3589	0.529395
Reptiles	10-100	720	3589	0.200613

## Sheet: Threat_Status
Taxon	Threat_Status	Species_Count	Species_Count_Total	Proportion
Amphibians	DD	158	1001	0.1578
Amphibians	Non-threatened	558	1001	0.5574
Amphibians	Threatened	285	1001	0.2847
Birds	DD	6	2000	0.003
Birds	Non-threatened	1754	2000	0.877
Birds	Threatened	240	2000	0.12
Mammals	DD	174	1493	0.1165
Mammals	Non-threatened	1082	1493	0.7247
Mammals	Threatened	237	1493	0.1587
Reptiles	DD	348	3589	0.0969629
Reptiles	Non-threatened	2759	3589	0.768738
Reptiles	Threatened	482	3589	0.134299
