# Supplementary material for: Global evaluation of current and future threats to drylands and their vertebrate biodiversity
Source: Nat Ecol Evol. 2024 Jul 4;8(8):1448–58. doi: 10.1038/s41559-024-02450-4 (PMC11310083; doi:10.1038/s41559-024-02450-4)
Supplement: Supplementary file 8 — Bar plots. [file 41559_2024_2450_MOESM8_ESM.xlsx]

## Sheet: Fig.4
Taxon	Range_Size	Range_Protection	Species_Count	Species_Count_Total	Proportion
Amphibians	Narrow	0	193	1001	0.192807
Amphibians	Narrow	0-10	32	1001	0.031968
Amphibians	Narrow	10-100	82	1001	0.0819181
Amphibians	Narrow	100	24	1001	0.023976
Amphibians	Intermediate	0	105	1001	0.104895
Amphibians	Intermediate	0-10	213	1001	0.212787
Amphibians	Intermediate	10-100	159	1001	0.158841
Amphibians	Widespread	0	2	1001	0.001998
Amphibians	Widespread	0-10	171	1001	0.170829
Amphibians	Widespread	10-100	20	1001	0.01998
Birds	Narrow	0	43	2000	0.0215
Birds	Narrow	0-10	4	2000	0.002
Birds	Narrow	10-100	16	2000	0.008
Birds	Narrow	100	2	2000	0.001
Birds	Intermediate	0	95	2000	0.0475
Birds	Intermediate	0-10	473	2000	0.2365
Birds	Intermediate	10-100	227	2000	0.1135
Birds	Intermediate	100	3	2000	0.0015
Birds	Widespread	0	10	2000	0.005
Birds	Widespread	0-10	987	2000	0.4935
Birds	Widespread	10-100	140	2000	0.07
Mammals	Narrow	0	56	1493	0.0375084
Mammals	Narrow	0-10	8	1493	0.00535834
Mammals	Narrow	10-100	29	1493	0.019424
Mammals	Narrow	100	3	1493	0.00200938
Mammals	Intermediate	0	157	1493	0.105157
Mammals	Intermediate	0-10	350	1493	0.234427
Mammals	Intermediate	10-100	144	1493	0.0964501
Mammals	Widespread	0	20	1493	0.0133958
Mammals	Widespread	0-10	640	1493	0.428667
Mammals	Widespread	10-100	86	1493	0.0576021
Reptiles	Narrow	0	431	3589	0.120089
Reptiles	Narrow	0-10	41	3589	0.0114238
Reptiles	Narrow	10-100	121	3589	0.0337141
Reptiles	Narrow	100	36	3589	0.0100306
Reptiles	Intermediate	0	513	3589	0.142937
Reptiles	Intermediate	0-10	908	3589	0.252995
Reptiles	Intermediate	10-100	439	3589	0.122318
Reptiles	Intermediate	100	1	3589	0.000278629
Reptiles	Widespread	0	25	3589	0.00696573
Reptiles	Widespread	0-10	944	3589	0.263026
Reptiles	Widespread	10-100	130	3589	0.0362218
