# Supplementary material for: Global evaluation of current and future threats to drylands and their vertebrate biodiversity
Source: Nat Ecol Evol. 2024 Jul 4;8(8):1448–58. doi: 10.1038/s41559-024-02450-4 (PMC11310083; doi:10.1038/s41559-024-02450-4)
Supplement: Supplementary file 9 — Horizontal bar plots. [file 41559_2024_2450_MOESM9_ESM.xlsx]

## Sheet: Fig.5
Taxon	Threat_Category	Species_Count	Species_Assessed_fixed	Proportion_Species_Assessed
Amphibians	Agriculture	210	275	0.76
Amphibians	Timber and plant harvesting	109	275	0.4
Amphibians	Infrastructure development	106	275	0.39
Amphibians	Invasion and disease	99	275	0.36
Amphibians	Pollution	86	275	0.31
Amphibians	Climate change	65	275	0.24
Amphibians	Water management	56	275	0.2
Amphibians	Fire	53	275	0.19
Amphibians	Mining/energy production	42	275	0.15
Amphibians	Human disturbance	22	275	0.08
Amphibians	Over-exploitation	22	275	0.08
Birds	Agriculture	153	218	0.7
Birds	Timber and plant harvesting	65	218	0.3
Birds	Climate change	63	218	0.29
Birds	Over-exploitation	56	218	0.26
Birds	Invasion and disease	46	218	0.21
Birds	Infrastructure development	40	218	0.18
Birds	Fire	35	218	0.16
Birds	Pollution	17	218	0.08
Birds	Human disturbance	11	218	0.05
Birds	Mining/energy production	9	218	0.04
Birds	Water management	8	218	0.04
Mammals	Agriculture	158	226	0.7
Mammals	Over-exploitation	96	226	0.42
Mammals	Infrastructure development	70	226	0.31
Mammals	Timber and plant harvesting	71	226	0.31
Mammals	Invasion and disease	66	226	0.29
Mammals	Climate change	47	226	0.21
Mammals	Human disturbance	41	226	0.18
Mammals	Fire	37	226	0.16
Mammals	Mining/energy production	30	226	0.13
Mammals	Water management	19	226	0.08
Mammals	Pollution	9	226	0.04
Reptiles	Agriculture	223	354	0.63
Reptiles	Infrastructure development	131	354	0.37
Reptiles	Timber and plant harvesting	88	354	0.25
Reptiles	Mining/energy production	75	354	0.21
Reptiles	Invasion and disease	71	354	0.2
Reptiles	Over-exploitation	56	354	0.16
Reptiles	Fire	39	354	0.11
Reptiles	Pollution	35	354	0.1
Reptiles	Climate change	31	354	0.09
Reptiles	Human disturbance	27	354	0.08
Reptiles	Water management	22	354	0.06
