# Supplementary material for: Global evaluation of current and future threats to drylands and their vertebrate biodiversity
Source: Nat Ecol Evol. 2024 Jul 4;8(8):1448–58. doi: 10.1038/s41559-024-02450-4 (PMC11310083; doi:10.1038/s41559-024-02450-4)
Supplement: Supplementary file 10 — Circles. [file 41559_2024_2450_MOESM10_ESM.xlsx]

## Sheet: Fig.6a
Scenario	Region/Continent	Fractional_Land_Areas	Grid_Count	Total_Count	Proportion
LUH2 (2015)	Africa	>0	24149	39848	0.606028
LUH2 (2015)	Africa	0	15699	39848	0.393972
LUH2 (2015)	Asia	>0	36176	39974	0.904988
LUH2 (2015)	Asia	0	3798	39974	0.0950118
LUH2 (2015)	Australia	>0	8826	13597	0.649114
LUH2 (2015)	Australia	0	4771	13597	0.350886
LUH2 (2015)	Europe	>0	5595	5894	0.94927
LUH2 (2015)	Europe	0	299	5894	0.0507296
LUH2 (2015)	North America	>0	13707	14056	0.975171
LUH2 (2015)	North America	0	349	14056	0.0248293
LUH2 (2015)	South America	>0	10060	10787	0.932604
LUH2 (2015)	South America	0	727	10787	0.0673959
LUH2 (2015)	Global	>0	98513	124156	0.793461
LUH2 (2015)	Global	0	25643	124156	0.206539

## Sheet: Fig.6b
Scenario	Region/Continent	Fractional_Land_Areas	Grid_Count	Total_Count	Proportion
LUH2 (2015)	Africa	>0	24149	39848	0.606028
SSP1-2.6 (2100)	Africa	>0	14288	39848	0.358563
SSP1-2.6 (2100)	Africa	0	1411	39848	0.0354096
LUH2 (2015)	Asia	>0	36176	39974	0.904988
SSP1-2.6 (2100)	Asia	>0	2819	39974	0.0705208
SSP1-2.6 (2100)	Asia	0	979	39974	0.0244909
LUH2 (2015)	Australia	>0	8826	13597	0.649114
SSP1-2.6 (2100)	Australia	>0	1000	13597	0.0735456
SSP1-2.6 (2100)	Australia	0	3771	13597	0.277341
LUH2 (2015)	Europe	>0	5595	5894	0.94927
SSP1-2.6 (2100)	Europe	>0	202	5894	0.0342721
SSP1-2.6 (2100)	Europe	0	97	5894	0.0164574
LUH2 (2015)	North America	>0	13707	14056	0.975171
SSP1-2.6 (2100)	North America	>0	292	14056	0.020774
SSP1-2.6 (2100)	North America	0	57	14056	0.00405521
LUH2 (2015)	South America	>0	10060	10787	0.932604
SSP1-2.6 (2100)	South America	>0	707	10787	0.0655419
SSP1-2.6 (2100)	South America	0	20	10787	0.00185408
LUH2 (2015)	Global	>0	98513	124156	0.793461
SSP1-2.6 (2100)	Global	>0	19308	124156	0.155514
SSP1-2.6 (2100)	Global	0	6335	124156	0.0510245

## Sheet: Fig.6c
Scenario	Region/Continent	Fractional_Land_Areas	Grid_Count	Total_Count	Proportion
LUH2 (2015)	Africa	>0	24149	39848	0.606028
SSP2-4.5 (2100)	Africa	>0	15695	39848	0.393872
SSP2-4.5 (2100)	Africa	0	4	39848	0.000100381
LUH2 (2015)	Asia	>0	36176	39974	0.904988
SSP2-4.5 (2100)	Asia	>0	3797	39974	0.0949867
SSP2-4.5 (2100)	Asia	0	1	39974	2.50163e-05
LUH2 (2015)	Australia	>0	8826	13597	0.649114
SSP2-4.5 (2100)	Australia	>0	4770	13597	0.350813
SSP2-4.5 (2100)	Australia	0	1	13597	7.35456e-05
LUH2 (2015)	Europe	>0	5595	5894	0.94927
SSP2-4.5 (2100)	Europe	>0	285	5894	0.0483543
SSP2-4.5 (2100)	Europe	0	14	5894	0.0023753
LUH2 (2015)	North America	>0	13707	14056	0.975171
SSP2-4.5 (2100)	North America	>0	347	14056	0.024687
SSP2-4.5 (2100)	North America	0	2	14056	0.000142288
LUH2 (2015)	South America	>0	10060	10787	0.932604
SSP2-4.5 (2100)	South America	>0	723	10787	0.0670251
SSP2-4.5 (2100)	South America	0	4	10787	0.000370817
LUH2 (2015)	Global	>0	98513	124156	0.793461
SSP2-4.5 (2100)	Global	>0	25617	124156	0.206329
SSP2-4.5 (2100)	Global	0	26	124156	0.000209414

## Sheet: Fig.6d
Scenario	Region/Continent	Fractional_Land_Areas	Grid_Count	Total_Count	Proportion
LUH2 (2015)	Africa	>0	24149	39848	0.606028
SSP5-8.5 (2100)	Africa	>0	15117	39848	0.379367
SSP5-8.5 (2100)	Africa	0	582	39848	0.0146055
LUH2 (2015)	Asia	>0	36176	39974	0.904988
SSP5-8.5 (2100)	Asia	>0	3695	39974	0.0924351
SSP5-8.5 (2100)	Asia	0	103	39974	0.00257667
LUH2 (2015)	Australia	>0	8826	13597	0.649114
SSP5-8.5 (2100)	Australia	>0	1052	13597	0.07737
SSP5-8.5 (2100)	Australia	0	3719	13597	0.273516
LUH2 (2015)	Europe	>0	5595	5894	0.94927
SSP5-8.5 (2100)	Europe	>0	270	5894	0.0458093
SSP5-8.5 (2100)	Europe	0	29	5894	0.00492026
LUH2 (2015)	North America	>0	13707	14056	0.975171
SSP5-8.5 (2100)	North America	>0	312	14056	0.0221969
SSP5-8.5 (2100)	North America	0	37	14056	0.00263233
LUH2 (2015)	South America	>0	10060	10787	0.932604
SSP5-8.5 (2100)	South America	>0	718	10787	0.0665616
SSP5-8.5 (2100)	South America	0	9	10787	0.000834338
LUH2 (2015)	Global	>0	98513	124156	0.793461
SSP5-8.5 (2100)	Global	>0	21164	124156	0.170463
SSP5-8.5 (2100)	Global	0	4479	124156	0.0360756
