# Supplementary material for: Global evaluation of current and future threats to drylands and their vertebrate biodiversity
Source: Nat Ecol Evol. 2024 Jul 4;8(8):1448–58. doi: 10.1038/s41559-024-02450-4 (PMC11310083; doi:10.1038/s41559-024-02450-4)
Supplement: Supplementary file 11 — Data frames. [file 41559_2024_2450_MOESM11_ESM.xlsx]

## Sheet: LUH2 2015
x	y	LUH2_2015_Drylands	geom
-1.60922e+07	6.99844e+06		WKT
-1.607e+07	6.99844e+06		WKT
-1.60478e+07	6.99844e+06		WKT
-1.60256e+07	6.99844e+06		WKT
-1.60034e+07	6.99844e+06		WKT
-1.59813e+07	6.99844e+06		WKT
-1.59591e+07	6.99844e+06		WKT
-1.59369e+07	6.99844e+06		WKT
-1.59147e+07	6.99844e+06		WKT
-1.58925e+07	6.99844e+06		WKT
-1.58704e+07	6.99844e+06		WKT
-1.58482e+07	6.99844e+06		WKT
-1.5826e+07	6.99844e+06		WKT
-1.58038e+07	6.99844e+06		WKT
-1.57816e+07	6.99844e+06		WKT
-1.57595e+07	6.99844e+06		WKT
-1.57373e+07	6.99844e+06		WKT
-1.57151e+07	6.99844e+06		WKT
-1.56929e+07	6.99844e+06		WKT
-1.56707e+07	6.99844e+06		WKT
-1.56486e+07	6.99844e+06		WKT
-1.56264e+07	6.99844e+06		WKT
-1.56042e+07	6.99844e+06		WKT
-1.5582e+07	6.99844e+06		WKT
-1.55598e+07	6.99844e+06		WKT
-1.55377e+07	6.99844e+06		WKT
-1.55155e+07	6.99844e+06		WKT
-1.54933e+07	6.99844e+06		WKT
-1.54711e+07	6.99844e+06		WKT
-1.54489e+07	6.99844e+06		WKT
-1.54268e+07	6.99844e+06		WKT
-1.54046e+07	6.99844e+06		WKT
-1.53824e+07	6.99844e+06		WKT
-1.53602e+07	6.99844e+06		WKT
-1.5338e+07	6.99844e+06		WKT
-1.53159e+07	6.99844e+06		WKT
-1.52937e+07	6.99844e+06		WKT
-1.52715e+07	6.99844e+06		WKT
-1.52493e+07	6.99844e+06		WKT
-1.52271e+07	6.99844e+06		WKT
-1.5205e+07	6.99844e+06		WKT
-1.51828e+07	6.99844e+06		WKT
-1.51606e+07	6.99844e+06		WKT
-1.51384e+07	6.99844e+06		WKT
-1.51162e+07	6.99844e+06		WKT
-1.50941e+07	6.99844e+06		WKT
-1.50719e+07	6.99844e+06		WKT
-1.50497e+07	6.99844e+06		WKT
-1.50275e+07	6.99844e+06		WKT
-1.50053e+07	6.99844e+06		WKT
-1.49832e+07	6.99844e+06		WKT
-1.4961e+07	6.99844e+06		WKT
-1.49388e+07	6.99844e+06		WKT
-1.49166e+07	6.99844e+06		WKT
-1.48944e+07	6.99844e+06		WKT
-1.48723e+07	6.99844e+06		WKT
-1.48501e+07	6.99844e+06		WKT
-1.48279e+07	6.99844e+06		WKT
-1.48057e+07	6.99844e+06		WKT
-1.47835e+07	6.99844e+06		WKT
-1.47614e+07	6.99844e+06		WKT
-1.47392e+07	6.99844e+06		WKT
-1.4717e+07	6.99844e+06		WKT
-1.46948e+07	6.99844e+06		WKT
-1.46726e+07	6.99844e+06		WKT
-1.46505e+07	6.99844e+06		WKT
-1.46283e+07	6.99844e+06		WKT
-1.46061e+07	6.99844e+06		WKT
-1.45839e+07	6.99844e+06		WKT
-1.45617e+07	6.99844e+06		WKT
-1.45396e+07	6.99844e+06		WKT
-1.45174e+07	6.99844e+06		WKT
-1.44952e+07	6.99844e+06		WKT
-1.4473e+07	6.99844e+06		WKT
-1.44508e+07	6.99844e+06		WKT
-1.44287e+07	6.99844e+06		WKT
-1.44065e+07	6.99844e+06		WKT
-1.43843e+07	6.99844e+06		WKT
-1.43621e+07	6.99844e+06		WKT
-1.43399e+07	6.99844e+06		WKT
-1.43178e+07	6.99844e+06		WKT
-1.42956e+07	6.99844e+06		WKT
-1.42734e+07	6.99844e+06		WKT
-1.42512e+07	6.99844e+06		WKT
-1.4229e+07	6.99844e+06		WKT
-1.42069e+07	6.99844e+06		WKT
-1.41847e+07	6.99844e+06		WKT
-1.41625e+07	6.99844e+06		WKT
-1.41403e+07	6.99844e+06		WKT
-1.41181e+07	6.99844e+06		WKT
-1.4096e+07	6.99844e+06		WKT
-1.40738e+07	6.99844e+06		WKT
-1.40516e+07	6.99844e+06		WKT
-1.40294e+07	6.99844e+06		WKT
-1.40072e+07	6.99844e+06		WKT
-1.3985e+07	6.99844e+06		WKT
-1.39629e+07	6.99844e+06		WKT
-1.39407e+07	6.99844e+06		WKT
-1.39185e+07	6.99844e+06		WKT
-1.38963e+07	6.99844e+06		WKT
-1.38741e+07	6.99844e+06		WKT
-1.3852e+07	6.99844e+06		WKT
-1.38298e+07	6.99844e+06		WKT
-1.38076e+07	6.99844e+06		WKT
-1.37854e+07	6.99844e+06		WKT
-1.37632e+07	6.99844e+06		WKT
-1.37411e+07	6.99844e+06		WKT
-1.37189e+07	6.99844e+06		WKT
-1.36967e+07	6.99844e+06		WKT
-1.36745e+07	6.99844e+06		WKT
-1.36523e+07	6.99844e+06		WKT
-1.36302e+07	6.99844e+06		WKT
-1.3608e+07	6.99844e+06		WKT
-1.35858e+07	6.99844e+06		WKT
-1.35636e+07	6.99844e+06		WKT
-1.35414e+07	6.99844e+06		WKT
-1.35193e+07	6.99844e+06		WKT
-1.34971e+07	6.99844e+06		WKT
-1.34749e+07	6.99844e+06		WKT
-1.34527e+07	6.99844e+06		WKT
-1.34305e+07	6.99844e+06		WKT
-1.34084e+07	6.99844e+06		WKT
-1.33862e+07	6.99844e+06		WKT
-1.3364e+07	6.99844e+06		WKT
-1.33418e+07	6.99844e+06		WKT
-1.33196e+07	6.99844e+06		WKT
-1.32975e+07	6.99844e+06		WKT
-1.32753e+07	6.99844e+06		WKT
-1.32531e+07	6.99844e+06		WKT
-1.32309e+07	6.99844e+06		WKT
-1.32087e+07	6.99844e+06		WKT
-1.31866e+07	6.99844e+06		WKT
-1.31644e+07	6.99844e+06		WKT
-1.31422e+07	6.99844e+06		WKT
-1.312e+07	6.99844e+06		WKT
-1.30978e+07	6.99844e+06		WKT
-1.30757e+07	6.99844e+06		WKT
-1.30535e+07	6.99844e+06		WKT
-1.30313e+07	6.99844e+06		WKT
-1.30091e+07	6.99844e+06		WKT
-1.29869e+07	6.99844e+06		WKT
-1.29648e+07	6.99844e+06		WKT
-1.29426e+07	6.99844e+06		WKT
-1.29204e+07	6.99844e+06		WKT
-1.28982e+07	6.99844e+06		WKT
-1.2876e+07	6.99844e+06		WKT
-1.28539e+07	6.99844e+06		WKT
-1.28317e+07	6.99844e+06		WKT
-1.28095e+07	6.99844e+06		WKT
-1.27873e+07	6.99844e+06		WKT
-1.27651e+07	6.99844e+06		WKT
-1.2743e+07	6.99844e+06		WKT
-1.27208e+07	6.99844e+06		WKT
-1.26986e+07	6.99844e+06		WKT
-1.26764e+07	6.99844e+06		WKT
-1.26542e+07	6.99844e+06		WKT
-1.26321e+07	6.99844e+06		WKT
-1.26099e+07	6.99844e+06		WKT
-1.25877e+07	6.99844e+06		WKT
-1.25655e+07	6.99844e+06		WKT
-1.25433e+07	6.99844e+06		WKT
-1.25212e+07	6.99844e+06		WKT
-1.2499e+07	6.99844e+06		WKT
-1.24768e+07	6.99844e+06		WKT
-1.24546e+07	6.99844e+06		WKT
-1.24324e+07	6.99844e+06		WKT
-1.24103e+07	6.99844e+06		WKT
-1.23881e+07	6.99844e+06		WKT
-1.23659e+07	6.99844e+06		WKT
-1.23437e+07	6.99844e+06		WKT
-1.23215e+07	6.99844e+06		WKT
-1.22994e+07	6.99844e+06		WKT
-1.22772e+07	6.99844e+06		WKT
-1.2255e+07	6.99844e+06		WKT
-1.22328e+07	6.99844e+06		WKT
-1.22106e+07	6.99844e+06		WKT
-1.21885e+07	6.99844e+06		WKT
-1.21663e+07	6.99844e+06		WKT
-1.21441e+07	6.99844e+06		WKT
-1.21219e+07	6.99844e+06		WKT
-1.20997e+07	6.99844e+06		WKT
-1.20776e+07	6.99844e+06		WKT
-1.20554e+07	6.99844e+06		WKT
-1.20332e+07	6.99844e+06		WKT
-1.2011e+07	6.99844e+06		WKT
-1.19888e+07	6.99844e+06		WKT
-1.19667e+07	6.99844e+06		WKT
-1.19445e+07	6.99844e+06		WKT
-1.19223e+07	6.99844e+06		WKT
-1.19001e+07	6.99844e+06		WKT
-1.18779e+07	6.99844e+06		WKT
-1.18557e+07	6.99844e+06		WKT
-1.18336e+07	6.99844e+06		WKT
-1.18114e+07	6.99844e+06		WKT
-1.17892e+07	6.99844e+06		WKT
-1.1767e+07	6.99844e+06		WKT
-1.17448e+07	6.99844e+06		WKT
-1.17227e+07	6.99844e+06		WKT
-1.17005e+07	6.99844e+06		WKT
-1.16783e+07	6.99844e+06		WKT
-1.16561e+07	6.99844e+06		WKT
-1.16339e+07	6.99844e+06		WKT
-1.16118e+07	6.99844e+06		WKT
-1.15896e+07	6.99844e+06		WKT
-1.15674e+07	6.99844e+06		WKT
-1.15452e+07	6.99844e+06		WKT
-1.1523e+07	6.99844e+06		WKT
-1.15009e+07	6.99844e+06		WKT
-1.14787e+07	6.99844e+06		WKT
-1.14565e+07	6.99844e+06		WKT
-1.14343e+07	6.99844e+06		WKT
-1.14121e+07	6.99844e+06		WKT
-1.139e+07	6.99844e+06		WKT
-1.13678e+07	6.99844e+06		WKT
-1.13456e+07	6.99844e+06		WKT
-1.13234e+07	6.99844e+06		WKT
-1.13012e+07	6.99844e+06		WKT
-1.12791e+07	6.99844e+06		WKT
-1.12569e+07	6.99844e+06		WKT
-1.12347e+07	6.99844e+06		WKT
-1.12125e+07	6.99844e+06		WKT
-1.11903e+07	6.99844e+06		WKT
-1.11682e+07	6.99844e+06		WKT
-1.1146e+07	6.99844e+06		WKT
-1.11238e+07	6.99844e+06		WKT
-1.11016e+07	6.99844e+06		WKT
-1.10794e+07	6.99844e+06		WKT
-1.10573e+07	6.99844e+06		WKT
-1.10351e+07	6.99844e+06		WKT
-1.10129e+07	6.99844e+06		WKT
-1.09907e+07	6.99844e+06		WKT
-1.09685e+07	6.99844e+06		WKT
-1.09464e+07	6.99844e+06		WKT
-1.09242e+07	6.99844e+06		WKT
-1.0902e+07	6.99844e+06		WKT
-1.08798e+07	6.99844e+06		WKT
-1.08576e+07	6.99844e+06		WKT
-1.08355e+07	6.99844e+06		WKT
-1.08133e+07	6.99844e+06		WKT
-1.07911e+07	6.99844e+06		WKT
-1.07689e+07	6.99844e+06		WKT
-1.07467e+07	6.99844e+06		WKT
-1.07246e+07	6.99844e+06		WKT
-1.07024e+07	6.99844e+06		WKT
-1.06802e+07	6.99844e+06		WKT
-1.0658e+07	6.99844e+06		WKT
-1.06358e+07	6.99844e+06		WKT
-1.06137e+07	6.99844e+06		WKT
-1.05915e+07	6.99844e+06		WKT
-1.05693e+07	6.99844e+06		WKT
-1.05471e+07	6.99844e+06		WKT
-1.05249e+07	6.99844e+06		WKT
-1.05028e+07	6.99844e+06		WKT
-1.04806e+07	6.99844e+06		WKT
-1.04584e+07	6.99844e+06		WKT
-1.04362e+07	6.99844e+06		WKT
-1.0414e+07	6.99844e+06		WKT
-1.03919e+07	6.99844e+06		WKT
-1.03697e+07	6.99844e+06		WKT
-1.03475e+07	6.99844e+06		WKT
-1.03253e+07	6.99844e+06		WKT
-1.03031e+07	6.99844e+06		WKT
-1.0281e+07	6.99844e+06		WKT
-1.02588e+07	6.99844e+06		WKT
-1.02366e+07	6.99844e+06		WKT
-1.02144e+07	6.99844e+06		WKT
-1.01922e+07	6.99844e+06		WKT
-1.01701e+07	6.99844e+06		WKT
-1.01479e+07	6.99844e+06		WKT
-1.01257e+07	6.99844e+06		WKT
-1.01035e+07	6.99844e+06		WKT
-1.00813e+07	6.99844e+06		WKT
-1.00592e+07	6.99844e+06		WKT
-1.0037e+07	6.99844e+06		WKT
-1.00148e+07	6.99844e+06		WKT
-9.99261e+06	6.99844e+06		WKT
-9.97043e+06	6.99844e+06		WKT
-9.94825e+06	6.99844e+06		WKT
-9.92607e+06	6.99844e+06		WKT
-9.90389e+06	6.99844e+06		WKT
-9.88171e+06	6.99844e+06		WKT
-9.85953e+06	6.99844e+06		WKT
-9.83735e+06	6.99844e+06		WKT
-9.81517e+06	6.99844e+06		WKT
-9.79299e+06	6.99844e+06		WKT
-9.77081e+06	6.99844e+06		WKT
-9.74863e+06	6.99844e+06		WKT
-9.72645e+06	6.99844e+06		WKT
-9.70427e+06	6.99844e+06		WKT
-9.68209e+06	6.99844e+06		WKT
-9.65991e+06	6.99844e+06		WKT
-9.63773e+06	6.99844e+06		WKT
-9.61555e+06	6.99844e+06		WKT
-9.59337e+06	6.99844e+06		WKT
-9.57119e+06	6.99844e+06		WKT
-9.54901e+06	6.99844e+06		WKT
-9.52683e+06	6.99844e+06		WKT
-9.50465e+06	6.99844e+06		WKT
-9.48247e+06	6.99844e+06		WKT
-9.46029e+06	6.99844e+06		WKT
-9.43811e+06	6.99844e+06		WKT
-9.41593e+06	6.99844e+06		WKT
-9.39375e+06	6.99844e+06		WKT
-9.37157e+06	6.99844e+06		WKT
-9.34939e+06	6.99844e+06		WKT
-9.32721e+06	6.99844e+06		WKT
-9.30503e+06	6.99844e+06		WKT
-9.28285e+06	6.99844e+06		WKT
-9.26067e+06	6.99844e+06		WKT
-9.23849e+06	6.99844e+06		WKT
-9.21631e+06	6.99844e+06		WKT
-9.19413e+06	6.99844e+06		WKT
-9.17195e+06	6.99844e+06		WKT
-9.14976e+06	6.99844e+06		WKT
-9.12758e+06	6.99844e+06		WKT
-9.1054e+06	6.99844e+06		WKT
-9.08322e+06	6.99844e+06		WKT
-9.06104e+06	6.99844e+06		WKT
-9.03886e+06	6.99844e+06		WKT
-9.01668e+06	6.99844e+06		WKT
-8.9945e+06	6.99844e+06		WKT
-8.97232e+06	6.99844e+06		WKT
-8.95014e+06	6.99844e+06		WKT
-8.92796e+06	6.99844e+06		WKT
-8.90578e+06	6.99844e+06		WKT
-8.8836e+06	6.99844e+06		WKT
-8.86142e+06	6.99844e+06		WKT
-8.83924e+06	6.99844e+06		WKT
-8.81706e+06	6.99844e+06		WKT
-8.79488e+06	6.99844e+06		WKT
-8.7727e+06	6.99844e+06		WKT
-8.75052e+06	6.99844e+06		WKT
-8.72834e+06	6.99844e+06		WKT
-8.70616e+06	6.99844e+06		WKT
-8.68398e+06	6.99844e+06		WKT
-8.6618e+06	6.99844e+06		WKT
-8.63962e+06	6.99844e+06		WKT
-8.61744e+06	6.99844e+06		WKT
-8.59526e+06	6.99844e+06		WKT
-8.57308e+06	6.99844e+06		WKT
-8.5509e+06	6.99844e+06		WKT
-8.52872e+06	6.99844e+06		WKT
-8.50654e+06	6.99844e+06		WKT
-8.48436e+06	6.99844e+06		WKT
-8.46218e+06	6.99844e+06		WKT
-8.44e+06	6.99844e+06		WKT
-8.41782e+06	6.99844e+06		WKT
-8.39564e+06	6.99844e+06		WKT
-8.37346e+06	6.99844e+06		WKT
-8.35128e+06	6.99844e+06		WKT
-8.3291e+06	6.99844e+06		WKT
-8.30692e+06	6.99844e+06		WKT
-8.28474e+06	6.99844e+06		WKT
-8.26256e+06	6.99844e+06		WKT
-8.24038e+06	6.99844e+06		WKT
-8.2182e+06	6.99844e+06		WKT
-8.19602e+06	6.99844e+06		WKT
-8.17384e+06	6.99844e+06		WKT
-8.15166e+06	6.99844e+06		WKT
-8.12948e+06	6.99844e+06		WKT
-8.1073e+06	6.99844e+06		WKT
-8.08512e+06	6.99844e+06		WKT
-8.06293e+06	6.99844e+06		WKT
-8.04075e+06	6.99844e+06		WKT
-8.01857e+06	6.99844e+06		WKT
-7.99639e+06	6.99844e+06		WKT
-7.97421e+06	6.99844e+06		WKT
-7.95203e+06	6.99844e+06		WKT
-7.92985e+06	6.99844e+06		WKT
-7.90767e+06	6.99844e+06		WKT
-7.88549e+06	6.99844e+06		WKT
-7.86331e+06	6.99844e+06		WKT
-7.84113e+06	6.99844e+06		WKT
-7.81895e+06	6.99844e+06		WKT
-7.79677e+06	6.99844e+06		WKT
-7.77459e+06	6.99844e+06		WKT
-7.75241e+06	6.99844e+06		WKT
-7.73023e+06	6.99844e+06		WKT
-7.70805e+06	6.99844e+06		WKT
-7.68587e+06	6.99844e+06		WKT
-7.66369e+06	6.99844e+06		WKT
-7.64151e+06	6.99844e+06		WKT
-7.61933e+06	6.99844e+06		WKT
-7.59715e+06	6.99844e+06		WKT
-7.57497e+06	6.99844e+06		WKT
-7.55279e+06	6.99844e+06		WKT
-7.53061e+06	6.99844e+06		WKT
-7.50843e+06	6.99844e+06		WKT
-7.48625e+06	6.99844e+06		WKT
-7.46407e+06	6.99844e+06		WKT
-7.44189e+06	6.99844e+06		WKT
-7.41971e+06	6.99844e+06		WKT
-7.39753e+06	6.99844e+06		WKT
-7.37535e+06	6.99844e+06		WKT
-7.35317e+06	6.99844e+06		WKT
-7.33099e+06	6.99844e+06		WKT
-7.30881e+06	6.99844e+06		WKT
-7.28663e+06	6.99844e+06		WKT
-7.26445e+06	6.99844e+06		WKT
-7.24227e+06	6.99844e+06		WKT
-7.22009e+06	6.99844e+06		WKT
-7.19791e+06	6.99844e+06		WKT
-7.17573e+06	6.99844e+06		WKT
-7.15355e+06	6.99844e+06		WKT
-7.13137e+06	6.99844e+06		WKT
-7.10919e+06	6.99844e+06		WKT
-7.08701e+06	6.99844e+06		WKT
-7.06483e+06	6.99844e+06		WKT
-7.04265e+06	6.99844e+06		WKT
-7.02047e+06	6.99844e+06		WKT
-6.99829e+06	6.99844e+06		WKT
-6.9761e+06	6.99844e+06		WKT
-6.95392e+06	6.99844e+06		WKT
-6.93174e+06	6.99844e+06		WKT
-6.90956e+06	6.99844e+06		WKT
-6.88738e+06	6.99844e+06		WKT
-6.8652e+06	6.99844e+06		WKT
-6.84302e+06	6.99844e+06		WKT
-6.82084e+06	6.99844e+06		WKT
-6.79866e+06	6.99844e+06		WKT
-6.77648e+06	6.99844e+06		WKT
-6.7543e+06	6.99844e+06		WKT
-6.73212e+06	6.99844e+06		WKT
-6.70994e+06	6.99844e+06		WKT
-6.68776e+06	6.99844e+06		WKT
-6.66558e+06	6.99844e+06		WKT
-6.6434e+06	6.99844e+06		WKT
-6.62122e+06	6.99844e+06		WKT
-6.59904e+06	6.99844e+06		WKT
-6.57686e+06	6.99844e+06		WKT
-6.55468e+06	6.99844e+06		WKT
-6.5325e+06	6.99844e+06		WKT
-6.51032e+06	6.99844e+06		WKT
-6.48814e+06	6.99844e+06		WKT
-6.46596e+06	6.99844e+06		WKT
-6.44378e+06	6.99844e+06		WKT
-6.4216e+06	6.99844e+06		WKT
-6.39942e+06	6.99844e+06		WKT
-6.37724e+06	6.99844e+06		WKT
-6.35506e+06	6.99844e+06		WKT
-6.33288e+06	6.99844e+06		WKT
-6.3107e+06	6.99844e+06		WKT
-6.28852e+06	6.99844e+06		WKT
-6.26634e+06	6.99844e+06		WKT
-6.24416e+06	6.99844e+06		WKT
-6.22198e+06	6.99844e+06		WKT
-6.1998e+06	6.99844e+06		WKT
-6.17762e+06	6.99844e+06		WKT
-6.15544e+06	6.99844e+06		WKT
-6.13326e+06	6.99844e+06		WKT
-6.11108e+06	6.99844e+06		WKT
-6.0889e+06	6.99844e+06		WKT
-6.06672e+06	6.99844e+06		WKT
-6.04454e+06	6.99844e+06		WKT
-6.02236e+06	6.99844e+06		WKT
-6.00018e+06	6.99844e+06		WKT
-5.978e+06	6.99844e+06		WKT
-5.95582e+06	6.99844e+06		WKT
-5.93364e+06	6.99844e+06		WKT
-5.91146e+06	6.99844e+06		WKT
-5.88928e+06	6.99844e+06		WKT
-5.86709e+06	6.99844e+06		WKT
-5.84491e+06	6.99844e+06		WKT
-5.82273e+06	6.99844e+06		WKT
-5.80055e+06	6.99844e+06		WKT
-5.77837e+06	6.99844e+06		WKT
-5.75619e+06	6.99844e+06		WKT
-5.73401e+06	6.99844e+06		WKT
-5.71183e+06	6.99844e+06		WKT
-5.68965e+06	6.99844e+06		WKT
-5.66747e+06	6.99844e+06		WKT
-5.64529e+06	6.99844e+06		WKT
-5.62311e+06	6.99844e+06		WKT
-5.60093e+06	6.99844e+06		WKT
-5.57875e+06	6.99844e+06		WKT
-5.55657e+06	6.99844e+06		WKT
-5.53439e+06	6.99844e+06		WKT
-5.51221e+06	6.99844e+06		WKT
-5.49003e+06	6.99844e+06		WKT
-5.46785e+06	6.99844e+06		WKT
-5.44567e+06	6.99844e+06		WKT
-5.42349e+06	6.99844e+06		WKT
-5.40131e+06	6.99844e+06		WKT
-5.37913e+06	6.99844e+06		WKT
-5.35695e+06	6.99844e+06		WKT
-5.33477e+06	6.99844e+06		WKT
-5.31259e+06	6.99844e+06		WKT
-5.29041e+06	6.99844e+06		WKT
-5.26823e+06	6.99844e+06		WKT
-5.24605e+06	6.99844e+06		WKT
-5.22387e+06	6.99844e+06		WKT
-5.20169e+06	6.99844e+06		WKT
-5.17951e+06	6.99844e+06		WKT
-5.15733e+06	6.99844e+06		WKT
-5.13515e+06	6.99844e+06		WKT
-5.11297e+06	6.99844e+06		WKT
-5.09079e+06	6.99844e+06		WKT
-5.06861e+06	6.99844e+06		WKT
-5.04643e+06	6.99844e+06		WKT
-5.02425e+06	6.99844e+06		WKT
-5.00207e+06	6.99844e+06		WKT
-4.97989e+06	6.99844e+06		WKT
-4.95771e+06	6.99844e+06		WKT
-4.93553e+06	6.99844e+06		WKT
-4.91335e+06	6.99844e+06		WKT
-4.89117e+06	6.99844e+06		WKT
-4.86899e+06	6.99844e+06		WKT
-4.84681e+06	6.99844e+06		WKT
-4.82463e+06	6.99844e+06		WKT
-4.80245e+06	6.99844e+06		WKT
-4.78026e+06	6.99844e+06		WKT
-4.75808e+06	6.99844e+06		WKT
-4.7359e+06	6.99844e+06		WKT
-4.71372e+06	6.99844e+06		WKT
-4.69154e+06	6.99844e+06		WKT
-4.66936e+06	6.99844e+06		WKT
-4.64718e+06	6.99844e+06		WKT
-4.625e+06	6.99844e+06		WKT
-4.60282e+06	6.99844e+06		WKT
-4.58064e+06	6.99844e+06		WKT
-4.55846e+06	6.99844e+06		WKT
-4.53628e+06	6.99844e+06		WKT
-4.5141e+06	6.99844e+06		WKT
-4.49192e+06	6.99844e+06		WKT
-4.46974e+06	6.99844e+06		WKT
-4.44756e+06	6.99844e+06		WKT
-4.42538e+06	6.99844e+06		WKT
-4.4032e+06	6.99844e+06		WKT
-4.38102e+06	6.99844e+06		WKT
-4.35884e+06	6.99844e+06		WKT
-4.33666e+06	6.99844e+06		WKT
-4.31448e+06	6.99844e+06		WKT
-4.2923e+06	6.99844e+06		WKT
-4.27012e+06	6.99844e+06		WKT
-4.24794e+06	6.99844e+06		WKT
-4.22576e+06	6.99844e+06		WKT
-4.20358e+06	6.99844e+06		WKT
-4.1814e+06	6.99844e+06		WKT
-4.15922e+06	6.99844e+06		WKT
-4.13704e+06	6.99844e+06		WKT
-4.11486e+06	6.99844e+06		WKT
-4.09268e+06	6.99844e+06		WKT
-4.0705e+06	6.99844e+06		WKT
-4.04832e+06	6.99844e+06		WKT
-4.02614e+06	6.99844e+06		WKT
-4.00396e+06	6.99844e+06		WKT
-3.98178e+06	6.99844e+06		WKT
-3.9596e+06	6.99844e+06		WKT
-3.93742e+06	6.99844e+06		WKT
-3.91524e+06	6.99844e+06		WKT
-3.89306e+06	6.99844e+06		WKT
-3.87088e+06	6.99844e+06		WKT
-3.8487e+06	6.99844e+06		WKT
-3.82652e+06	6.99844e+06		WKT
-3.80434e+06	6.99844e+06		WKT
-3.78216e+06	6.99844e+06		WKT
-3.75998e+06	6.99844e+06		WKT
-3.7378e+06	6.99844e+06		WKT
-3.71562e+06	6.99844e+06		WKT
-3.69343e+06	6.99844e+06		WKT
-3.67125e+06	6.99844e+06		WKT
-3.64907e+06	6.99844e+06		WKT
-3.62689e+06	6.99844e+06		WKT
-3.60471e+06	6.99844e+06		WKT
-3.58253e+06	6.99844e+06		WKT
-3.56035e+06	6.99844e+06		WKT
-3.53817e+06	6.99844e+06		WKT
-3.51599e+06	6.99844e+06		WKT
-3.49381e+06	6.99844e+06		WKT
-3.47163e+06	6.99844e+06		WKT
-3.44945e+06	6.99844e+06		WKT
-3.42727e+06	6.99844e+06		WKT
-3.40509e+06	6.99844e+06		WKT
-3.38291e+06	6.99844e+06		WKT
-3.36073e+06	6.99844e+06		WKT
-3.33855e+06	6.99844e+06		WKT
-3.31637e+06	6.99844e+06		WKT
-3.29419e+06	6.99844e+06		WKT
-3.27201e+06	6.99844e+06		WKT
-3.24983e+06	6.99844e+06		WKT
-3.22765e+06	6.99844e+06		WKT
-3.20547e+06	6.99844e+06		WKT
-3.18329e+06	6.99844e+06		WKT
-3.16111e+06	6.99844e+06		WKT
-3.13893e+06	6.99844e+06		WKT
-3.11675e+06	6.99844e+06		WKT
-3.09457e+06	6.99844e+06		WKT
-3.07239e+06	6.99844e+06		WKT
-3.05021e+06	6.99844e+06		WKT
-3.02803e+06	6.99844e+06		WKT
-3.00585e+06	6.99844e+06		WKT
-2.98367e+06	6.99844e+06		WKT
-2.96149e+06	6.99844e+06		WKT
-2.93931e+06	6.99844e+06		WKT
-2.91713e+06	6.99844e+06		WKT
-2.89495e+06	6.99844e+06		WKT
-2.87277e+06	6.99844e+06		WKT
-2.85059e+06	6.99844e+06		WKT
-2.82841e+06	6.99844e+06		WKT
-2.80623e+06	6.99844e+06		WKT
-2.78405e+06	6.99844e+06		WKT
-2.76187e+06	6.99844e+06		WKT
-2.73969e+06	6.99844e+06		WKT
-2.71751e+06	6.99844e+06		WKT
-2.69533e+06	6.99844e+06		WKT
-2.67315e+06	6.99844e+06		WKT
-2.65097e+06	6.99844e+06		WKT
-2.62879e+06	6.99844e+06		WKT
-2.60661e+06	6.99844e+06		WKT
-2.58442e+06	6.99844e+06		WKT
-2.56224e+06	6.99844e+06		WKT
-2.54006e+06	6.99844e+06		WKT
-2.51788e+06	6.99844e+06		WKT
-2.4957e+06	6.99844e+06		WKT
-2.47352e+06	6.99844e+06		WKT
-2.45134e+06	6.99844e+06		WKT
-2.42916e+06	6.99844e+06		WKT
-2.40698e+06	6.99844e+06		WKT
-2.3848e+06	6.99844e+06		WKT
-2.36262e+06	6.99844e+06		WKT
-2.34044e+06	6.99844e+06		WKT
-2.31826e+06	6.99844e+06		WKT
-2.29608e+06	6.99844e+06		WKT
-2.2739e+06	6.99844e+06		WKT
-2.25172e+06	6.99844e+06		WKT
-2.22954e+06	6.99844e+06		WKT
-2.20736e+06	6.99844e+06		WKT
-2.18518e+06	6.99844e+06		WKT
-2.163e+06	6.99844e+06		WKT
-2.14082e+06	6.99844e+06		WKT
-2.11864e+06	6.99844e+06		WKT
-2.09646e+06	6.99844e+06		WKT
-2.07428e+06	6.99844e+06		WKT
-2.0521e+06	6.99844e+06		WKT
-2.02992e+06	6.99844e+06		WKT
-2.00774e+06	6.99844e+06		WKT
-1.98556e+06	6.99844e+06		WKT
-1.96338e+06	6.99844e+06		WKT
-1.9412e+06	6.99844e+06		WKT
-1.91902e+06	6.99844e+06		WKT
-1.89684e+06	6.99844e+06		WKT
-1.87466e+06	6.99844e+06		WKT
-1.85248e+06	6.99844e+06		WKT
-1.8303e+06	6.99844e+06		WKT
-1.80812e+06	6.99844e+06		WKT
-1.78594e+06	6.99844e+06		WKT
-1.76376e+06	6.99844e+06		WKT
-1.74158e+06	6.99844e+06		WKT
-1.7194e+06	6.99844e+06		WKT
-1.69722e+06	6.99844e+06		WKT
-1.67504e+06	6.99844e+06		WKT
-1.65286e+06	6.99844e+06		WKT
-1.63068e+06	6.99844e+06		WKT
-1.6085e+06	6.99844e+06		WKT
-1.58632e+06	6.99844e+06		WKT
-1.56414e+06	6.99844e+06		WKT
-1.54196e+06	6.99844e+06		WKT
-1.51978e+06	6.99844e+06		WKT
-1.49759e+06	6.99844e+06		WKT
-1.47541e+06	6.99844e+06		WKT
-1.45323e+06	6.99844e+06		WKT
-1.43105e+06	6.99844e+06		WKT
-1.40887e+06	6.99844e+06		WKT
-1.38669e+06	6.99844e+06		WKT
-1.36451e+06	6.99844e+06		WKT
-1.34233e+06	6.99844e+06		WKT
-1.32015e+06	6.99844e+06		WKT
-1.29797e+06	6.99844e+06		WKT
-1.27579e+06	6.99844e+06		WKT
-1.25361e+06	6.99844e+06		WKT
-1.23143e+06	6.99844e+06		WKT
-1.20925e+06	6.99844e+06		WKT
-1.18707e+06	6.99844e+06		WKT
-1.16489e+06	6.99844e+06		WKT
-1.14271e+06	6.99844e+06		WKT
-1.12053e+06	6.99844e+06		WKT
-1.09835e+06	6.99844e+06		WKT
-1.07617e+06	6.99844e+06		WKT
-1.05399e+06	6.99844e+06		WKT
-1.03181e+06	6.99844e+06		WKT
-1.00963e+06	6.99844e+06		WKT
-987450	6.99844e+06		WKT
-965270	6.99844e+06		WKT
-943090	6.99844e+06		WKT
-920910	6.99844e+06		WKT
-898729	6.99844e+06		WKT
-876549	6.99844e+06		WKT
-854369	6.99844e+06		WKT
-832189	6.99844e+06		WKT
-810009	6.99844e+06		WKT
-787828	6.99844e+06		WKT
-765648	6.99844e+06		WKT
-743468	6.99844e+06		WKT
-721288	6.99844e+06		WKT
-699108	6.99844e+06		WKT
-676927	6.99844e+06		WKT
-654747	6.99844e+06		WKT
-632567	6.99844e+06		WKT
-610387	6.99844e+06		WKT
-588207	6.99844e+06		WKT
-566026	6.99844e+06		WKT
-543846	6.99844e+06		WKT
-521666	6.99844e+06		WKT
-499486	6.99844e+06		WKT
-477306	6.99844e+06		WKT
-455125	6.99844e+06		WKT
-432945	6.99844e+06		WKT
-410765	6.99844e+06		WKT
-388585	6.99844e+06		WKT
-366405	6.99844e+06		WKT
-344224	6.99844e+06		WKT
-322044	6.99844e+06		WKT
-299864	6.99844e+06		WKT
-277684	6.99844e+06		WKT
-255504	6.99844e+06		WKT
-233323	6.99844e+06		WKT
-211143	6.99844e+06		WKT
-188963	6.99844e+06		WKT
-166783	6.99844e+06		WKT
-144603	6.99844e+06		WKT
-122422	6.99844e+06		WKT
-100242	6.99844e+06		WKT
-78061.9	6.99844e+06		WKT
-55881.7	6.99844e+06		WKT
-33701.5	6.99844e+06		WKT
-11521.3	6.99844e+06		WKT
10658.9	6.99844e+06		WKT
32839.1	6.99844e+06		WKT
55019.3	6.99844e+06		WKT
77199.5	6.99844e+06		WKT
99379.7	6.99844e+06		WKT
121560	6.99844e+06		WKT
143740	6.99844e+06		WKT
165920	6.99844e+06		WKT
188101	6.99844e+06		WKT
210281	6.99844e+06		WKT
232461	6.99844e+06		WKT
254641	6.99844e+06		WKT
276821	6.99844e+06		WKT
299002	6.99844e+06		WKT
321182	6.99844e+06		WKT
343362	6.99844e+06		WKT
365542	6.99844e+06		WKT
387722	6.99844e+06		WKT
409903	6.99844e+06		WKT
432083	6.99844e+06		WKT
454263	6.99844e+06		WKT
476443	6.99844e+06		WKT
498623	6.99844e+06		WKT
520804	6.99844e+06		WKT
542984	6.99844e+06		WKT
565164	6.99844e+06		WKT
587344	6.99844e+06		WKT
609524	6.99844e+06		WKT
631705	6.99844e+06		WKT
653885	6.99844e+06		WKT
676065	6.99844e+06		WKT
698245	6.99844e+06		WKT
720425	6.99844e+06		WKT
742606	6.99844e+06		WKT
764786	6.99844e+06		WKT
786966	6.99844e+06		WKT
809146	6.99844e+06		WKT
831326	6.99844e+06		WKT
853507	6.99844e+06		WKT
875687	6.99844e+06		WKT
897867	6.99844e+06		WKT
920047	6.99844e+06		WKT
942227	6.99844e+06		WKT
964408	6.99844e+06		WKT
986588	6.99844e+06		WKT
1.00877e+06	6.99844e+06		WKT
1.03095e+06	6.99844e+06		WKT
1.05313e+06	6.99844e+06		WKT
1.07531e+06	6.99844e+06		WKT
1.09749e+06	6.99844e+06		WKT
1.11967e+06	6.99844e+06		WKT
1.14185e+06	6.99844e+06		WKT
1.16403e+06	6.99844e+06		WKT
1.18621e+06	6.99844e+06		WKT
1.20839e+06	6.99844e+06		WKT
1.23057e+06	6.99844e+06		WKT
1.25275e+06	6.99844e+06		WKT
1.27493e+06	6.99844e+06		WKT
1.29711e+06	6.99844e+06		WKT
1.31929e+06	6.99844e+06		WKT
1.34147e+06	6.99844e+06		WKT
1.36365e+06	6.99844e+06		WKT
1.38583e+06	6.99844e+06		WKT
1.40801e+06	6.99844e+06		WKT
1.43019e+06	6.99844e+06		WKT
1.45237e+06	6.99844e+06		WKT
1.47455e+06	6.99844e+06		WKT
1.49673e+06	6.99844e+06		WKT
1.51891e+06	6.99844e+06		WKT
1.54109e+06	6.99844e+06		WKT
1.56327e+06	6.99844e+06		WKT
1.58545e+06	6.99844e+06		WKT
1.60763e+06	6.99844e+06		WKT
1.62981e+06	6.99844e+06		WKT
1.65199e+06	6.99844e+06		WKT
1.67417e+06	6.99844e+06		WKT
1.69635e+06	6.99844e+06		WKT
1.71853e+06	6.99844e+06		WKT
1.74071e+06	6.99844e+06		WKT
1.76289e+06	6.99844e+06		WKT
1.78508e+06	6.99844e+06		WKT
1.80726e+06	6.99844e+06		WKT
1.82944e+06	6.99844e+06		WKT
1.85162e+06	6.99844e+06		WKT
1.8738e+06	6.99844e+06		WKT
1.89598e+06	6.99844e+06		WKT
1.91816e+06	6.99844e+06		WKT
1.94034e+06	6.99844e+06		WKT
1.96252e+06	6.99844e+06		WKT
1.9847e+06	6.99844e+06		WKT
2.00688e+06	6.99844e+06		WKT
2.02906e+06	6.99844e+06		WKT
2.05124e+06	6.99844e+06		WKT
2.07342e+06	6.99844e+06		WKT
2.0956e+06	6.99844e+06		WKT
2.11778e+06	6.99844e+06		WKT
2.13996e+06	6.99844e+06		WKT
2.16214e+06	6.99844e+06		WKT
2.18432e+06	6.99844e+06		WKT
2.2065e+06	6.99844e+06		WKT
2.22868e+06	6.99844e+06		WKT
2.25086e+06	6.99844e+06		WKT
2.27304e+06	6.99844e+06		WKT
2.29522e+06	6.99844e+06		WKT
2.3174e+06	6.99844e+06		WKT
2.33958e+06	6.99844e+06		WKT
2.36176e+06	6.99844e+06		WKT
2.38394e+06	6.99844e+06		WKT
2.40612e+06	6.99844e+06		WKT
2.4283e+06	6.99844e+06		WKT
2.45048e+06	6.99844e+06		WKT
2.47266e+06	6.99844e+06		WKT
2.49484e+06	6.99844e+06		WKT
2.51702e+06	6.99844e+06		WKT
2.5392e+06	6.99844e+06		WKT
2.56138e+06	6.99844e+06		WKT
2.58356e+06	6.99844e+06		WKT
2.60574e+06	6.99844e+06		WKT
2.62792e+06	6.99844e+06		WKT
2.6501e+06	6.99844e+06		WKT
2.67228e+06	6.99844e+06		WKT
2.69446e+06	6.99844e+06		WKT
2.71664e+06	6.99844e+06		WKT
2.73882e+06	6.99844e+06		WKT
2.761e+06	6.99844e+06		WKT
2.78318e+06	6.99844e+06		WKT
2.80536e+06	6.99844e+06		WKT
2.82754e+06	6.99844e+06		WKT
2.84972e+06	6.99844e+06		WKT
2.87191e+06	6.99844e+06		WKT
2.89409e+06	6.99844e+06		WKT
2.91627e+06	6.99844e+06		WKT
2.93845e+06	6.99844e+06		WKT
2.96063e+06	6.99844e+06		WKT
2.98281e+06	6.99844e+06		WKT
3.00499e+06	6.99844e+06		WKT
3.02717e+06	6.99844e+06		WKT
3.04935e+06	6.99844e+06		WKT
3.07153e+06	6.99844e+06		WKT
3.09371e+06	6.99844e+06		WKT
3.11589e+06	6.99844e+06		WKT
3.13807e+06	6.99844e+06		WKT
3.16025e+06	6.99844e+06		WKT
3.18243e+06	6.99844e+06		WKT
3.20461e+06	6.99844e+06		WKT
3.22679e+06	6.99844e+06		WKT
3.24897e+06	6.99844e+06		WKT
3.27115e+06	6.99844e+06		WKT
3.29333e+06	6.99844e+06		WKT
3.31551e+06	6.99844e+06		WKT
3.33769e+06	6.99844e+06		WKT
3.35987e+06	6.99844e+06		WKT
3.38205e+06	6.99844e+06		WKT
3.40423e+06	6.99844e+06		WKT
3.42641e+06	6.99844e+06		WKT
3.44859e+06	6.99844e+06		WKT
3.47077e+06	6.99844e+06		WKT
3.49295e+06	6.99844e+06		WKT
3.51513e+06	6.99844e+06		WKT
3.53731e+06	6.99844e+06		WKT
3.55949e+06	6.99844e+06		WKT
3.58167e+06	6.99844e+06		WKT
3.60385e+06	6.99844e+06		WKT
3.62603e+06	6.99844e+06		WKT
3.64821e+06	6.99844e+06		WKT
3.67039e+06	6.99844e+06		WKT
3.69257e+06	6.99844e+06		WKT
3.71475e+06	6.99844e+06		WKT
3.73693e+06	6.99844e+06		WKT
3.75911e+06	6.99844e+06		WKT
3.78129e+06	6.99844e+06		WKT
3.80347e+06	6.99844e+06		WKT
3.82565e+06	6.99844e+06		WKT
3.84783e+06	6.99844e+06		WKT
3.87001e+06	6.99844e+06		WKT
3.89219e+06	6.99844e+06		WKT
3.91437e+06	6.99844e+06		WKT
3.93655e+06	6.99844e+06		WKT
3.95873e+06	6.99844e+06		WKT
3.98092e+06	6.99844e+06		WKT
4.0031e+06	6.99844e+06		WKT
4.02528e+06	6.99844e+06		WKT
4.04746e+06	6.99844e+06		WKT
4.06964e+06	6.99844e+06		WKT
4.09182e+06	6.99844e+06		WKT
4.114e+06	6.99844e+06		WKT
4.13618e+06	6.99844e+06		WKT
4.15836e+06	6.99844e+06		WKT
4.18054e+06	6.99844e+06		WKT
4.20272e+06	6.99844e+06		WKT
4.2249e+06	6.99844e+06		WKT
4.24708e+06	6.99844e+06		WKT
4.26926e+06	6.99844e+06		WKT
4.29144e+06	6.99844e+06		WKT
4.31362e+06	6.99844e+06		WKT
4.3358e+06	6.99844e+06		WKT
4.35798e+06	6.99844e+06		WKT
4.38016e+06	6.99844e+06		WKT
4.40234e+06	6.99844e+06		WKT
4.42452e+06	6.99844e+06		WKT
4.4467e+06	6.99844e+06		WKT
4.46888e+06	6.99844e+06		WKT
4.49106e+06	6.99844e+06		WKT
4.51324e+06	6.99844e+06		WKT
4.53542e+06	6.99844e+06		WKT
4.5576e+06	6.99844e+06		WKT
4.57978e+06	6.99844e+06		WKT
4.60196e+06	6.99844e+06		WKT
4.62414e+06	6.99844e+06		WKT
4.64632e+06	6.99844e+06		WKT
4.6685e+06	6.99844e+06		WKT
4.69068e+06	6.99844e+06		WKT
4.71286e+06	6.99844e+06		WKT
4.73504e+06	6.99844e+06		WKT
4.75722e+06	6.99844e+06		WKT
4.7794e+06	6.99844e+06		WKT
4.80158e+06	6.99844e+06		WKT
4.82376e+06	6.99844e+06		WKT
4.84594e+06	6.99844e+06		WKT
4.86812e+06	6.99844e+06		WKT
4.8903e+06	6.99844e+06		WKT
4.91248e+06	6.99844e+06		WKT
4.93466e+06	6.99844e+06		WKT
4.95684e+06	6.99844e+06		WKT
4.97902e+06	6.99844e+06		WKT
5.0012e+06	6.99844e+06		WKT
5.02338e+06	6.99844e+06		WKT
5.04556e+06	6.99844e+06		WKT
5.06775e+06	6.99844e+06		WKT
5.08993e+06	6.99844e+06		WKT
5.11211e+06	6.99844e+06		WKT
5.13429e+06	6.99844e+06		WKT
5.15647e+06	6.99844e+06		WKT
5.17865e+06	6.99844e+06		WKT
5.20083e+06	6.99844e+06		WKT
5.22301e+06	6.99844e+06		WKT
5.24519e+06	6.99844e+06		WKT
5.26737e+06	6.99844e+06		WKT
5.28955e+06	6.99844e+06		WKT
5.31173e+06	6.99844e+06		WKT
5.33391e+06	6.99844e+06		WKT
5.35609e+06	6.99844e+06		WKT
5.37827e+06	6.99844e+06		WKT
5.40045e+06	6.99844e+06		WKT
5.42263e+06	6.99844e+06		WKT
5.44481e+06	6.99844e+06		WKT
5.46699e+06	6.99844e+06		WKT
5.48917e+06	6.99844e+06		WKT
5.51135e+06	6.99844e+06		WKT
5.53353e+06	6.99844e+06		WKT
5.55571e+06	6.99844e+06		WKT
5.57789e+06	6.99844e+06		WKT
5.60007e+06	6.99844e+06		WKT
5.62225e+06	6.99844e+06		WKT
5.64443e+06	6.99844e+06		WKT
5.66661e+06	6.99844e+06		WKT
5.68879e+06	6.99844e+06		WKT
5.71097e+06	6.99844e+06		WKT
5.73315e+06	6.99844e+06		WKT
5.75533e+06	6.99844e+06		WKT
5.77751e+06	6.99844e+06		WKT
5.79969e+06	6.99844e+06		WKT
5.82187e+06	6.99844e+06		WKT
5.84405e+06	6.99844e+06		WKT
5.86623e+06	6.99844e+06		WKT
5.88841e+06	6.99844e+06		WKT
5.91059e+06	6.99844e+06		WKT
5.93277e+06	6.99844e+06		WKT
5.95495e+06	6.99844e+06		WKT
5.97713e+06	6.99844e+06		WKT
5.99931e+06	6.99844e+06		WKT
6.02149e+06	6.99844e+06		WKT
6.04367e+06	6.99844e+06		WKT
6.06585e+06	6.99844e+06		WKT
6.08803e+06	6.99844e+06		WKT
6.11021e+06	6.99844e+06		WKT
6.13239e+06	6.99844e+06		WKT
6.15458e+06	6.99844e+06		WKT
6.17676e+06	6.99844e+06		WKT
6.19894e+06	6.99844e+06		WKT
6.22112e+06	6.99844e+06		WKT
6.2433e+06	6.99844e+06		WKT
6.26548e+06	6.99844e+06		WKT
6.28766e+06	6.99844e+06		WKT
6.30984e+06	6.99844e+06		WKT
6.33202e+06	6.99844e+06		WKT
6.3542e+06	6.99844e+06		WKT
6.37638e+06	6.99844e+06		WKT
6.39856e+06	6.99844e+06		WKT
6.42074e+06	6.99844e+06		WKT
6.44292e+06	6.99844e+06		WKT
6.4651e+06	6.99844e+06		WKT
6.48728e+06	6.99844e+06		WKT
6.50946e+06	6.99844e+06		WKT
6.53164e+06	6.99844e+06		WKT
6.55382e+06	6.99844e+06		WKT
6.576e+06	6.99844e+06		WKT
6.59818e+06	6.99844e+06		WKT
6.62036e+06	6.99844e+06		WKT
6.64254e+06	6.99844e+06		WKT
6.66472e+06	6.99844e+06		WKT
6.6869e+06	6.99844e+06		WKT
6.70908e+06	6.99844e+06		WKT
6.73126e+06	6.99844e+06		WKT
6.75344e+06	6.99844e+06		WKT
6.77562e+06	6.99844e+06		WKT
6.7978e+06	6.99844e+06		WKT
6.81998e+06	6.99844e+06		WKT
6.84216e+06	6.99844e+06		WKT
6.86434e+06	6.99844e+06		WKT
6.88652e+06	6.99844e+06		WKT
6.9087e+06	6.99844e+06		WKT
6.93088e+06	6.99844e+06		WKT
6.95306e+06	6.99844e+06		WKT
6.97524e+06	6.99844e+06		WKT
6.99742e+06	6.99844e+06		WKT
7.0196e+06	6.99844e+06		WKT
7.04178e+06	6.99844e+06		WKT
7.06396e+06	6.99844e+06		WKT
7.08614e+06	6.99844e+06		WKT
7.10832e+06	6.99844e+06		WKT
7.1305e+06	6.99844e+06		WKT
7.15268e+06	6.99844e+06		WKT
7.17486e+06	6.99844e+06		WKT
7.19704e+06	6.99844e+06		WKT
7.21922e+06	6.99844e+06		WKT
7.2414e+06	6.99844e+06		WKT
7.26359e+06	6.99844e+06		WKT
7.28577e+06	6.99844e+06		WKT
7.30795e+06	6.99844e+06		WKT
7.33013e+06	6.99844e+06		WKT
7.35231e+06	6.99844e+06		WKT
7.37449e+06	6.99844e+06		WKT
7.39667e+06	6.99844e+06		WKT
7.41885e+06	6.99844e+06		WKT
7.44103e+06	6.99844e+06		WKT
7.46321e+06	6.99844e+06		WKT
7.48539e+06	6.99844e+06		WKT
7.50757e+06	6.99844e+06		WKT
7.52975e+06	6.99844e+06		WKT
7.55193e+06	6.99844e+06		WKT
7.57411e+06	6.99844e+06		WKT
7.59629e+06	6.99844e+06		WKT
7.61847e+06	6.99844e+06		WKT
7.64065e+06	6.99844e+06		WKT
7.66283e+06	6.99844e+06		WKT
7.68501e+06	6.99844e+06		WKT
7.70719e+06	6.99844e+06		WKT
7.72937e+06	6.99844e+06		WKT
7.75155e+06	6.99844e+06		WKT
7.77373e+06	6.99844e+06		WKT
7.79591e+06	6.99844e+06		WKT
7.81809e+06	6.99844e+06		WKT
7.84027e+06	6.99844e+06		WKT
7.86245e+06	6.99844e+06		WKT
7.88463e+06	6.99844e+06		WKT
7.90681e+06	6.99844e+06		WKT
7.92899e+06	6.99844e+06		WKT
7.95117e+06	6.99844e+06		WKT
7.97335e+06	6.99844e+06		WKT
7.99553e+06	6.99844e+06		WKT
8.01771e+06	6.99844e+06		WKT
8.03989e+06	6.99844e+06		WKT
8.06207e+06	6.99844e+06		WKT
8.08425e+06	6.99844e+06		WKT
8.10643e+06	6.99844e+06		WKT
8.12861e+06	6.99844e+06		WKT
8.15079e+06	6.99844e+06		WKT
8.17297e+06	6.99844e+06		WKT
8.19515e+06	6.99844e+06		WKT
8.21733e+06	6.99844e+06		WKT
8.23951e+06	6.99844e+06		WKT
8.26169e+06	6.99844e+06		WKT
8.28387e+06	6.99844e+06		WKT
8.30605e+06	6.99844e+06		WKT
8.32823e+06	6.99844e+06		WKT
8.35042e+06	6.99844e+06		WKT
8.3726e+06	6.99844e+06		WKT
8.39478e+06	6.99844e+06		WKT
8.41696e+06	6.99844e+06		WKT
8.43914e+06	6.99844e+06		WKT
8.46132e+06	6.99844e+06		WKT
8.4835e+06	6.99844e+06		WKT
8.50568e+06	6.99844e+06		WKT
8.52786e+06	6.99844e+06		WKT
8.55004e+06	6.99844e+06		WKT
8.57222e+06	6.99844e+06		WKT
8.5944e+06	6.99844e+06		WKT
8.61658e+06	6.99844e+06		WKT
8.63876e+06	6.99844e+06		WKT
8.66094e+06	6.99844e+06		WKT
8.68312e+06	6.99844e+06		WKT
8.7053e+06	6.99844e+06		WKT
8.72748e+06	6.99844e+06		WKT
8.74966e+06	6.99844e+06		WKT
8.77184e+06	6.99844e+06		WKT
8.79402e+06	6.99844e+06		WKT
8.8162e+06	6.99844e+06		WKT
8.83838e+06	6.99844e+06		WKT
8.86056e+06	6.99844e+06		WKT
8.88274e+06	6.99844e+06		WKT
8.90492e+06	6.99844e+06		WKT
8.9271e+06	6.99844e+06		WKT
8.94928e+06	6.99844e+06		WKT
8.97146e+06	6.99844e+06		WKT
8.99364e+06	6.99844e+06		WKT
9.01582e+06	6.99844e+06		WKT
9.038e+06	6.99844e+06		WKT
9.06018e+06	6.99844e+06		WKT
9.08236e+06	6.99844e+06		WKT
9.10454e+06	6.99844e+06		WKT
9.12672e+06	6.99844e+06		WKT
9.1489e+06	6.99844e+06		WKT
9.17108e+06	6.99844e+06		WKT
9.19326e+06	6.99844e+06		WKT
9.21544e+06	6.99844e+06		WKT
9.23762e+06	6.99844e+06		WKT
9.2598e+06	6.99844e+06		WKT
9.28198e+06	6.99844e+06		WKT
9.30416e+06	6.99844e+06		WKT
9.32634e+06	6.99844e+06		WKT
9.34852e+06	6.99844e+06		WKT
9.3707e+06	6.99844e+06		WKT
9.39288e+06	6.99844e+06		WKT
9.41506e+06	6.99844e+06		WKT
9.43725e+06	6.99844e+06		WKT
9.45943e+06	6.99844e+06		WKT
9.48161e+06	6.99844e+06		WKT
9.50379e+06	6.99844e+06		WKT
9.52597e+06	6.99844e+06		WKT
9.54815e+06	6.99844e+06		WKT
9.57033e+06	6.99844e+06		WKT
9.59251e+06	6.99844e+06		WKT
9.61469e+06	6.99844e+06		WKT
9.63687e+06	6.99844e+06		WKT
9.65905e+06	6.99844e+06		WKT
9.68123e+06	6.99844e+06		WKT
9.70341e+06	6.99844e+06		WKT
9.72559e+06	6.99844e+06		WKT
9.74777e+06	6.99844e+06		WKT
9.76995e+06	6.99844e+06		WKT
9.79213e+06	6.99844e+06		WKT
9.81431e+06	6.99844e+06		WKT
9.83649e+06	6.99844e+06		WKT
9.85867e+06	6.99844e+06		WKT
9.88085e+06	6.99844e+06		WKT
9.90303e+06	6.99844e+06		WKT
9.92521e+06	6.99844e+06		WKT
9.94739e+06	6.99844e+06		WKT
9.96957e+06	6.99844e+06		WKT
9.99175e+06	6.99844e+06		WKT
1.00139e+07	6.99844e+06		WKT
1.00361e+07	6.99844e+06		WKT
1.00583e+07	6.99844e+06		WKT
1.00805e+07	6.99844e+06		WKT
1.01027e+07	6.99844e+06		WKT
1.01248e+07	6.99844e+06		WKT
1.0147e+07	6.99844e+06		WKT
1.01692e+07	6.99844e+06		WKT
1.01914e+07	6.99844e+06		WKT
1.02136e+07	6.99844e+06		WKT
1.02357e+07	6.99844e+06		WKT
1.02579e+07	6.99844e+06		WKT
1.02801e+07	6.99844e+06		WKT
1.03023e+07	6.99844e+06		WKT
1.03245e+07	6.99844e+06		WKT
1.03466e+07	6.99844e+06		WKT
1.03688e+07	6.99844e+06		WKT
1.0391e+07	6.99844e+06		WKT
1.04132e+07	6.99844e+06		WKT
1.04354e+07	6.99844e+06		WKT
1.04575e+07	6.99844e+06		WKT
1.04797e+07	6.99844e+06		WKT
1.05019e+07	6.99844e+06		WKT
1.05241e+07	6.99844e+06		WKT
1.05463e+07	6.99844e+06		WKT
1.05684e+07	6.99844e+06		WKT
1.05906e+07	6.99844e+06		WKT
1.06128e+07	6.99844e+06		WKT
1.0635e+07	6.99844e+06		WKT
1.06572e+07	6.99844e+06		WKT
1.06793e+07	6.99844e+06		WKT
1.07015e+07	6.99844e+06		WKT
1.07237e+07	6.99844e+06		WKT
1.07459e+07	6.99844e+06		WKT
1.07681e+07	6.99844e+06		WKT
1.07902e+07	6.99844e+06		WKT
1.08124e+07	6.99844e+06		WKT
1.08346e+07	6.99844e+06		WKT
1.08568e+07	6.99844e+06		WKT
1.0879e+07	6.99844e+06		WKT
1.09011e+07	6.99844e+06		WKT
1.09233e+07	6.99844e+06		WKT
1.09455e+07	6.99844e+06		WKT
1.09677e+07	6.99844e+06		WKT
1.09899e+07	6.99844e+06		WKT
1.1012e+07	6.99844e+06		WKT
1.10342e+07	6.99844e+06		WKT
1.10564e+07	6.99844e+06		WKT
1.10786e+07	6.99844e+06		WKT
1.11008e+07	6.99844e+06		WKT
1.11229e+07	6.99844e+06		WKT
1.11451e+07	6.99844e+06		WKT
1.11673e+07	6.99844e+06		WKT
1.11895e+07	6.99844e+06		WKT
1.12117e+07	6.99844e+06		WKT
1.12338e+07	6.99844e+06		WKT
1.1256e+07	6.99844e+06		WKT
1.12782e+07	6.99844e+06		WKT
1.13004e+07	6.99844e+06		WKT
1.13226e+07	6.99844e+06		WKT
1.13447e+07	6.99844e+06		WKT
1.13669e+07	6.99844e+06		WKT
1.13891e+07	6.99844e+06		WKT
1.14113e+07	6.99844e+06		WKT
1.14335e+07	6.99844e+06		WKT
1.14556e+07	6.99844e+06		WKT
1.14778e+07	6.99844e+06		WKT
1.15e+07	6.99844e+06		WKT
1.15222e+07	6.99844e+06		WKT
1.15444e+07	6.99844e+06		WKT
1.15665e+07	6.99844e+06		WKT
1.15887e+07	6.99844e+06		WKT
1.16109e+07	6.99844e+06		WKT
1.16331e+07	6.99844e+06		WKT
1.16553e+07	6.99844e+06		WKT
1.16774e+07	6.99844e+06		WKT
1.16996e+07	6.99844e+06		WKT
1.17218e+07	6.99844e+06		WKT
1.1744e+07	6.99844e+06		WKT
1.17662e+07	6.99844e+06		WKT
1.17883e+07	6.99844e+06		WKT
1.18105e+07	6.99844e+06		WKT
1.18327e+07	6.99844e+06		WKT
1.18549e+07	6.99844e+06		WKT
1.18771e+07	6.99844e+06		WKT
1.18992e+07	6.99844e+06		WKT
1.19214e+07	6.99844e+06		WKT
1.19436e+07	6.99844e+06		WKT
1.19658e+07	6.99844e+06		WKT
1.1988e+07	6.99844e+06		WKT
1.20101e+07	6.99844e+06		WKT
1.20323e+07	6.99844e+06		WKT
1.20545e+07	6.99844e+06		WKT
1.20767e+07	6.99844e+06		WKT
1.20989e+07	6.99844e+06		WKT
1.2121e+07	6.99844e+06		WKT
1.21432e+07	6.99844e+06		WKT
1.21654e+07	6.99844e+06		WKT
1.21876e+07	6.99844e+06		WKT
1.22098e+07	6.99844e+06		WKT
1.2232e+07	6.99844e+06		WKT
1.22541e+07	6.99844e+06		WKT
1.22763e+07	6.99844e+06		WKT
1.22985e+07	6.99844e+06		WKT
1.23207e+07	6.99844e+06		WKT
1.23429e+07	6.99844e+06		WKT
1.2365e+07	6.99844e+06		WKT
1.23872e+07	6.99844e+06		WKT
1.24094e+07	6.99844e+06		WKT
1.24316e+07	6.99844e+06		WKT
1.24538e+07	6.99844e+06		WKT
1.24759e+07	6.99844e+06		WKT
1.24981e+07	6.99844e+06		WKT
1.25203e+07	6.99844e+06		WKT
1.25425e+07	6.99844e+06		WKT
1.25647e+07	6.99844e+06		WKT
1.25868e+07	6.99844e+06		WKT
1.2609e+07	6.99844e+06		WKT
1.26312e+07	6.99844e+06		WKT
1.26534e+07	6.99844e+06		WKT
1.26756e+07	6.99844e+06		WKT
1.26977e+07	6.99844e+06		WKT
1.27199e+07	6.99844e+06		WKT
1.27421e+07	6.99844e+06		WKT
1.27643e+07	6.99844e+06		WKT
1.27865e+07	6.99844e+06		WKT
1.28086e+07	6.99844e+06		WKT
1.28308e+07	6.99844e+06		WKT
1.2853e+07	6.99844e+06		WKT
1.28752e+07	6.99844e+06		WKT
1.28974e+07	6.99844e+06		WKT
1.29195e+07	6.99844e+06		WKT
1.29417e+07	6.99844e+06		WKT
1.29639e+07	6.99844e+06		WKT
1.29861e+07	6.99844e+06		WKT
1.30083e+07	6.99844e+06		WKT
1.30304e+07	6.99844e+06		WKT
1.30526e+07	6.99844e+06		WKT
1.30748e+07	6.99844e+06		WKT
1.3097e+07	6.99844e+06		WKT
1.31192e+07	6.99844e+06		WKT
1.31413e+07	6.99844e+06		WKT
1.31635e+07	6.99844e+06		WKT
1.31857e+07	6.99844e+06		WKT
1.32079e+07	6.99844e+06		WKT
1.32301e+07	6.99844e+06		WKT
1.32522e+07	6.99844e+06		WKT
1.32744e+07	6.99844e+06		WKT
1.32966e+07	6.99844e+06		WKT
1.33188e+07	6.99844e+06		WKT
1.3341e+07	6.99844e+06		WKT
1.33631e+07	6.99844e+06		WKT
1.33853e+07	6.99844e+06		WKT
1.34075e+07	6.99844e+06		WKT
1.34297e+07	6.99844e+06		WKT
1.34519e+07	6.99844e+06		WKT
1.3474e+07	6.99844e+06		WKT
1.34962e+07	6.99844e+06		WKT
1.35184e+07	6.99844e+06		WKT
1.35406e+07	6.99844e+06		WKT
1.35628e+07	6.99844e+06		WKT
1.35849e+07	6.99844e+06		WKT
1.36071e+07	6.99844e+06		WKT
1.36293e+07	6.99844e+06		WKT
1.36515e+07	6.99844e+06		WKT
1.36737e+07	6.99844e+06		WKT
1.36958e+07	6.99844e+06		WKT
1.3718e+07	6.99844e+06		WKT
1.37402e+07	6.99844e+06		WKT
1.37624e+07	6.99844e+06		WKT
1.37846e+07	6.99844e+06		WKT
1.38067e+07	6.99844e+06		WKT
1.38289e+07	6.99844e+06		WKT
1.38511e+07	6.99844e+06		WKT
1.38733e+07	6.99844e+06		WKT
1.38955e+07	6.99844e+06		WKT
1.39176e+07	6.99844e+06		WKT
1.39398e+07	6.99844e+06		WKT
1.3962e+07	6.99844e+06		WKT
1.39842e+07	6.99844e+06		WKT
1.40064e+07	6.99844e+06		WKT
1.40285e+07	6.99844e+06		WKT
1.40507e+07	6.99844e+06		WKT
1.40729e+07	6.99844e+06		WKT
1.40951e+07	6.99844e+06		WKT
1.41173e+07	6.99844e+06		WKT
1.41394e+07	6.99844e+06		WKT
1.41616e+07	6.99844e+06		WKT
1.41838e+07	6.99844e+06		WKT
1.4206e+07	6.99844e+06		WKT
1.42282e+07	6.99844e+06		WKT
1.42503e+07	6.99844e+06		WKT
1.42725e+07	6.99844e+06		WKT
1.42947e+07	6.99844e+06		WKT
1.43169e+07	6.99844e+06		WKT
1.43391e+07	6.99844e+06		WKT
1.43613e+07	6.99844e+06		WKT
1.43834e+07	6.99844e+06		WKT
1.44056e+07	6.99844e+06		WKT
1.44278e+07	6.99844e+06		WKT
1.445e+07	6.99844e+06		WKT
1.44722e+07	6.99844e+06		WKT
1.44943e+07	6.99844e+06		WKT
1.45165e+07	6.99844e+06		WKT
1.45387e+07	6.99844e+06		WKT
1.45609e+07	6.99844e+06		WKT
1.45831e+07	6.99844e+06		WKT
1.46052e+07	6.99844e+06		WKT
1.46274e+07	6.99844e+06		WKT
1.46496e+07	6.99844e+06		WKT
1.46718e+07	6.99844e+06		WKT
1.4694e+07	6.99844e+06		WKT
1.47161e+07	6.99844e+06		WKT
1.47383e+07	6.99844e+06		WKT
1.47605e+07	6.99844e+06		WKT
1.47827e+07	6.99844e+06		WKT
1.48049e+07	6.99844e+06		WKT
1.4827e+07	6.99844e+06		WKT
1.48492e+07	6.99844e+06		WKT
1.48714e+07	6.99844e+06		WKT
1.48936e+07	6.99844e+06		WKT
1.49158e+07	6.99844e+06		WKT
1.49379e+07	6.99844e+06		WKT
1.49601e+07	6.99844e+06		WKT
1.49823e+07	6.99844e+06		WKT
1.50045e+07	6.99844e+06		WKT
1.50267e+07	6.99844e+06		WKT
1.50488e+07	6.99844e+06		WKT
1.5071e+07	6.99844e+06		WKT
1.50932e+07	6.99844e+06		WKT
1.51154e+07	6.99844e+06		WKT
1.51376e+07	6.99844e+06		WKT
1.51597e+07	6.99844e+06		WKT
1.51819e+07	6.99844e+06		WKT
1.52041e+07	6.99844e+06		WKT
1.52263e+07	6.99844e+06		WKT
1.52485e+07	6.99844e+06		WKT
1.52706e+07	6.99844e+06		WKT
1.52928e+07	6.99844e+06		WKT
1.5315e+07	6.99844e+06		WKT
1.53372e+07	6.99844e+06		WKT
1.53594e+07	6.99844e+06		WKT
1.53815e+07	6.99844e+06		WKT
1.54037e+07	6.99844e+06		WKT
1.54259e+07	6.99844e+06		WKT
1.54481e+07	6.99844e+06		WKT
1.54703e+07	6.99844e+06		WKT
1.54924e+07	6.99844e+06		WKT
1.55146e+07	6.99844e+06		WKT
1.55368e+07	6.99844e+06		WKT
1.5559e+07	6.99844e+06		WKT
1.55812e+07	6.99844e+06		WKT
1.56033e+07	6.99844e+06		WKT
1.56255e+07	6.99844e+06		WKT
1.56477e+07	6.99844e+06		WKT
-1.60922e+07	6.97626e+06		WKT
-1.607e+07	6.97626e+06		WKT
-1.60478e+07	6.97626e+06		WKT
-1.60256e+07	6.97626e+06		WKT
-1.60034e+07	6.97626e+06		WKT
-1.59813e+07	6.97626e+06		WKT
-1.59591e+07	6.97626e+06		WKT
-1.59369e+07	6.97626e+06		WKT
-1.59147e+07	6.97626e+06		WKT
-1.58925e+07	6.97626e+06		WKT
-1.58704e+07	6.97626e+06		WKT
-1.58482e+07	6.97626e+06		WKT
-1.5826e+07	6.97626e+06		WKT
-1.58038e+07	6.97626e+06		WKT
-1.57816e+07	6.97626e+06		WKT
-1.57595e+07	6.97626e+06		WKT
-1.57373e+07	6.97626e+06		WKT
-1.57151e+07	6.97626e+06		WKT
-1.56929e+07	6.97626e+06		WKT
-1.56707e+07	6.97626e+06		WKT
-1.56486e+07	6.97626e+06		WKT
-1.56264e+07	6.97626e+06		WKT
-1.56042e+07	6.97626e+06		WKT
-1.5582e+07	6.97626e+06		WKT
-1.55598e+07	6.97626e+06		WKT
-1.55377e+07	6.97626e+06		WKT
-1.55155e+07	6.97626e+06		WKT
-1.54933e+07	6.97626e+06		WKT
-1.54711e+07	6.97626e+06		WKT
-1.54489e+07	6.97626e+06		WKT
-1.54268e+07	6.97626e+06		WKT
-1.54046e+07	6.97626e+06		WKT
-1.53824e+07	6.97626e+06		WKT
-1.53602e+07	6.97626e+06		WKT
-1.5338e+07	6.97626e+06		WKT
-1.53159e+07	6.97626e+06		WKT
-1.52937e+07	6.97626e+06		WKT
-1.52715e+07	6.97626e+06		WKT
-1.52493e+07	6.97626e+06		WKT
-1.52271e+07	6.97626e+06		WKT
-1.5205e+07	6.97626e+06		WKT
-1.51828e+07	6.97626e+06		WKT
-1.51606e+07	6.97626e+06		WKT
-1.51384e+07	6.97626e+06		WKT
-1.51162e+07	6.97626e+06		WKT
-1.50941e+07	6.97626e+06		WKT
-1.50719e+07	6.97626e+06		WKT
-1.50497e+07	6.97626e+06		WKT
-1.50275e+07	6.97626e+06		WKT
-1.50053e+07	6.97626e+06		WKT
-1.49832e+07	6.97626e+06		WKT
-1.4961e+07	6.97626e+06		WKT
-1.49388e+07	6.97626e+06		WKT
-1.49166e+07	6.97626e+06		WKT
-1.48944e+07	6.97626e+06		WKT
-1.48723e+07	6.97626e+06		WKT
-1.48501e+07	6.97626e+06		WKT
-1.48279e+07	6.97626e+06		WKT
-1.48057e+07	6.97626e+06		WKT
-1.47835e+07	6.97626e+06		WKT
-1.47614e+07	6.97626e+06		WKT
-1.47392e+07	6.97626e+06		WKT
-1.4717e+07	6.97626e+06		WKT
-1.46948e+07	6.97626e+06		WKT
-1.46726e+07	6.97626e+06		WKT
-1.46505e+07	6.97626e+06		WKT
-1.46283e+07	6.97626e+06		WKT
-1.46061e+07	6.97626e+06		WKT
-1.45839e+07	6.97626e+06		WKT
-1.45617e+07	6.97626e+06		WKT
-1.45396e+07	6.97626e+06		WKT
-1.45174e+07	6.97626e+06		WKT
-1.44952e+07	6.97626e+06		WKT
-1.4473e+07	6.97626e+06		WKT
-1.44508e+07	6.97626e+06		WKT
-1.44287e+07	6.97626e+06		WKT
-1.44065e+07	6.97626e+06		WKT
-1.43843e+07	6.97626e+06		WKT
-1.43621e+07	6.97626e+06		WKT
-1.43399e+07	6.97626e+06		WKT
-1.43178e+07	6.97626e+06		WKT
-1.42956e+07	6.97626e+06		WKT
-1.42734e+07	6.97626e+06		WKT
-1.42512e+07	6.97626e+06		WKT
-1.4229e+07	6.97626e+06		WKT
-1.42069e+07	6.97626e+06		WKT
-1.41847e+07	6.97626e+06		WKT
-1.41625e+07	6.97626e+06		WKT
-1.41403e+07	6.97626e+06		WKT
-1.41181e+07	6.97626e+06		WKT
-1.4096e+07	6.97626e+06		WKT
-1.40738e+07	6.97626e+06		WKT
-1.40516e+07	6.97626e+06		WKT
-1.40294e+07	6.97626e+06		WKT
-1.40072e+07	6.97626e+06		WKT
-1.3985e+07	6.97626e+06		WKT
-1.39629e+07	6.97626e+06		WKT
-1.39407e+07	6.97626e+06		WKT
-1.39185e+07	6.97626e+06		WKT
-1.38963e+07	6.97626e+06		WKT
-1.38741e+07	6.97626e+06		WKT
-1.3852e+07	6.97626e+06		WKT
-1.38298e+07	6.97626e+06		WKT
-1.38076e+07	6.97626e+06		WKT
-1.37854e+07	6.97626e+06		WKT
-1.37632e+07	6.97626e+06		WKT
-1.37411e+07	6.97626e+06		WKT
-1.37189e+07	6.97626e+06		WKT
-1.36967e+07	6.97626e+06		WKT
-1.36745e+07	6.97626e+06		WKT
-1.36523e+07	6.97626e+06		WKT
-1.36302e+07	6.97626e+06		WKT
-1.3608e+07	6.97626e+06		WKT
-1.35858e+07	6.97626e+06		WKT
-1.35636e+07	6.97626e+06		WKT
-1.35414e+07	6.97626e+06		WKT
-1.35193e+07	6.97626e+06		WKT
-1.34971e+07	6.97626e+06		WKT
-1.34749e+07	6.97626e+06		WKT
-1.34527e+07	6.97626e+06		WKT
-1.34305e+07	6.97626e+06		WKT
-1.34084e+07	6.97626e+06		WKT
-1.33862e+07	6.97626e+06		WKT
-1.3364e+07	6.97626e+06		WKT
-1.33418e+07	6.97626e+06		WKT
-1.33196e+07	6.97626e+06		WKT
-1.32975e+07	6.97626e+06		WKT
-1.32753e+07	6.97626e+06		WKT
-1.32531e+07	6.97626e+06		WKT
-1.32309e+07	6.97626e+06		WKT
-1.32087e+07	6.97626e+06		WKT
-1.31866e+07	6.97626e+06		WKT
-1.31644e+07	6.97626e+06		WKT
-1.31422e+07	6.97626e+06		WKT
-1.312e+07	6.97626e+06		WKT
-1.30978e+07	6.97626e+06		WKT
-1.30757e+07	6.97626e+06		WKT
-1.30535e+07	6.97626e+06		WKT
-1.30313e+07	6.97626e+06		WKT
-1.30091e+07	6.97626e+06		WKT
-1.29869e+07	6.97626e+06		WKT
-1.29648e+07	6.97626e+06		WKT
-1.29426e+07	6.97626e+06		WKT
-1.29204e+07	6.97626e+06		WKT
-1.28982e+07	6.97626e+06		WKT
-1.2876e+07	6.97626e+06		WKT
-1.28539e+07	6.97626e+06		WKT
-1.28317e+07	6.97626e+06		WKT
-1.28095e+07	6.97626e+06		WKT
-1.27873e+07	6.97626e+06		WKT
-1.27651e+07	6.97626e+06		WKT
-1.2743e+07	6.97626e+06		WKT
-1.27208e+07	6.97626e+06		WKT
-1.26986e+07	6.97626e+06		WKT
-1.26764e+07	6.97626e+06		WKT
-1.26542e+07	6.97626e+06		WKT
-1.26321e+07	6.97626e+06		WKT
-1.26099e+07	6.97626e+06		WKT
-1.25877e+07	6.97626e+06		WKT
-1.25655e+07	6.97626e+06		WKT
-1.25433e+07	6.97626e+06		WKT
-1.25212e+07	6.97626e+06		WKT
-1.2499e+07	6.97626e+06		WKT
-1.24768e+07	6.97626e+06		WKT
-1.24546e+07	6.97626e+06		WKT
-1.24324e+07	6.97626e+06		WKT
-1.24103e+07	6.97626e+06		WKT
-1.23881e+07	6.97626e+06		WKT
-1.23659e+07	6.97626e+06		WKT
-1.23437e+07	6.97626e+06		WKT
-1.23215e+07	6.97626e+06		WKT
-1.22994e+07	6.97626e+06		WKT
-1.22772e+07	6.97626e+06		WKT
-1.2255e+07	6.97626e+06		WKT
-1.22328e+07	6.97626e+06		WKT
-1.22106e+07	6.97626e+06		WKT
-1.21885e+07	6.97626e+06		WKT
-1.21663e+07	6.97626e+06		WKT
-1.21441e+07	6.97626e+06		WKT
-1.21219e+07	6.97626e+06		WKT
-1.20997e+07	6.97626e+06		WKT
-1.20776e+07	6.97626e+06		WKT
-1.20554e+07	6.97626e+06		WKT
-1.20332e+07	6.97626e+06		WKT
-1.2011e+07	6.97626e+06		WKT
-1.19888e+07	6.97626e+06		WKT
-1.19667e+07	6.97626e+06		WKT
-1.19445e+07	6.97626e+06		WKT
-1.19223e+07	6.97626e+06		WKT
-1.19001e+07	6.97626e+06		WKT
-1.18779e+07	6.97626e+06		WKT
-1.18557e+07	6.97626e+06		WKT
-1.18336e+07	6.97626e+06		WKT
-1.18114e+07	6.97626e+06		WKT
-1.17892e+07	6.97626e+06		WKT
-1.1767e+07	6.97626e+06		WKT
-1.17448e+07	6.97626e+06		WKT
-1.17227e+07	6.97626e+06		WKT
-1.17005e+07	6.97626e+06		WKT
-1.16783e+07	6.97626e+06		WKT
-1.16561e+07	6.97626e+06		WKT
-1.16339e+07	6.97626e+06		WKT
-1.16118e+07	6.97626e+06		WKT
-1.15896e+07	6.97626e+06		WKT
-1.15674e+07	6.97626e+06		WKT
-1.15452e+07	6.97626e+06		WKT
-1.1523e+07	6.97626e+06		WKT
-1.15009e+07	6.97626e+06		WKT
-1.14787e+07	6.97626e+06		WKT
-1.14565e+07	6.97626e+06		WKT
-1.14343e+07	6.97626e+06		WKT
-1.14121e+07	6.97626e+06		WKT
-1.139e+07	6.97626e+06		WKT
-1.13678e+07	6.97626e+06		WKT
-1.13456e+07	6.97626e+06		WKT
-1.13234e+07	6.97626e+06		WKT
-1.13012e+07	6.97626e+06		WKT
-1.12791e+07	6.97626e+06		WKT
-1.12569e+07	6.97626e+06		WKT
-1.12347e+07	6.97626e+06		WKT
-1.12125e+07	6.97626e+06		WKT
-1.11903e+07	6.97626e+06		WKT
-1.11682e+07	6.97626e+06		WKT
-1.1146e+07	6.97626e+06		WKT
-1.11238e+07	6.97626e+06		WKT
-1.11016e+07	6.97626e+06		WKT
-1.10794e+07	6.97626e+06		WKT
-1.10573e+07	6.97626e+06		WKT
-1.10351e+07	6.97626e+06		WKT
-1.10129e+07	6.97626e+06		WKT
-1.09907e+07	6.97626e+06		WKT
-1.09685e+07	6.97626e+06		WKT
-1.09464e+07	6.97626e+06		WKT
-1.09242e+07	6.97626e+06		WKT
-1.0902e+07	6.97626e+06		WKT
-1.08798e+07	6.97626e+06		WKT
-1.08576e+07	6.97626e+06		WKT
-1.08355e+07	6.97626e+06		WKT
-1.08133e+07	6.97626e+06		WKT
-1.07911e+07	6.97626e+06		WKT
-1.07689e+07	6.97626e+06		WKT
-1.07467e+07	6.97626e+06		WKT
-1.07246e+07	6.97626e+06		WKT
-1.07024e+07	6.97626e+06		WKT
-1.06802e+07	6.97626e+06		WKT
-1.0658e+07	6.97626e+06		WKT
-1.06358e+07	6.97626e+06		WKT
-1.06137e+07	6.97626e+06		WKT
-1.05915e+07	6.97626e+06		WKT
-1.05693e+07	6.97626e+06		WKT
-1.05471e+07	6.97626e+06		WKT
-1.05249e+07	6.97626e+06		WKT
-1.05028e+07	6.97626e+06		WKT
-1.04806e+07	6.97626e+06		WKT
-1.04584e+07	6.97626e+06		WKT
-1.04362e+07	6.97626e+06		WKT
-1.0414e+07	6.97626e+06		WKT
-1.03919e+07	6.97626e+06		WKT
-1.03697e+07	6.97626e+06		WKT
-1.03475e+07	6.97626e+06		WKT
-1.03253e+07	6.97626e+06		WKT
-1.03031e+07	6.97626e+06		WKT
-1.0281e+07	6.97626e+06		WKT
-1.02588e+07	6.97626e+06		WKT
-1.02366e+07	6.97626e+06		WKT
-1.02144e+07	6.97626e+06		WKT
-1.01922e+07	6.97626e+06		WKT
-1.01701e+07	6.97626e+06		WKT
-1.01479e+07	6.97626e+06		WKT
-1.01257e+07	6.97626e+06		WKT
-1.01035e+07	6.97626e+06		WKT
-1.00813e+07	6.97626e+06		WKT
-1.00592e+07	6.97626e+06		WKT
-1.0037e+07	6.97626e+06		WKT
-1.00148e+07	6.97626e+06		WKT
-9.99261e+06	6.97626e+06		WKT
-9.97043e+06	6.97626e+06		WKT
-9.94825e+06	6.97626e+06		WKT
-9.92607e+06	6.97626e+06		WKT
-9.90389e+06	6.97626e+06		WKT
-9.88171e+06	6.97626e+06		WKT
-9.85953e+06	6.97626e+06		WKT
-9.83735e+06	6.97626e+06		WKT
-9.81517e+06	6.97626e+06		WKT
-9.79299e+06	6.97626e+06		WKT
-9.77081e+06	6.97626e+06		WKT
-9.74863e+06	6.97626e+06		WKT
-9.72645e+06	6.97626e+06		WKT
-9.70427e+06	6.97626e+06		WKT
-9.68209e+06	6.97626e+06		WKT
-9.65991e+06	6.97626e+06		WKT
-9.63773e+06	6.97626e+06		WKT
-9.61555e+06	6.97626e+06		WKT
-9.59337e+06	6.97626e+06		WKT
-9.57119e+06	6.97626e+06		WKT
-9.54901e+06	6.97626e+06		WKT
-9.52683e+06	6.97626e+06		WKT
-9.50465e+06	6.97626e+06		WKT
-9.48247e+06	6.97626e+06		WKT
-9.46029e+06	6.97626e+06		WKT
-9.43811e+06	6.97626e+06		WKT
-9.41593e+06	6.97626e+06		WKT
-9.39375e+06	6.97626e+06		WKT
-9.37157e+06	6.97626e+06		WKT
-9.34939e+06	6.97626e+06		WKT
-9.32721e+06	6.97626e+06		WKT
-9.30503e+06	6.97626e+06		WKT
-9.28285e+06	6.97626e+06		WKT
-9.26067e+06	6.97626e+06		WKT
-9.23849e+06	6.97626e+06		WKT
-9.21631e+06	6.97626e+06		WKT
-9.19413e+06	6.97626e+06		WKT
-9.17195e+06	6.97626e+06		WKT
-9.14976e+06	6.97626e+06		WKT
-9.12758e+06	6.97626e+06		WKT
-9.1054e+06	6.97626e+06		WKT
-9.08322e+06	6.97626e+06		WKT
-9.06104e+06	6.97626e+06		WKT
-9.03886e+06	6.97626e+06		WKT
-9.01668e+06	6.97626e+06		WKT
-8.9945e+06	6.97626e+06		WKT
-8.97232e+06	6.97626e+06		WKT
-8.95014e+06	6.97626e+06		WKT
-8.92796e+06	6.97626e+06		WKT
-8.90578e+06	6.97626e+06		WKT
-8.8836e+06	6.97626e+06		WKT
-8.86142e+06	6.97626e+06		WKT
-8.83924e+06	6.97626e+06		WKT
-8.81706e+06	6.97626e+06		WKT
-8.79488e+06	6.97626e+06		WKT
-8.7727e+06	6.97626e+06		WKT
-8.75052e+06	6.97626e+06		WKT
-8.72834e+06	6.97626e+06		WKT
-8.70616e+06	6.97626e+06		WKT
-8.68398e+06	6.97626e+06		WKT
-8.6618e+06	6.97626e+06		WKT
-8.63962e+06	6.97626e+06		WKT
-8.61744e+06	6.97626e+06		WKT
-8.59526e+06	6.97626e+06		WKT
-8.57308e+06	6.97626e+06		WKT
-8.5509e+06	6.97626e+06		WKT
-8.52872e+06	6.97626e+06		WKT
-8.50654e+06	6.97626e+06		WKT
-8.48436e+06	6.97626e+06		WKT
-8.46218e+06	6.97626e+06		WKT
-8.44e+06	6.97626e+06		WKT
-8.41782e+06	6.97626e+06		WKT
-8.39564e+06	6.97626e+06		WKT
-8.37346e+06	6.97626e+06		WKT
-8.35128e+06	6.97626e+06		WKT
-8.3291e+06	6.97626e+06		WKT
-8.30692e+06	6.97626e+06		WKT
-8.28474e+06	6.97626e+06		WKT
-8.26256e+06	6.97626e+06		WKT
-8.24038e+06	6.97626e+06		WKT
-8.2182e+06	6.97626e+06		WKT
-8.19602e+06	6.97626e+06		WKT
-8.17384e+06	6.97626e+06		WKT
-8.15166e+06	6.97626e+06		WKT
-8.12948e+06	6.97626e+06		WKT
-8.1073e+06	6.97626e+06		WKT
-8.08512e+06	6.97626e+06		WKT
-8.06293e+06	6.97626e+06		WKT
-8.04075e+06	6.97626e+06		WKT
-8.01857e+06	6.97626e+06		WKT
-7.99639e+06	6.97626e+06		WKT
-7.97421e+06	6.97626e+06		WKT
-7.95203e+06	6.97626e+06		WKT
-7.92985e+06	6.97626e+06		WKT
-7.90767e+06	6.97626e+06		WKT
-7.88549e+06	6.97626e+06		WKT
-7.86331e+06	6.97626e+06		WKT
-7.84113e+06	6.97626e+06		WKT
-7.81895e+06	6.97626e+06		WKT
-7.79677e+06	6.97626e+06		WKT
-7.77459e+06	6.97626e+06		WKT
-7.75241e+06	6.97626e+06		WKT
-7.73023e+06	6.97626e+06		WKT
-7.70805e+06	6.97626e+06		WKT
-7.68587e+06	6.97626e+06		WKT
-7.66369e+06	6.97626e+06		WKT
-7.64151e+06	6.97626e+06		WKT
-7.61933e+06	6.97626e+06		WKT
-7.59715e+06	6.97626e+06		WKT
-7.57497e+06	6.97626e+06		WKT
-7.55279e+06	6.97626e+06		WKT
-7.53061e+06	6.97626e+06		WKT
-7.50843e+06	6.97626e+06		WKT
-7.48625e+06	6.97626e+06		WKT
-7.46407e+06	6.97626e+06		WKT
-7.44189e+06	6.97626e+06		WKT
-7.41971e+06	6.97626e+06		WKT
-7.39753e+06	6.97626e+06		WKT
-7.37535e+06	6.97626e+06		WKT
-7.35317e+06	6.97626e+06		WKT
-7.33099e+06	6.97626e+06		WKT
-7.30881e+06	6.97626e+06		WKT
-7.28663e+06	6.97626e+06		WKT
-7.26445e+06	6.97626e+06		WKT
-7.24227e+06	6.97626e+06		WKT
-7.22009e+06	6.97626e+06		WKT
-7.19791e+06	6.97626e+06		WKT
-7.17573e+06	6.97626e+06		WKT
-7.15355e+06	6.97626e+06		WKT
-7.13137e+06	6.97626e+06		WKT
-7.10919e+06	6.97626e+06		WKT
-7.08701e+06	6.97626e+06		WKT
-7.06483e+06	6.97626e+06		WKT
-7.04265e+06	6.97626e+06		WKT
-7.02047e+06	6.97626e+06		WKT
-6.99829e+06	6.97626e+06		WKT
-6.9761e+06	6.97626e+06		WKT
-6.95392e+06	6.97626e+06		WKT
-6.93174e+06	6.97626e+06		WKT
-6.90956e+06	6.97626e+06		WKT
-6.88738e+06	6.97626e+06		WKT
-6.8652e+06	6.97626e+06		WKT
-6.84302e+06	6.97626e+06		WKT
-6.82084e+06	6.97626e+06		WKT
-6.79866e+06	6.97626e+06		WKT
-6.77648e+06	6.97626e+06		WKT
-6.7543e+06	6.97626e+06		WKT
-6.73212e+06	6.97626e+06		WKT
-6.70994e+06	6.97626e+06		WKT
-6.68776e+06	6.97626e+06		WKT
-6.66558e+06	6.97626e+06		WKT
-6.6434e+06	6.97626e+06		WKT
-6.62122e+06	6.97626e+06		WKT
-6.59904e+06	6.97626e+06		WKT
-6.57686e+06	6.97626e+06		WKT
-6.55468e+06	6.97626e+06		WKT
-6.5325e+06	6.97626e+06		WKT
-6.51032e+06	6.97626e+06		WKT
-6.48814e+06	6.97626e+06		WKT
-6.46596e+06	6.97626e+06		WKT
-6.44378e+06	6.97626e+06		WKT
-6.4216e+06	6.97626e+06		WKT
-6.39942e+06	6.97626e+06		WKT
-6.37724e+06	6.97626e+06		WKT
-6.35506e+06	6.97626e+06		WKT
-6.33288e+06	6.97626e+06		WKT
-6.3107e+06	6.97626e+06		WKT
-6.28852e+06	6.97626e+06		WKT
-6.26634e+06	6.97626e+06		WKT
-6.24416e+06	6.97626e+06		WKT
-6.22198e+06	6.97626e+06		WKT
-6.1998e+06	6.97626e+06		WKT
-6.17762e+06	6.97626e+06		WKT
-6.15544e+06	6.97626e+06		WKT
-6.13326e+06	6.97626e+06		WKT
-6.11108e+06	6.97626e+06		WKT
-6.0889e+06	6.97626e+06		WKT
-6.06672e+06	6.97626e+06		WKT
-6.04454e+06	6.97626e+06		WKT
-6.02236e+06	6.97626e+06		WKT
-6.00018e+06	6.97626e+06		WKT
-5.978e+06	6.97626e+06		WKT
-5.95582e+06	6.97626e+06		WKT
-5.93364e+06	6.97626e+06		WKT
-5.91146e+06	6.97626e+06		WKT
-5.88928e+06	6.97626e+06		WKT
-5.86709e+06	6.97626e+06		WKT
-5.84491e+06	6.97626e+06		WKT
-5.82273e+06	6.97626e+06		WKT
-5.80055e+06	6.97626e+06		WKT
-5.77837e+06	6.97626e+06		WKT
-5.75619e+06	6.97626e+06		WKT
-5.73401e+06	6.97626e+06		WKT
-5.71183e+06	6.97626e+06		WKT
-5.68965e+06	6.97626e+06		WKT
-5.66747e+06	6.97626e+06		WKT
-5.64529e+06	6.97626e+06		WKT
-5.62311e+06	6.97626e+06		WKT
-5.60093e+06	6.97626e+06		WKT
-5.57875e+06	6.97626e+06		WKT
-5.55657e+06	6.97626e+06		WKT
-5.53439e+06	6.97626e+06		WKT
-5.51221e+06	6.97626e+06		WKT
-5.49003e+06	6.97626e+06		WKT
-5.46785e+06	6.97626e+06		WKT
-5.44567e+06	6.97626e+06		WKT
-5.42349e+06	6.97626e+06		WKT
-5.40131e+06	6.97626e+06		WKT
-5.37913e+06	6.97626e+06		WKT
-5.35695e+06	6.97626e+06		WKT
-5.33477e+06	6.97626e+06		WKT
-5.31259e+06	6.97626e+06		WKT
-5.29041e+06	6.97626e+06		WKT
-5.26823e+06	6.97626e+06		WKT
-5.24605e+06	6.97626e+06		WKT
-5.22387e+06	6.97626e+06		WKT
-5.20169e+06	6.97626e+06		WKT
-5.17951e+06	6.97626e+06		WKT
-5.15733e+06	6.97626e+06		WKT
-5.13515e+06	6.97626e+06		WKT
-5.11297e+06	6.97626e+06		WKT
-5.09079e+06	6.97626e+06		WKT
-5.06861e+06	6.97626e+06		WKT
-5.04643e+06	6.97626e+06		WKT
-5.02425e+06	6.97626e+06		WKT
-5.00207e+06	6.97626e+06		WKT
-4.97989e+06	6.97626e+06		WKT
-4.95771e+06	6.97626e+06		WKT
-4.93553e+06	6.97626e+06		WKT
-4.91335e+06	6.97626e+06		WKT
-4.89117e+06	6.97626e+06		WKT
-4.86899e+06	6.97626e+06		WKT
-4.84681e+06	6.97626e+06		WKT
-4.82463e+06	6.97626e+06		WKT
-4.80245e+06	6.97626e+06		WKT
-4.78026e+06	6.97626e+06		WKT
-4.75808e+06	6.97626e+06		WKT
-4.7359e+06	6.97626e+06		WKT
-4.71372e+06	6.97626e+06		WKT
-4.69154e+06	6.97626e+06		WKT
-4.66936e+06	6.97626e+06		WKT
-4.64718e+06	6.97626e+06		WKT
-4.625e+06	6.97626e+06		WKT
-4.60282e+06	6.97626e+06		WKT
-4.58064e+06	6.97626e+06		WKT
-4.55846e+06	6.97626e+06		WKT
-4.53628e+06	6.97626e+06		WKT
-4.5141e+06	6.97626e+06		WKT
-4.49192e+06	6.97626e+06		WKT
-4.46974e+06	6.97626e+06		WKT
-4.44756e+06	6.97626e+06		WKT
-4.42538e+06	6.97626e+06		WKT
-4.4032e+06	6.97626e+06		WKT
-4.38102e+06	6.97626e+06		WKT
-4.35884e+06	6.97626e+06		WKT
-4.33666e+06	6.97626e+06		WKT
-4.31448e+06	6.97626e+06		WKT
-4.2923e+06	6.97626e+06		WKT
-4.27012e+06	6.97626e+06		WKT
-4.24794e+06	6.97626e+06		WKT
-4.22576e+06	6.97626e+06		WKT
-4.20358e+06	6.97626e+06		WKT
-4.1814e+06	6.97626e+06		WKT
-4.15922e+06	6.97626e+06		WKT
-4.13704e+06	6.97626e+06		WKT
-4.11486e+06	6.97626e+06		WKT
-4.09268e+06	6.97626e+06		WKT
-4.0705e+06	6.97626e+06		WKT
-4.04832e+06	6.97626e+06		WKT
-4.02614e+06	6.97626e+06		WKT
-4.00396e+06	6.97626e+06		WKT
-3.98178e+06	6.97626e+06		WKT
-3.9596e+06	6.97626e+06		WKT
-3.93742e+06	6.97626e+06		WKT
-3.91524e+06	6.97626e+06		WKT
-3.89306e+06	6.97626e+06		WKT
-3.87088e+06	6.97626e+06		WKT
-3.8487e+06	6.97626e+06		WKT
-3.82652e+06	6.97626e+06		WKT
-3.80434e+06	6.97626e+06		WKT
-3.78216e+06	6.97626e+06		WKT
-3.75998e+06	6.97626e+06		WKT
-3.7378e+06	6.97626e+06		WKT
-3.71562e+06	6.97626e+06		WKT
-3.69343e+06	6.97626e+06		WKT
-3.67125e+06	6.97626e+06		WKT
-3.64907e+06	6.97626e+06		WKT
-3.62689e+06	6.97626e+06		WKT
-3.60471e+06	6.97626e+06		WKT
-3.58253e+06	6.97626e+06		WKT
-3.56035e+06	6.97626e+06		WKT
-3.53817e+06	6.97626e+06		WKT
[truncated: 841,449+ more rows]

## Sheet: SSP1 2100
x	y	SSP1_2100_Drylands	geom
-1.60922e+07	6.99844e+06		WKT
-1.607e+07	6.99844e+06		WKT
-1.60478e+07	6.99844e+06		WKT
-1.60256e+07	6.99844e+06		WKT
-1.60034e+07	6.99844e+06		WKT
-1.59813e+07	6.99844e+06		WKT
-1.59591e+07	6.99844e+06		WKT
-1.59369e+07	6.99844e+06		WKT
-1.59147e+07	6.99844e+06		WKT
-1.58925e+07	6.99844e+06		WKT
-1.58704e+07	6.99844e+06		WKT
-1.58482e+07	6.99844e+06		WKT
-1.5826e+07	6.99844e+06		WKT
-1.58038e+07	6.99844e+06		WKT
-1.57816e+07	6.99844e+06		WKT
-1.57595e+07	6.99844e+06		WKT
-1.57373e+07	6.99844e+06		WKT
-1.57151e+07	6.99844e+06		WKT
-1.56929e+07	6.99844e+06		WKT
-1.56707e+07	6.99844e+06		WKT
-1.56486e+07	6.99844e+06		WKT
-1.56264e+07	6.99844e+06		WKT
-1.56042e+07	6.99844e+06		WKT
-1.5582e+07	6.99844e+06		WKT
-1.55598e+07	6.99844e+06		WKT
-1.55377e+07	6.99844e+06		WKT
-1.55155e+07	6.99844e+06		WKT
-1.54933e+07	6.99844e+06		WKT
-1.54711e+07	6.99844e+06		WKT
-1.54489e+07	6.99844e+06		WKT
-1.54268e+07	6.99844e+06		WKT
-1.54046e+07	6.99844e+06		WKT
-1.53824e+07	6.99844e+06		WKT
-1.53602e+07	6.99844e+06		WKT
-1.5338e+07	6.99844e+06		WKT
-1.53159e+07	6.99844e+06		WKT
-1.52937e+07	6.99844e+06		WKT
-1.52715e+07	6.99844e+06		WKT
-1.52493e+07	6.99844e+06		WKT
-1.52271e+07	6.99844e+06		WKT
-1.5205e+07	6.99844e+06		WKT
-1.51828e+07	6.99844e+06		WKT
-1.51606e+07	6.99844e+06		WKT
-1.51384e+07	6.99844e+06		WKT
-1.51162e+07	6.99844e+06		WKT
-1.50941e+07	6.99844e+06		WKT
-1.50719e+07	6.99844e+06		WKT
-1.50497e+07	6.99844e+06		WKT
-1.50275e+07	6.99844e+06		WKT
-1.50053e+07	6.99844e+06		WKT
-1.49832e+07	6.99844e+06		WKT
-1.4961e+07	6.99844e+06		WKT
-1.49388e+07	6.99844e+06		WKT
-1.49166e+07	6.99844e+06		WKT
-1.48944e+07	6.99844e+06		WKT
-1.48723e+07	6.99844e+06		WKT
-1.48501e+07	6.99844e+06		WKT
-1.48279e+07	6.99844e+06		WKT
-1.48057e+07	6.99844e+06		WKT
-1.47835e+07	6.99844e+06		WKT
-1.47614e+07	6.99844e+06		WKT
-1.47392e+07	6.99844e+06		WKT
-1.4717e+07	6.99844e+06		WKT
-1.46948e+07	6.99844e+06		WKT
-1.46726e+07	6.99844e+06		WKT
-1.46505e+07	6.99844e+06		WKT
-1.46283e+07	6.99844e+06		WKT
-1.46061e+07	6.99844e+06		WKT
-1.45839e+07	6.99844e+06		WKT
-1.45617e+07	6.99844e+06		WKT
-1.45396e+07	6.99844e+06		WKT
-1.45174e+07	6.99844e+06		WKT
-1.44952e+07	6.99844e+06		WKT
-1.4473e+07	6.99844e+06		WKT
-1.44508e+07	6.99844e+06		WKT
-1.44287e+07	6.99844e+06		WKT
-1.44065e+07	6.99844e+06		WKT
-1.43843e+07	6.99844e+06		WKT
-1.43621e+07	6.99844e+06		WKT
-1.43399e+07	6.99844e+06		WKT
-1.43178e+07	6.99844e+06		WKT
-1.42956e+07	6.99844e+06		WKT
-1.42734e+07	6.99844e+06		WKT
-1.42512e+07	6.99844e+06		WKT
-1.4229e+07	6.99844e+06		WKT
-1.42069e+07	6.99844e+06		WKT
-1.41847e+07	6.99844e+06		WKT
-1.41625e+07	6.99844e+06		WKT
-1.41403e+07	6.99844e+06		WKT
-1.41181e+07	6.99844e+06		WKT
-1.4096e+07	6.99844e+06		WKT
-1.40738e+07	6.99844e+06		WKT
-1.40516e+07	6.99844e+06		WKT
-1.40294e+07	6.99844e+06		WKT
-1.40072e+07	6.99844e+06		WKT
-1.3985e+07	6.99844e+06		WKT
-1.39629e+07	6.99844e+06		WKT
-1.39407e+07	6.99844e+06		WKT
-1.39185e+07	6.99844e+06		WKT
-1.38963e+07	6.99844e+06		WKT
-1.38741e+07	6.99844e+06		WKT
-1.3852e+07	6.99844e+06		WKT
-1.38298e+07	6.99844e+06		WKT
-1.38076e+07	6.99844e+06		WKT
-1.37854e+07	6.99844e+06		WKT
-1.37632e+07	6.99844e+06		WKT
-1.37411e+07	6.99844e+06		WKT
-1.37189e+07	6.99844e+06		WKT
-1.36967e+07	6.99844e+06		WKT
-1.36745e+07	6.99844e+06		WKT
-1.36523e+07	6.99844e+06		WKT
-1.36302e+07	6.99844e+06		WKT
-1.3608e+07	6.99844e+06		WKT
-1.35858e+07	6.99844e+06		WKT
-1.35636e+07	6.99844e+06		WKT
-1.35414e+07	6.99844e+06		WKT
-1.35193e+07	6.99844e+06		WKT
-1.34971e+07	6.99844e+06		WKT
-1.34749e+07	6.99844e+06		WKT
-1.34527e+07	6.99844e+06		WKT
-1.34305e+07	6.99844e+06		WKT
-1.34084e+07	6.99844e+06		WKT
-1.33862e+07	6.99844e+06		WKT
-1.3364e+07	6.99844e+06		WKT
-1.33418e+07	6.99844e+06		WKT
-1.33196e+07	6.99844e+06		WKT
-1.32975e+07	6.99844e+06		WKT
-1.32753e+07	6.99844e+06		WKT
-1.32531e+07	6.99844e+06		WKT
-1.32309e+07	6.99844e+06		WKT
-1.32087e+07	6.99844e+06		WKT
-1.31866e+07	6.99844e+06		WKT
-1.31644e+07	6.99844e+06		WKT
-1.31422e+07	6.99844e+06		WKT
-1.312e+07	6.99844e+06		WKT
-1.30978e+07	6.99844e+06		WKT
-1.30757e+07	6.99844e+06		WKT
-1.30535e+07	6.99844e+06		WKT
-1.30313e+07	6.99844e+06		WKT
-1.30091e+07	6.99844e+06		WKT
-1.29869e+07	6.99844e+06		WKT
-1.29648e+07	6.99844e+06		WKT
-1.29426e+07	6.99844e+06		WKT
-1.29204e+07	6.99844e+06		WKT
-1.28982e+07	6.99844e+06		WKT
-1.2876e+07	6.99844e+06		WKT
-1.28539e+07	6.99844e+06		WKT
-1.28317e+07	6.99844e+06		WKT
-1.28095e+07	6.99844e+06		WKT
-1.27873e+07	6.99844e+06		WKT
-1.27651e+07	6.99844e+06		WKT
-1.2743e+07	6.99844e+06		WKT
-1.27208e+07	6.99844e+06		WKT
-1.26986e+07	6.99844e+06		WKT
-1.26764e+07	6.99844e+06		WKT
-1.26542e+07	6.99844e+06		WKT
-1.26321e+07	6.99844e+06		WKT
-1.26099e+07	6.99844e+06		WKT
-1.25877e+07	6.99844e+06		WKT
-1.25655e+07	6.99844e+06		WKT
-1.25433e+07	6.99844e+06		WKT
-1.25212e+07	6.99844e+06		WKT
-1.2499e+07	6.99844e+06		WKT
-1.24768e+07	6.99844e+06		WKT
-1.24546e+07	6.99844e+06		WKT
-1.24324e+07	6.99844e+06		WKT
-1.24103e+07	6.99844e+06		WKT
-1.23881e+07	6.99844e+06		WKT
-1.23659e+07	6.99844e+06		WKT
-1.23437e+07	6.99844e+06		WKT
-1.23215e+07	6.99844e+06		WKT
-1.22994e+07	6.99844e+06		WKT
-1.22772e+07	6.99844e+06		WKT
-1.2255e+07	6.99844e+06		WKT
-1.22328e+07	6.99844e+06		WKT
-1.22106e+07	6.99844e+06		WKT
-1.21885e+07	6.99844e+06		WKT
-1.21663e+07	6.99844e+06		WKT
-1.21441e+07	6.99844e+06		WKT
-1.21219e+07	6.99844e+06		WKT
-1.20997e+07	6.99844e+06		WKT
-1.20776e+07	6.99844e+06		WKT
-1.20554e+07	6.99844e+06		WKT
-1.20332e+07	6.99844e+06		WKT
-1.2011e+07	6.99844e+06		WKT
-1.19888e+07	6.99844e+06		WKT
-1.19667e+07	6.99844e+06		WKT
-1.19445e+07	6.99844e+06		WKT
-1.19223e+07	6.99844e+06		WKT
-1.19001e+07	6.99844e+06		WKT
-1.18779e+07	6.99844e+06		WKT
-1.18557e+07	6.99844e+06		WKT
-1.18336e+07	6.99844e+06		WKT
-1.18114e+07	6.99844e+06		WKT
-1.17892e+07	6.99844e+06		WKT
-1.1767e+07	6.99844e+06		WKT
-1.17448e+07	6.99844e+06		WKT
-1.17227e+07	6.99844e+06		WKT
-1.17005e+07	6.99844e+06		WKT
-1.16783e+07	6.99844e+06		WKT
-1.16561e+07	6.99844e+06		WKT
-1.16339e+07	6.99844e+06		WKT
-1.16118e+07	6.99844e+06		WKT
-1.15896e+07	6.99844e+06		WKT
-1.15674e+07	6.99844e+06		WKT
-1.15452e+07	6.99844e+06		WKT
-1.1523e+07	6.99844e+06		WKT
-1.15009e+07	6.99844e+06		WKT
-1.14787e+07	6.99844e+06		WKT
-1.14565e+07	6.99844e+06		WKT
-1.14343e+07	6.99844e+06		WKT
-1.14121e+07	6.99844e+06		WKT
-1.139e+07	6.99844e+06		WKT
-1.13678e+07	6.99844e+06		WKT
-1.13456e+07	6.99844e+06		WKT
-1.13234e+07	6.99844e+06		WKT
-1.13012e+07	6.99844e+06		WKT
-1.12791e+07	6.99844e+06		WKT
-1.12569e+07	6.99844e+06		WKT
-1.12347e+07	6.99844e+06		WKT
-1.12125e+07	6.99844e+06		WKT
-1.11903e+07	6.99844e+06		WKT
-1.11682e+07	6.99844e+06		WKT
-1.1146e+07	6.99844e+06		WKT
-1.11238e+07	6.99844e+06		WKT
-1.11016e+07	6.99844e+06		WKT
-1.10794e+07	6.99844e+06		WKT
-1.10573e+07	6.99844e+06		WKT
-1.10351e+07	6.99844e+06		WKT
-1.10129e+07	6.99844e+06		WKT
-1.09907e+07	6.99844e+06		WKT
-1.09685e+07	6.99844e+06		WKT
-1.09464e+07	6.99844e+06		WKT
-1.09242e+07	6.99844e+06		WKT
-1.0902e+07	6.99844e+06		WKT
-1.08798e+07	6.99844e+06		WKT
-1.08576e+07	6.99844e+06		WKT
-1.08355e+07	6.99844e+06		WKT
-1.08133e+07	6.99844e+06		WKT
-1.07911e+07	6.99844e+06		WKT
-1.07689e+07	6.99844e+06		WKT
-1.07467e+07	6.99844e+06		WKT
-1.07246e+07	6.99844e+06		WKT
-1.07024e+07	6.99844e+06		WKT
-1.06802e+07	6.99844e+06		WKT
-1.0658e+07	6.99844e+06		WKT
-1.06358e+07	6.99844e+06		WKT
-1.06137e+07	6.99844e+06		WKT
-1.05915e+07	6.99844e+06		WKT
-1.05693e+07	6.99844e+06		WKT
-1.05471e+07	6.99844e+06		WKT
-1.05249e+07	6.99844e+06		WKT
-1.05028e+07	6.99844e+06		WKT
-1.04806e+07	6.99844e+06		WKT
-1.04584e+07	6.99844e+06		WKT
-1.04362e+07	6.99844e+06		WKT
-1.0414e+07	6.99844e+06		WKT
-1.03919e+07	6.99844e+06		WKT
-1.03697e+07	6.99844e+06		WKT
-1.03475e+07	6.99844e+06		WKT
-1.03253e+07	6.99844e+06		WKT
-1.03031e+07	6.99844e+06		WKT
-1.0281e+07	6.99844e+06		WKT
-1.02588e+07	6.99844e+06		WKT
-1.02366e+07	6.99844e+06		WKT
-1.02144e+07	6.99844e+06		WKT
-1.01922e+07	6.99844e+06		WKT
-1.01701e+07	6.99844e+06		WKT
-1.01479e+07	6.99844e+06		WKT
-1.01257e+07	6.99844e+06		WKT
-1.01035e+07	6.99844e+06		WKT
-1.00813e+07	6.99844e+06		WKT
-1.00592e+07	6.99844e+06		WKT
-1.0037e+07	6.99844e+06		WKT
-1.00148e+07	6.99844e+06		WKT
-9.99261e+06	6.99844e+06		WKT
-9.97043e+06	6.99844e+06		WKT
-9.94825e+06	6.99844e+06		WKT
-9.92607e+06	6.99844e+06		WKT
-9.90389e+06	6.99844e+06		WKT
-9.88171e+06	6.99844e+06		WKT
-9.85953e+06	6.99844e+06		WKT
-9.83735e+06	6.99844e+06		WKT
-9.81517e+06	6.99844e+06		WKT
-9.79299e+06	6.99844e+06		WKT
-9.77081e+06	6.99844e+06		WKT
-9.74863e+06	6.99844e+06		WKT
-9.72645e+06	6.99844e+06		WKT
-9.70427e+06	6.99844e+06		WKT
-9.68209e+06	6.99844e+06		WKT
-9.65991e+06	6.99844e+06		WKT
-9.63773e+06	6.99844e+06		WKT
-9.61555e+06	6.99844e+06		WKT
-9.59337e+06	6.99844e+06		WKT
-9.57119e+06	6.99844e+06		WKT
-9.54901e+06	6.99844e+06		WKT
-9.52683e+06	6.99844e+06		WKT
-9.50465e+06	6.99844e+06		WKT
-9.48247e+06	6.99844e+06		WKT
-9.46029e+06	6.99844e+06		WKT
-9.43811e+06	6.99844e+06		WKT
-9.41593e+06	6.99844e+06		WKT
-9.39375e+06	6.99844e+06		WKT
-9.37157e+06	6.99844e+06		WKT
-9.34939e+06	6.99844e+06		WKT
-9.32721e+06	6.99844e+06		WKT
-9.30503e+06	6.99844e+06		WKT
-9.28285e+06	6.99844e+06		WKT
-9.26067e+06	6.99844e+06		WKT
-9.23849e+06	6.99844e+06		WKT
-9.21631e+06	6.99844e+06		WKT
-9.19413e+06	6.99844e+06		WKT
-9.17195e+06	6.99844e+06		WKT
-9.14976e+06	6.99844e+06		WKT
-9.12758e+06	6.99844e+06		WKT
-9.1054e+06	6.99844e+06		WKT
-9.08322e+06	6.99844e+06		WKT
-9.06104e+06	6.99844e+06		WKT
-9.03886e+06	6.99844e+06		WKT
-9.01668e+06	6.99844e+06		WKT
-8.9945e+06	6.99844e+06		WKT
-8.97232e+06	6.99844e+06		WKT
-8.95014e+06	6.99844e+06		WKT
-8.92796e+06	6.99844e+06		WKT
-8.90578e+06	6.99844e+06		WKT
-8.8836e+06	6.99844e+06		WKT
-8.86142e+06	6.99844e+06		WKT
-8.83924e+06	6.99844e+06		WKT
-8.81706e+06	6.99844e+06		WKT
-8.79488e+06	6.99844e+06		WKT
-8.7727e+06	6.99844e+06		WKT
-8.75052e+06	6.99844e+06		WKT
-8.72834e+06	6.99844e+06		WKT
-8.70616e+06	6.99844e+06		WKT
-8.68398e+06	6.99844e+06		WKT
-8.6618e+06	6.99844e+06		WKT
-8.63962e+06	6.99844e+06		WKT
-8.61744e+06	6.99844e+06		WKT
-8.59526e+06	6.99844e+06		WKT
-8.57308e+06	6.99844e+06		WKT
-8.5509e+06	6.99844e+06		WKT
-8.52872e+06	6.99844e+06		WKT
-8.50654e+06	6.99844e+06		WKT
-8.48436e+06	6.99844e+06		WKT
-8.46218e+06	6.99844e+06		WKT
-8.44e+06	6.99844e+06		WKT
-8.41782e+06	6.99844e+06		WKT
-8.39564e+06	6.99844e+06		WKT
-8.37346e+06	6.99844e+06		WKT
-8.35128e+06	6.99844e+06		WKT
-8.3291e+06	6.99844e+06		WKT
-8.30692e+06	6.99844e+06		WKT
-8.28474e+06	6.99844e+06		WKT
-8.26256e+06	6.99844e+06		WKT
-8.24038e+06	6.99844e+06		WKT
-8.2182e+06	6.99844e+06		WKT
-8.19602e+06	6.99844e+06		WKT
-8.17384e+06	6.99844e+06		WKT
-8.15166e+06	6.99844e+06		WKT
-8.12948e+06	6.99844e+06		WKT
-8.1073e+06	6.99844e+06		WKT
-8.08512e+06	6.99844e+06		WKT
-8.06293e+06	6.99844e+06		WKT
-8.04075e+06	6.99844e+06		WKT
-8.01857e+06	6.99844e+06		WKT
-7.99639e+06	6.99844e+06		WKT
-7.97421e+06	6.99844e+06		WKT
-7.95203e+06	6.99844e+06		WKT
-7.92985e+06	6.99844e+06		WKT
-7.90767e+06	6.99844e+06		WKT
-7.88549e+06	6.99844e+06		WKT
-7.86331e+06	6.99844e+06		WKT
-7.84113e+06	6.99844e+06		WKT
-7.81895e+06	6.99844e+06		WKT
-7.79677e+06	6.99844e+06		WKT
-7.77459e+06	6.99844e+06		WKT
-7.75241e+06	6.99844e+06		WKT
-7.73023e+06	6.99844e+06		WKT
-7.70805e+06	6.99844e+06		WKT
-7.68587e+06	6.99844e+06		WKT
-7.66369e+06	6.99844e+06		WKT
-7.64151e+06	6.99844e+06		WKT
-7.61933e+06	6.99844e+06		WKT
-7.59715e+06	6.99844e+06		WKT
-7.57497e+06	6.99844e+06		WKT
-7.55279e+06	6.99844e+06		WKT
-7.53061e+06	6.99844e+06		WKT
-7.50843e+06	6.99844e+06		WKT
-7.48625e+06	6.99844e+06		WKT
-7.46407e+06	6.99844e+06		WKT
-7.44189e+06	6.99844e+06		WKT
-7.41971e+06	6.99844e+06		WKT
-7.39753e+06	6.99844e+06		WKT
-7.37535e+06	6.99844e+06		WKT
-7.35317e+06	6.99844e+06		WKT
-7.33099e+06	6.99844e+06		WKT
-7.30881e+06	6.99844e+06		WKT
-7.28663e+06	6.99844e+06		WKT
-7.26445e+06	6.99844e+06		WKT
-7.24227e+06	6.99844e+06		WKT
-7.22009e+06	6.99844e+06		WKT
-7.19791e+06	6.99844e+06		WKT
-7.17573e+06	6.99844e+06		WKT
-7.15355e+06	6.99844e+06		WKT
-7.13137e+06	6.99844e+06		WKT
-7.10919e+06	6.99844e+06		WKT
-7.08701e+06	6.99844e+06		WKT
-7.06483e+06	6.99844e+06		WKT
-7.04265e+06	6.99844e+06		WKT
-7.02047e+06	6.99844e+06		WKT
-6.99829e+06	6.99844e+06		WKT
-6.9761e+06	6.99844e+06		WKT
-6.95392e+06	6.99844e+06		WKT
-6.93174e+06	6.99844e+06		WKT
-6.90956e+06	6.99844e+06		WKT
-6.88738e+06	6.99844e+06		WKT
-6.8652e+06	6.99844e+06		WKT
-6.84302e+06	6.99844e+06		WKT
-6.82084e+06	6.99844e+06		WKT
-6.79866e+06	6.99844e+06		WKT
-6.77648e+06	6.99844e+06		WKT
-6.7543e+06	6.99844e+06		WKT
-6.73212e+06	6.99844e+06		WKT
-6.70994e+06	6.99844e+06		WKT
-6.68776e+06	6.99844e+06		WKT
-6.66558e+06	6.99844e+06		WKT
-6.6434e+06	6.99844e+06		WKT
-6.62122e+06	6.99844e+06		WKT
-6.59904e+06	6.99844e+06		WKT
-6.57686e+06	6.99844e+06		WKT
-6.55468e+06	6.99844e+06		WKT
-6.5325e+06	6.99844e+06		WKT
-6.51032e+06	6.99844e+06		WKT
-6.48814e+06	6.99844e+06		WKT
-6.46596e+06	6.99844e+06		WKT
-6.44378e+06	6.99844e+06		WKT
-6.4216e+06	6.99844e+06		WKT
-6.39942e+06	6.99844e+06		WKT
-6.37724e+06	6.99844e+06		WKT
-6.35506e+06	6.99844e+06		WKT
-6.33288e+06	6.99844e+06		WKT
-6.3107e+06	6.99844e+06		WKT
-6.28852e+06	6.99844e+06		WKT
-6.26634e+06	6.99844e+06		WKT
-6.24416e+06	6.99844e+06		WKT
-6.22198e+06	6.99844e+06		WKT
-6.1998e+06	6.99844e+06		WKT
-6.17762e+06	6.99844e+06		WKT
-6.15544e+06	6.99844e+06		WKT
-6.13326e+06	6.99844e+06		WKT
-6.11108e+06	6.99844e+06		WKT
-6.0889e+06	6.99844e+06		WKT
-6.06672e+06	6.99844e+06		WKT
-6.04454e+06	6.99844e+06		WKT
-6.02236e+06	6.99844e+06		WKT
-6.00018e+06	6.99844e+06		WKT
-5.978e+06	6.99844e+06		WKT
-5.95582e+06	6.99844e+06		WKT
-5.93364e+06	6.99844e+06		WKT
-5.91146e+06	6.99844e+06		WKT
-5.88928e+06	6.99844e+06		WKT
-5.86709e+06	6.99844e+06		WKT
-5.84491e+06	6.99844e+06		WKT
-5.82273e+06	6.99844e+06		WKT
-5.80055e+06	6.99844e+06		WKT
-5.77837e+06	6.99844e+06		WKT
-5.75619e+06	6.99844e+06		WKT
-5.73401e+06	6.99844e+06		WKT
-5.71183e+06	6.99844e+06		WKT
-5.68965e+06	6.99844e+06		WKT
-5.66747e+06	6.99844e+06		WKT
-5.64529e+06	6.99844e+06		WKT
-5.62311e+06	6.99844e+06		WKT
-5.60093e+06	6.99844e+06		WKT
-5.57875e+06	6.99844e+06		WKT
-5.55657e+06	6.99844e+06		WKT
-5.53439e+06	6.99844e+06		WKT
-5.51221e+06	6.99844e+06		WKT
-5.49003e+06	6.99844e+06		WKT
-5.46785e+06	6.99844e+06		WKT
-5.44567e+06	6.99844e+06		WKT
-5.42349e+06	6.99844e+06		WKT
-5.40131e+06	6.99844e+06		WKT
-5.37913e+06	6.99844e+06		WKT
-5.35695e+06	6.99844e+06		WKT
-5.33477e+06	6.99844e+06		WKT
-5.31259e+06	6.99844e+06		WKT
-5.29041e+06	6.99844e+06		WKT
-5.26823e+06	6.99844e+06		WKT
-5.24605e+06	6.99844e+06		WKT
-5.22387e+06	6.99844e+06		WKT
-5.20169e+06	6.99844e+06		WKT
-5.17951e+06	6.99844e+06		WKT
-5.15733e+06	6.99844e+06		WKT
-5.13515e+06	6.99844e+06		WKT
-5.11297e+06	6.99844e+06		WKT
-5.09079e+06	6.99844e+06		WKT
-5.06861e+06	6.99844e+06		WKT
-5.04643e+06	6.99844e+06		WKT
-5.02425e+06	6.99844e+06		WKT
-5.00207e+06	6.99844e+06		WKT
-4.97989e+06	6.99844e+06		WKT
-4.95771e+06	6.99844e+06		WKT
-4.93553e+06	6.99844e+06		WKT
-4.91335e+06	6.99844e+06		WKT
-4.89117e+06	6.99844e+06		WKT
-4.86899e+06	6.99844e+06		WKT
-4.84681e+06	6.99844e+06		WKT
-4.82463e+06	6.99844e+06		WKT
-4.80245e+06	6.99844e+06		WKT
-4.78026e+06	6.99844e+06		WKT
-4.75808e+06	6.99844e+06		WKT
-4.7359e+06	6.99844e+06		WKT
-4.71372e+06	6.99844e+06		WKT
-4.69154e+06	6.99844e+06		WKT
-4.66936e+06	6.99844e+06		WKT
-4.64718e+06	6.99844e+06		WKT
-4.625e+06	6.99844e+06		WKT
-4.60282e+06	6.99844e+06		WKT
-4.58064e+06	6.99844e+06		WKT
-4.55846e+06	6.99844e+06		WKT
-4.53628e+06	6.99844e+06		WKT
-4.5141e+06	6.99844e+06		WKT
-4.49192e+06	6.99844e+06		WKT
-4.46974e+06	6.99844e+06		WKT
-4.44756e+06	6.99844e+06		WKT
-4.42538e+06	6.99844e+06		WKT
-4.4032e+06	6.99844e+06		WKT
-4.38102e+06	6.99844e+06		WKT
-4.35884e+06	6.99844e+06		WKT
-4.33666e+06	6.99844e+06		WKT
-4.31448e+06	6.99844e+06		WKT
-4.2923e+06	6.99844e+06		WKT
-4.27012e+06	6.99844e+06		WKT
-4.24794e+06	6.99844e+06		WKT
-4.22576e+06	6.99844e+06		WKT
-4.20358e+06	6.99844e+06		WKT
-4.1814e+06	6.99844e+06		WKT
-4.15922e+06	6.99844e+06		WKT
-4.13704e+06	6.99844e+06		WKT
-4.11486e+06	6.99844e+06		WKT
-4.09268e+06	6.99844e+06		WKT
-4.0705e+06	6.99844e+06		WKT
-4.04832e+06	6.99844e+06		WKT
-4.02614e+06	6.99844e+06		WKT
-4.00396e+06	6.99844e+06		WKT
-3.98178e+06	6.99844e+06		WKT
-3.9596e+06	6.99844e+06		WKT
-3.93742e+06	6.99844e+06		WKT
-3.91524e+06	6.99844e+06		WKT
-3.89306e+06	6.99844e+06		WKT
-3.87088e+06	6.99844e+06		WKT
-3.8487e+06	6.99844e+06		WKT
-3.82652e+06	6.99844e+06		WKT
-3.80434e+06	6.99844e+06		WKT
-3.78216e+06	6.99844e+06		WKT
-3.75998e+06	6.99844e+06		WKT
-3.7378e+06	6.99844e+06		WKT
-3.71562e+06	6.99844e+06		WKT
-3.69343e+06	6.99844e+06		WKT
-3.67125e+06	6.99844e+06		WKT
-3.64907e+06	6.99844e+06		WKT
-3.62689e+06	6.99844e+06		WKT
-3.60471e+06	6.99844e+06		WKT
-3.58253e+06	6.99844e+06		WKT
-3.56035e+06	6.99844e+06		WKT
-3.53817e+06	6.99844e+06		WKT
-3.51599e+06	6.99844e+06		WKT
-3.49381e+06	6.99844e+06		WKT
-3.47163e+06	6.99844e+06		WKT
-3.44945e+06	6.99844e+06		WKT
-3.42727e+06	6.99844e+06		WKT
-3.40509e+06	6.99844e+06		WKT
-3.38291e+06	6.99844e+06		WKT
-3.36073e+06	6.99844e+06		WKT
-3.33855e+06	6.99844e+06		WKT
-3.31637e+06	6.99844e+06		WKT
-3.29419e+06	6.99844e+06		WKT
-3.27201e+06	6.99844e+06		WKT
-3.24983e+06	6.99844e+06		WKT
-3.22765e+06	6.99844e+06		WKT
-3.20547e+06	6.99844e+06		WKT
-3.18329e+06	6.99844e+06		WKT
-3.16111e+06	6.99844e+06		WKT
-3.13893e+06	6.99844e+06		WKT
-3.11675e+06	6.99844e+06		WKT
-3.09457e+06	6.99844e+06		WKT
-3.07239e+06	6.99844e+06		WKT
-3.05021e+06	6.99844e+06		WKT
-3.02803e+06	6.99844e+06		WKT
-3.00585e+06	6.99844e+06		WKT
-2.98367e+06	6.99844e+06		WKT
-2.96149e+06	6.99844e+06		WKT
-2.93931e+06	6.99844e+06		WKT
-2.91713e+06	6.99844e+06		WKT
-2.89495e+06	6.99844e+06		WKT
-2.87277e+06	6.99844e+06		WKT
-2.85059e+06	6.99844e+06		WKT
-2.82841e+06	6.99844e+06		WKT
-2.80623e+06	6.99844e+06		WKT
-2.78405e+06	6.99844e+06		WKT
-2.76187e+06	6.99844e+06		WKT
-2.73969e+06	6.99844e+06		WKT
-2.71751e+06	6.99844e+06		WKT
-2.69533e+06	6.99844e+06		WKT
-2.67315e+06	6.99844e+06		WKT
-2.65097e+06	6.99844e+06		WKT
-2.62879e+06	6.99844e+06		WKT
-2.60661e+06	6.99844e+06		WKT
-2.58442e+06	6.99844e+06		WKT
-2.56224e+06	6.99844e+06		WKT
-2.54006e+06	6.99844e+06		WKT
-2.51788e+06	6.99844e+06		WKT
-2.4957e+06	6.99844e+06		WKT
-2.47352e+06	6.99844e+06		WKT
-2.45134e+06	6.99844e+06		WKT
-2.42916e+06	6.99844e+06		WKT
-2.40698e+06	6.99844e+06		WKT
-2.3848e+06	6.99844e+06		WKT
-2.36262e+06	6.99844e+06		WKT
-2.34044e+06	6.99844e+06		WKT
-2.31826e+06	6.99844e+06		WKT
-2.29608e+06	6.99844e+06		WKT
-2.2739e+06	6.99844e+06		WKT
-2.25172e+06	6.99844e+06		WKT
-2.22954e+06	6.99844e+06		WKT
-2.20736e+06	6.99844e+06		WKT
-2.18518e+06	6.99844e+06		WKT
-2.163e+06	6.99844e+06		WKT
-2.14082e+06	6.99844e+06		WKT
-2.11864e+06	6.99844e+06		WKT
-2.09646e+06	6.99844e+06		WKT
-2.07428e+06	6.99844e+06		WKT
-2.0521e+06	6.99844e+06		WKT
-2.02992e+06	6.99844e+06		WKT
-2.00774e+06	6.99844e+06		WKT
-1.98556e+06	6.99844e+06		WKT
-1.96338e+06	6.99844e+06		WKT
-1.9412e+06	6.99844e+06		WKT
-1.91902e+06	6.99844e+06		WKT
-1.89684e+06	6.99844e+06		WKT
-1.87466e+06	6.99844e+06		WKT
-1.85248e+06	6.99844e+06		WKT
-1.8303e+06	6.99844e+06		WKT
-1.80812e+06	6.99844e+06		WKT
-1.78594e+06	6.99844e+06		WKT
-1.76376e+06	6.99844e+06		WKT
-1.74158e+06	6.99844e+06		WKT
-1.7194e+06	6.99844e+06		WKT
-1.69722e+06	6.99844e+06		WKT
-1.67504e+06	6.99844e+06		WKT
-1.65286e+06	6.99844e+06		WKT
-1.63068e+06	6.99844e+06		WKT
-1.6085e+06	6.99844e+06		WKT
-1.58632e+06	6.99844e+06		WKT
-1.56414e+06	6.99844e+06		WKT
-1.54196e+06	6.99844e+06		WKT
-1.51978e+06	6.99844e+06		WKT
-1.49759e+06	6.99844e+06		WKT
-1.47541e+06	6.99844e+06		WKT
-1.45323e+06	6.99844e+06		WKT
-1.43105e+06	6.99844e+06		WKT
-1.40887e+06	6.99844e+06		WKT
-1.38669e+06	6.99844e+06		WKT
-1.36451e+06	6.99844e+06		WKT
-1.34233e+06	6.99844e+06		WKT
-1.32015e+06	6.99844e+06		WKT
-1.29797e+06	6.99844e+06		WKT
-1.27579e+06	6.99844e+06		WKT
-1.25361e+06	6.99844e+06		WKT
-1.23143e+06	6.99844e+06		WKT
-1.20925e+06	6.99844e+06		WKT
-1.18707e+06	6.99844e+06		WKT
-1.16489e+06	6.99844e+06		WKT
-1.14271e+06	6.99844e+06		WKT
-1.12053e+06	6.99844e+06		WKT
-1.09835e+06	6.99844e+06		WKT
-1.07617e+06	6.99844e+06		WKT
-1.05399e+06	6.99844e+06		WKT
-1.03181e+06	6.99844e+06		WKT
-1.00963e+06	6.99844e+06		WKT
-987450	6.99844e+06		WKT
-965270	6.99844e+06		WKT
-943090	6.99844e+06		WKT
-920910	6.99844e+06		WKT
-898729	6.99844e+06		WKT
-876549	6.99844e+06		WKT
-854369	6.99844e+06		WKT
-832189	6.99844e+06		WKT
-810009	6.99844e+06		WKT
-787828	6.99844e+06		WKT
-765648	6.99844e+06		WKT
-743468	6.99844e+06		WKT
-721288	6.99844e+06		WKT
-699108	6.99844e+06		WKT
-676927	6.99844e+06		WKT
-654747	6.99844e+06		WKT
-632567	6.99844e+06		WKT
-610387	6.99844e+06		WKT
-588207	6.99844e+06		WKT
-566026	6.99844e+06		WKT
-543846	6.99844e+06		WKT
-521666	6.99844e+06		WKT
-499486	6.99844e+06		WKT
-477306	6.99844e+06		WKT
-455125	6.99844e+06		WKT
-432945	6.99844e+06		WKT
-410765	6.99844e+06		WKT
-388585	6.99844e+06		WKT
-366405	6.99844e+06		WKT
-344224	6.99844e+06		WKT
-322044	6.99844e+06		WKT
-299864	6.99844e+06		WKT
-277684	6.99844e+06		WKT
-255504	6.99844e+06		WKT
-233323	6.99844e+06		WKT
-211143	6.99844e+06		WKT
-188963	6.99844e+06		WKT
-166783	6.99844e+06		WKT
-144603	6.99844e+06		WKT
-122422	6.99844e+06		WKT
-100242	6.99844e+06		WKT
-78061.9	6.99844e+06		WKT
-55881.7	6.99844e+06		WKT
-33701.5	6.99844e+06		WKT
-11521.3	6.99844e+06		WKT
10658.9	6.99844e+06		WKT
32839.1	6.99844e+06		WKT
55019.3	6.99844e+06		WKT
77199.5	6.99844e+06		WKT
99379.7	6.99844e+06		WKT
121560	6.99844e+06		WKT
143740	6.99844e+06		WKT
165920	6.99844e+06		WKT
188101	6.99844e+06		WKT
210281	6.99844e+06		WKT
232461	6.99844e+06		WKT
254641	6.99844e+06		WKT
276821	6.99844e+06		WKT
299002	6.99844e+06		WKT
321182	6.99844e+06		WKT
343362	6.99844e+06		WKT
365542	6.99844e+06		WKT
387722	6.99844e+06		WKT
409903	6.99844e+06		WKT
432083	6.99844e+06		WKT
454263	6.99844e+06		WKT
476443	6.99844e+06		WKT
498623	6.99844e+06		WKT
520804	6.99844e+06		WKT
542984	6.99844e+06		WKT
565164	6.99844e+06		WKT
587344	6.99844e+06		WKT
609524	6.99844e+06		WKT
631705	6.99844e+06		WKT
653885	6.99844e+06		WKT
676065	6.99844e+06		WKT
698245	6.99844e+06		WKT
720425	6.99844e+06		WKT
742606	6.99844e+06		WKT
764786	6.99844e+06		WKT
786966	6.99844e+06		WKT
809146	6.99844e+06		WKT
831326	6.99844e+06		WKT
853507	6.99844e+06		WKT
875687	6.99844e+06		WKT
897867	6.99844e+06		WKT
920047	6.99844e+06		WKT
942227	6.99844e+06		WKT
964408	6.99844e+06		WKT
986588	6.99844e+06		WKT
1.00877e+06	6.99844e+06		WKT
1.03095e+06	6.99844e+06		WKT
1.05313e+06	6.99844e+06		WKT
1.07531e+06	6.99844e+06		WKT
1.09749e+06	6.99844e+06		WKT
1.11967e+06	6.99844e+06		WKT
1.14185e+06	6.99844e+06		WKT
1.16403e+06	6.99844e+06		WKT
1.18621e+06	6.99844e+06		WKT
1.20839e+06	6.99844e+06		WKT
1.23057e+06	6.99844e+06		WKT
1.25275e+06	6.99844e+06		WKT
1.27493e+06	6.99844e+06		WKT
1.29711e+06	6.99844e+06		WKT
1.31929e+06	6.99844e+06		WKT
1.34147e+06	6.99844e+06		WKT
1.36365e+06	6.99844e+06		WKT
1.38583e+06	6.99844e+06		WKT
1.40801e+06	6.99844e+06		WKT
1.43019e+06	6.99844e+06		WKT
1.45237e+06	6.99844e+06		WKT
1.47455e+06	6.99844e+06		WKT
1.49673e+06	6.99844e+06		WKT
1.51891e+06	6.99844e+06		WKT
1.54109e+06	6.99844e+06		WKT
1.56327e+06	6.99844e+06		WKT
1.58545e+06	6.99844e+06		WKT
1.60763e+06	6.99844e+06		WKT
1.62981e+06	6.99844e+06		WKT
1.65199e+06	6.99844e+06		WKT
1.67417e+06	6.99844e+06		WKT
1.69635e+06	6.99844e+06		WKT
1.71853e+06	6.99844e+06		WKT
1.74071e+06	6.99844e+06		WKT
1.76289e+06	6.99844e+06		WKT
1.78508e+06	6.99844e+06		WKT
1.80726e+06	6.99844e+06		WKT
1.82944e+06	6.99844e+06		WKT
1.85162e+06	6.99844e+06		WKT
1.8738e+06	6.99844e+06		WKT
1.89598e+06	6.99844e+06		WKT
1.91816e+06	6.99844e+06		WKT
1.94034e+06	6.99844e+06		WKT
1.96252e+06	6.99844e+06		WKT
1.9847e+06	6.99844e+06		WKT
2.00688e+06	6.99844e+06		WKT
2.02906e+06	6.99844e+06		WKT
2.05124e+06	6.99844e+06		WKT
2.07342e+06	6.99844e+06		WKT
2.0956e+06	6.99844e+06		WKT
2.11778e+06	6.99844e+06		WKT
2.13996e+06	6.99844e+06		WKT
2.16214e+06	6.99844e+06		WKT
2.18432e+06	6.99844e+06		WKT
2.2065e+06	6.99844e+06		WKT
2.22868e+06	6.99844e+06		WKT
2.25086e+06	6.99844e+06		WKT
2.27304e+06	6.99844e+06		WKT
2.29522e+06	6.99844e+06		WKT
2.3174e+06	6.99844e+06		WKT
2.33958e+06	6.99844e+06		WKT
2.36176e+06	6.99844e+06		WKT
2.38394e+06	6.99844e+06		WKT
2.40612e+06	6.99844e+06		WKT
2.4283e+06	6.99844e+06		WKT
2.45048e+06	6.99844e+06		WKT
2.47266e+06	6.99844e+06		WKT
2.49484e+06	6.99844e+06		WKT
2.51702e+06	6.99844e+06		WKT
2.5392e+06	6.99844e+06		WKT
2.56138e+06	6.99844e+06		WKT
2.58356e+06	6.99844e+06		WKT
2.60574e+06	6.99844e+06		WKT
2.62792e+06	6.99844e+06		WKT
2.6501e+06	6.99844e+06		WKT
2.67228e+06	6.99844e+06		WKT
2.69446e+06	6.99844e+06		WKT
2.71664e+06	6.99844e+06		WKT
2.73882e+06	6.99844e+06		WKT
2.761e+06	6.99844e+06		WKT
2.78318e+06	6.99844e+06		WKT
2.80536e+06	6.99844e+06		WKT
2.82754e+06	6.99844e+06		WKT
2.84972e+06	6.99844e+06		WKT
2.87191e+06	6.99844e+06		WKT
2.89409e+06	6.99844e+06		WKT
2.91627e+06	6.99844e+06		WKT
2.93845e+06	6.99844e+06		WKT
2.96063e+06	6.99844e+06		WKT
2.98281e+06	6.99844e+06		WKT
3.00499e+06	6.99844e+06		WKT
3.02717e+06	6.99844e+06		WKT
3.04935e+06	6.99844e+06		WKT
3.07153e+06	6.99844e+06		WKT
3.09371e+06	6.99844e+06		WKT
3.11589e+06	6.99844e+06		WKT
3.13807e+06	6.99844e+06		WKT
3.16025e+06	6.99844e+06		WKT
3.18243e+06	6.99844e+06		WKT
3.20461e+06	6.99844e+06		WKT
3.22679e+06	6.99844e+06		WKT
3.24897e+06	6.99844e+06		WKT
3.27115e+06	6.99844e+06		WKT
3.29333e+06	6.99844e+06		WKT
3.31551e+06	6.99844e+06		WKT
3.33769e+06	6.99844e+06		WKT
3.35987e+06	6.99844e+06		WKT
3.38205e+06	6.99844e+06		WKT
3.40423e+06	6.99844e+06		WKT
3.42641e+06	6.99844e+06		WKT
3.44859e+06	6.99844e+06		WKT
3.47077e+06	6.99844e+06		WKT
3.49295e+06	6.99844e+06		WKT
3.51513e+06	6.99844e+06		WKT
3.53731e+06	6.99844e+06		WKT
3.55949e+06	6.99844e+06		WKT
3.58167e+06	6.99844e+06		WKT
3.60385e+06	6.99844e+06		WKT
3.62603e+06	6.99844e+06		WKT
3.64821e+06	6.99844e+06		WKT
3.67039e+06	6.99844e+06		WKT
3.69257e+06	6.99844e+06		WKT
3.71475e+06	6.99844e+06		WKT
3.73693e+06	6.99844e+06		WKT
3.75911e+06	6.99844e+06		WKT
3.78129e+06	6.99844e+06		WKT
3.80347e+06	6.99844e+06		WKT
3.82565e+06	6.99844e+06		WKT
3.84783e+06	6.99844e+06		WKT
3.87001e+06	6.99844e+06		WKT
3.89219e+06	6.99844e+06		WKT
3.91437e+06	6.99844e+06		WKT
3.93655e+06	6.99844e+06		WKT
3.95873e+06	6.99844e+06		WKT
3.98092e+06	6.99844e+06		WKT
4.0031e+06	6.99844e+06		WKT
4.02528e+06	6.99844e+06		WKT
4.04746e+06	6.99844e+06		WKT
4.06964e+06	6.99844e+06		WKT
4.09182e+06	6.99844e+06		WKT
4.114e+06	6.99844e+06		WKT
4.13618e+06	6.99844e+06		WKT
4.15836e+06	6.99844e+06		WKT
4.18054e+06	6.99844e+06		WKT
4.20272e+06	6.99844e+06		WKT
4.2249e+06	6.99844e+06		WKT
4.24708e+06	6.99844e+06		WKT
4.26926e+06	6.99844e+06		WKT
4.29144e+06	6.99844e+06		WKT
4.31362e+06	6.99844e+06		WKT
4.3358e+06	6.99844e+06		WKT
4.35798e+06	6.99844e+06		WKT
4.38016e+06	6.99844e+06		WKT
4.40234e+06	6.99844e+06		WKT
4.42452e+06	6.99844e+06		WKT
4.4467e+06	6.99844e+06		WKT
4.46888e+06	6.99844e+06		WKT
4.49106e+06	6.99844e+06		WKT
4.51324e+06	6.99844e+06		WKT
4.53542e+06	6.99844e+06		WKT
4.5576e+06	6.99844e+06		WKT
4.57978e+06	6.99844e+06		WKT
4.60196e+06	6.99844e+06		WKT
4.62414e+06	6.99844e+06		WKT
4.64632e+06	6.99844e+06		WKT
4.6685e+06	6.99844e+06		WKT
4.69068e+06	6.99844e+06		WKT
4.71286e+06	6.99844e+06		WKT
4.73504e+06	6.99844e+06		WKT
4.75722e+06	6.99844e+06		WKT
4.7794e+06	6.99844e+06		WKT
4.80158e+06	6.99844e+06		WKT
4.82376e+06	6.99844e+06		WKT
4.84594e+06	6.99844e+06		WKT
4.86812e+06	6.99844e+06		WKT
4.8903e+06	6.99844e+06		WKT
4.91248e+06	6.99844e+06		WKT
4.93466e+06	6.99844e+06		WKT
4.95684e+06	6.99844e+06		WKT
4.97902e+06	6.99844e+06		WKT
5.0012e+06	6.99844e+06		WKT
5.02338e+06	6.99844e+06		WKT
5.04556e+06	6.99844e+06		WKT
5.06775e+06	6.99844e+06		WKT
5.08993e+06	6.99844e+06		WKT
5.11211e+06	6.99844e+06		WKT
5.13429e+06	6.99844e+06		WKT
5.15647e+06	6.99844e+06		WKT
5.17865e+06	6.99844e+06		WKT
5.20083e+06	6.99844e+06		WKT
5.22301e+06	6.99844e+06		WKT
5.24519e+06	6.99844e+06		WKT
5.26737e+06	6.99844e+06		WKT
5.28955e+06	6.99844e+06		WKT
5.31173e+06	6.99844e+06		WKT
5.33391e+06	6.99844e+06		WKT
5.35609e+06	6.99844e+06		WKT
5.37827e+06	6.99844e+06		WKT
5.40045e+06	6.99844e+06		WKT
5.42263e+06	6.99844e+06		WKT
5.44481e+06	6.99844e+06		WKT
5.46699e+06	6.99844e+06		WKT
5.48917e+06	6.99844e+06		WKT
5.51135e+06	6.99844e+06		WKT
5.53353e+06	6.99844e+06		WKT
5.55571e+06	6.99844e+06		WKT
5.57789e+06	6.99844e+06		WKT
5.60007e+06	6.99844e+06		WKT
5.62225e+06	6.99844e+06		WKT
5.64443e+06	6.99844e+06		WKT
5.66661e+06	6.99844e+06		WKT
5.68879e+06	6.99844e+06		WKT
5.71097e+06	6.99844e+06		WKT
5.73315e+06	6.99844e+06		WKT
5.75533e+06	6.99844e+06		WKT
5.77751e+06	6.99844e+06		WKT
5.79969e+06	6.99844e+06		WKT
5.82187e+06	6.99844e+06		WKT
5.84405e+06	6.99844e+06		WKT
5.86623e+06	6.99844e+06		WKT
5.88841e+06	6.99844e+06		WKT
5.91059e+06	6.99844e+06		WKT
5.93277e+06	6.99844e+06		WKT
5.95495e+06	6.99844e+06		WKT
5.97713e+06	6.99844e+06		WKT
5.99931e+06	6.99844e+06		WKT
6.02149e+06	6.99844e+06		WKT
6.04367e+06	6.99844e+06		WKT
6.06585e+06	6.99844e+06		WKT
6.08803e+06	6.99844e+06		WKT
6.11021e+06	6.99844e+06		WKT
6.13239e+06	6.99844e+06		WKT
6.15458e+06	6.99844e+06		WKT
6.17676e+06	6.99844e+06		WKT
6.19894e+06	6.99844e+06		WKT
6.22112e+06	6.99844e+06		WKT
6.2433e+06	6.99844e+06		WKT
6.26548e+06	6.99844e+06		WKT
6.28766e+06	6.99844e+06		WKT
6.30984e+06	6.99844e+06		WKT
6.33202e+06	6.99844e+06		WKT
6.3542e+06	6.99844e+06		WKT
6.37638e+06	6.99844e+06		WKT
6.39856e+06	6.99844e+06		WKT
6.42074e+06	6.99844e+06		WKT
6.44292e+06	6.99844e+06		WKT
6.4651e+06	6.99844e+06		WKT
6.48728e+06	6.99844e+06		WKT
6.50946e+06	6.99844e+06		WKT
6.53164e+06	6.99844e+06		WKT
6.55382e+06	6.99844e+06		WKT
6.576e+06	6.99844e+06		WKT
6.59818e+06	6.99844e+06		WKT
6.62036e+06	6.99844e+06		WKT
6.64254e+06	6.99844e+06		WKT
6.66472e+06	6.99844e+06		WKT
6.6869e+06	6.99844e+06		WKT
6.70908e+06	6.99844e+06		WKT
6.73126e+06	6.99844e+06		WKT
6.75344e+06	6.99844e+06		WKT
6.77562e+06	6.99844e+06		WKT
6.7978e+06	6.99844e+06		WKT
6.81998e+06	6.99844e+06		WKT
6.84216e+06	6.99844e+06		WKT
6.86434e+06	6.99844e+06		WKT
6.88652e+06	6.99844e+06		WKT
6.9087e+06	6.99844e+06		WKT
6.93088e+06	6.99844e+06		WKT
6.95306e+06	6.99844e+06		WKT
6.97524e+06	6.99844e+06		WKT
6.99742e+06	6.99844e+06		WKT
7.0196e+06	6.99844e+06		WKT
7.04178e+06	6.99844e+06		WKT
7.06396e+06	6.99844e+06		WKT
7.08614e+06	6.99844e+06		WKT
7.10832e+06	6.99844e+06		WKT
7.1305e+06	6.99844e+06		WKT
7.15268e+06	6.99844e+06		WKT
7.17486e+06	6.99844e+06		WKT
7.19704e+06	6.99844e+06		WKT
7.21922e+06	6.99844e+06		WKT
7.2414e+06	6.99844e+06		WKT
7.26359e+06	6.99844e+06		WKT
7.28577e+06	6.99844e+06		WKT
7.30795e+06	6.99844e+06		WKT
7.33013e+06	6.99844e+06		WKT
7.35231e+06	6.99844e+06		WKT
7.37449e+06	6.99844e+06		WKT
7.39667e+06	6.99844e+06		WKT
7.41885e+06	6.99844e+06		WKT
7.44103e+06	6.99844e+06		WKT
7.46321e+06	6.99844e+06		WKT
7.48539e+06	6.99844e+06		WKT
7.50757e+06	6.99844e+06		WKT
7.52975e+06	6.99844e+06		WKT
7.55193e+06	6.99844e+06		WKT
7.57411e+06	6.99844e+06		WKT
7.59629e+06	6.99844e+06		WKT
7.61847e+06	6.99844e+06		WKT
7.64065e+06	6.99844e+06		WKT
7.66283e+06	6.99844e+06		WKT
7.68501e+06	6.99844e+06		WKT
7.70719e+06	6.99844e+06		WKT
7.72937e+06	6.99844e+06		WKT
7.75155e+06	6.99844e+06		WKT
7.77373e+06	6.99844e+06		WKT
7.79591e+06	6.99844e+06		WKT
7.81809e+06	6.99844e+06		WKT
7.84027e+06	6.99844e+06		WKT
7.86245e+06	6.99844e+06		WKT
7.88463e+06	6.99844e+06		WKT
7.90681e+06	6.99844e+06		WKT
7.92899e+06	6.99844e+06		WKT
7.95117e+06	6.99844e+06		WKT
7.97335e+06	6.99844e+06		WKT
7.99553e+06	6.99844e+06		WKT
8.01771e+06	6.99844e+06		WKT
8.03989e+06	6.99844e+06		WKT
8.06207e+06	6.99844e+06		WKT
8.08425e+06	6.99844e+06		WKT
8.10643e+06	6.99844e+06		WKT
8.12861e+06	6.99844e+06		WKT
8.15079e+06	6.99844e+06		WKT
8.17297e+06	6.99844e+06		WKT
8.19515e+06	6.99844e+06		WKT
8.21733e+06	6.99844e+06		WKT
8.23951e+06	6.99844e+06		WKT
8.26169e+06	6.99844e+06		WKT
8.28387e+06	6.99844e+06		WKT
8.30605e+06	6.99844e+06		WKT
8.32823e+06	6.99844e+06		WKT
8.35042e+06	6.99844e+06		WKT
8.3726e+06	6.99844e+06		WKT
8.39478e+06	6.99844e+06		WKT
8.41696e+06	6.99844e+06		WKT
8.43914e+06	6.99844e+06		WKT
8.46132e+06	6.99844e+06		WKT
8.4835e+06	6.99844e+06		WKT
8.50568e+06	6.99844e+06		WKT
8.52786e+06	6.99844e+06		WKT
8.55004e+06	6.99844e+06		WKT
8.57222e+06	6.99844e+06		WKT
8.5944e+06	6.99844e+06		WKT
8.61658e+06	6.99844e+06		WKT
8.63876e+06	6.99844e+06		WKT
8.66094e+06	6.99844e+06		WKT
8.68312e+06	6.99844e+06		WKT
8.7053e+06	6.99844e+06		WKT
8.72748e+06	6.99844e+06		WKT
8.74966e+06	6.99844e+06		WKT
8.77184e+06	6.99844e+06		WKT
8.79402e+06	6.99844e+06		WKT
8.8162e+06	6.99844e+06		WKT
8.83838e+06	6.99844e+06		WKT
8.86056e+06	6.99844e+06		WKT
8.88274e+06	6.99844e+06		WKT
8.90492e+06	6.99844e+06		WKT
8.9271e+06	6.99844e+06		WKT
8.94928e+06	6.99844e+06		WKT
8.97146e+06	6.99844e+06		WKT
8.99364e+06	6.99844e+06		WKT
9.01582e+06	6.99844e+06		WKT
9.038e+06	6.99844e+06		WKT
9.06018e+06	6.99844e+06		WKT
9.08236e+06	6.99844e+06		WKT
9.10454e+06	6.99844e+06		WKT
9.12672e+06	6.99844e+06		WKT
9.1489e+06	6.99844e+06		WKT
9.17108e+06	6.99844e+06		WKT
9.19326e+06	6.99844e+06		WKT
9.21544e+06	6.99844e+06		WKT
9.23762e+06	6.99844e+06		WKT
9.2598e+06	6.99844e+06		WKT
9.28198e+06	6.99844e+06		WKT
9.30416e+06	6.99844e+06		WKT
9.32634e+06	6.99844e+06		WKT
9.34852e+06	6.99844e+06		WKT
9.3707e+06	6.99844e+06		WKT
9.39288e+06	6.99844e+06		WKT
9.41506e+06	6.99844e+06		WKT
9.43725e+06	6.99844e+06		WKT
9.45943e+06	6.99844e+06		WKT
9.48161e+06	6.99844e+06		WKT
9.50379e+06	6.99844e+06		WKT
9.52597e+06	6.99844e+06		WKT
9.54815e+06	6.99844e+06		WKT
9.57033e+06	6.99844e+06		WKT
9.59251e+06	6.99844e+06		WKT
9.61469e+06	6.99844e+06		WKT
9.63687e+06	6.99844e+06		WKT
9.65905e+06	6.99844e+06		WKT
9.68123e+06	6.99844e+06		WKT
9.70341e+06	6.99844e+06		WKT
9.72559e+06	6.99844e+06		WKT
9.74777e+06	6.99844e+06		WKT
9.76995e+06	6.99844e+06		WKT
9.79213e+06	6.99844e+06		WKT
9.81431e+06	6.99844e+06		WKT
9.83649e+06	6.99844e+06		WKT
9.85867e+06	6.99844e+06		WKT
9.88085e+06	6.99844e+06		WKT
9.90303e+06	6.99844e+06		WKT
9.92521e+06	6.99844e+06		WKT
9.94739e+06	6.99844e+06		WKT
9.96957e+06	6.99844e+06		WKT
9.99175e+06	6.99844e+06		WKT
1.00139e+07	6.99844e+06		WKT
1.00361e+07	6.99844e+06		WKT
1.00583e+07	6.99844e+06		WKT
1.00805e+07	6.99844e+06		WKT
1.01027e+07	6.99844e+06		WKT
1.01248e+07	6.99844e+06		WKT
1.0147e+07	6.99844e+06		WKT
1.01692e+07	6.99844e+06		WKT
1.01914e+07	6.99844e+06		WKT
1.02136e+07	6.99844e+06		WKT
1.02357e+07	6.99844e+06		WKT
1.02579e+07	6.99844e+06		WKT
1.02801e+07	6.99844e+06		WKT
1.03023e+07	6.99844e+06		WKT
1.03245e+07	6.99844e+06		WKT
1.03466e+07	6.99844e+06		WKT
1.03688e+07	6.99844e+06		WKT
1.0391e+07	6.99844e+06		WKT
1.04132e+07	6.99844e+06		WKT
1.04354e+07	6.99844e+06		WKT
1.04575e+07	6.99844e+06		WKT
1.04797e+07	6.99844e+06		WKT
1.05019e+07	6.99844e+06		WKT
1.05241e+07	6.99844e+06		WKT
1.05463e+07	6.99844e+06		WKT
1.05684e+07	6.99844e+06		WKT
1.05906e+07	6.99844e+06		WKT
1.06128e+07	6.99844e+06		WKT
1.0635e+07	6.99844e+06		WKT
1.06572e+07	6.99844e+06		WKT
1.06793e+07	6.99844e+06		WKT
1.07015e+07	6.99844e+06		WKT
1.07237e+07	6.99844e+06		WKT
1.07459e+07	6.99844e+06		WKT
1.07681e+07	6.99844e+06		WKT
1.07902e+07	6.99844e+06		WKT
1.08124e+07	6.99844e+06		WKT
1.08346e+07	6.99844e+06		WKT
1.08568e+07	6.99844e+06		WKT
1.0879e+07	6.99844e+06		WKT
1.09011e+07	6.99844e+06		WKT
1.09233e+07	6.99844e+06		WKT
1.09455e+07	6.99844e+06		WKT
1.09677e+07	6.99844e+06		WKT
1.09899e+07	6.99844e+06		WKT
1.1012e+07	6.99844e+06		WKT
1.10342e+07	6.99844e+06		WKT
1.10564e+07	6.99844e+06		WKT
1.10786e+07	6.99844e+06		WKT
1.11008e+07	6.99844e+06		WKT
1.11229e+07	6.99844e+06		WKT
1.11451e+07	6.99844e+06		WKT
1.11673e+07	6.99844e+06		WKT
1.11895e+07	6.99844e+06		WKT
1.12117e+07	6.99844e+06		WKT
1.12338e+07	6.99844e+06		WKT
1.1256e+07	6.99844e+06		WKT
1.12782e+07	6.99844e+06		WKT
1.13004e+07	6.99844e+06		WKT
1.13226e+07	6.99844e+06		WKT
1.13447e+07	6.99844e+06		WKT
1.13669e+07	6.99844e+06		WKT
1.13891e+07	6.99844e+06		WKT
1.14113e+07	6.99844e+06		WKT
1.14335e+07	6.99844e+06		WKT
1.14556e+07	6.99844e+06		WKT
1.14778e+07	6.99844e+06		WKT
1.15e+07	6.99844e+06		WKT
1.15222e+07	6.99844e+06		WKT
1.15444e+07	6.99844e+06		WKT
1.15665e+07	6.99844e+06		WKT
1.15887e+07	6.99844e+06		WKT
1.16109e+07	6.99844e+06		WKT
1.16331e+07	6.99844e+06		WKT
1.16553e+07	6.99844e+06		WKT
1.16774e+07	6.99844e+06		WKT
1.16996e+07	6.99844e+06		WKT
1.17218e+07	6.99844e+06		WKT
1.1744e+07	6.99844e+06		WKT
1.17662e+07	6.99844e+06		WKT
1.17883e+07	6.99844e+06		WKT
1.18105e+07	6.99844e+06		WKT
1.18327e+07	6.99844e+06		WKT
1.18549e+07	6.99844e+06		WKT
1.18771e+07	6.99844e+06		WKT
1.18992e+07	6.99844e+06		WKT
1.19214e+07	6.99844e+06		WKT
1.19436e+07	6.99844e+06		WKT
1.19658e+07	6.99844e+06		WKT
1.1988e+07	6.99844e+06		WKT
1.20101e+07	6.99844e+06		WKT
1.20323e+07	6.99844e+06		WKT
1.20545e+07	6.99844e+06		WKT
1.20767e+07	6.99844e+06		WKT
1.20989e+07	6.99844e+06		WKT
1.2121e+07	6.99844e+06		WKT
1.21432e+07	6.99844e+06		WKT
1.21654e+07	6.99844e+06		WKT
1.21876e+07	6.99844e+06		WKT
1.22098e+07	6.99844e+06		WKT
1.2232e+07	6.99844e+06		WKT
1.22541e+07	6.99844e+06		WKT
1.22763e+07	6.99844e+06		WKT
1.22985e+07	6.99844e+06		WKT
1.23207e+07	6.99844e+06		WKT
1.23429e+07	6.99844e+06		WKT
1.2365e+07	6.99844e+06		WKT
1.23872e+07	6.99844e+06		WKT
1.24094e+07	6.99844e+06		WKT
1.24316e+07	6.99844e+06		WKT
1.24538e+07	6.99844e+06		WKT
1.24759e+07	6.99844e+06		WKT
1.24981e+07	6.99844e+06		WKT
1.25203e+07	6.99844e+06		WKT
1.25425e+07	6.99844e+06		WKT
1.25647e+07	6.99844e+06		WKT
1.25868e+07	6.99844e+06		WKT
1.2609e+07	6.99844e+06		WKT
1.26312e+07	6.99844e+06		WKT
1.26534e+07	6.99844e+06		WKT
1.26756e+07	6.99844e+06		WKT
1.26977e+07	6.99844e+06		WKT
1.27199e+07	6.99844e+06		WKT
1.27421e+07	6.99844e+06		WKT
1.27643e+07	6.99844e+06		WKT
1.27865e+07	6.99844e+06		WKT
1.28086e+07	6.99844e+06		WKT
1.28308e+07	6.99844e+06		WKT
1.2853e+07	6.99844e+06		WKT
1.28752e+07	6.99844e+06		WKT
1.28974e+07	6.99844e+06		WKT
1.29195e+07	6.99844e+06		WKT
1.29417e+07	6.99844e+06		WKT
1.29639e+07	6.99844e+06		WKT
1.29861e+07	6.99844e+06		WKT
1.30083e+07	6.99844e+06		WKT
1.30304e+07	6.99844e+06		WKT
1.30526e+07	6.99844e+06		WKT
1.30748e+07	6.99844e+06		WKT
1.3097e+07	6.99844e+06		WKT
1.31192e+07	6.99844e+06		WKT
1.31413e+07	6.99844e+06		WKT
1.31635e+07	6.99844e+06		WKT
1.31857e+07	6.99844e+06		WKT
1.32079e+07	6.99844e+06		WKT
1.32301e+07	6.99844e+06		WKT
1.32522e+07	6.99844e+06		WKT
1.32744e+07	6.99844e+06		WKT
1.32966e+07	6.99844e+06		WKT
1.33188e+07	6.99844e+06		WKT
1.3341e+07	6.99844e+06		WKT
1.33631e+07	6.99844e+06		WKT
1.33853e+07	6.99844e+06		WKT
1.34075e+07	6.99844e+06		WKT
1.34297e+07	6.99844e+06		WKT
1.34519e+07	6.99844e+06		WKT
1.3474e+07	6.99844e+06		WKT
1.34962e+07	6.99844e+06		WKT
1.35184e+07	6.99844e+06		WKT
1.35406e+07	6.99844e+06		WKT
1.35628e+07	6.99844e+06		WKT
1.35849e+07	6.99844e+06		WKT
1.36071e+07	6.99844e+06		WKT
1.36293e+07	6.99844e+06		WKT
1.36515e+07	6.99844e+06		WKT
1.36737e+07	6.99844e+06		WKT
1.36958e+07	6.99844e+06		WKT
1.3718e+07	6.99844e+06		WKT
1.37402e+07	6.99844e+06		WKT
1.37624e+07	6.99844e+06		WKT
1.37846e+07	6.99844e+06		WKT
1.38067e+07	6.99844e+06		WKT
1.38289e+07	6.99844e+06		WKT
1.38511e+07	6.99844e+06		WKT
1.38733e+07	6.99844e+06		WKT
1.38955e+07	6.99844e+06		WKT
1.39176e+07	6.99844e+06		WKT
1.39398e+07	6.99844e+06		WKT
1.3962e+07	6.99844e+06		WKT
1.39842e+07	6.99844e+06		WKT
1.40064e+07	6.99844e+06		WKT
1.40285e+07	6.99844e+06		WKT
1.40507e+07	6.99844e+06		WKT
1.40729e+07	6.99844e+06		WKT
1.40951e+07	6.99844e+06		WKT
1.41173e+07	6.99844e+06		WKT
1.41394e+07	6.99844e+06		WKT
1.41616e+07	6.99844e+06		WKT
1.41838e+07	6.99844e+06		WKT
1.4206e+07	6.99844e+06		WKT
1.42282e+07	6.99844e+06		WKT
1.42503e+07	6.99844e+06		WKT
1.42725e+07	6.99844e+06		WKT
1.42947e+07	6.99844e+06		WKT
1.43169e+07	6.99844e+06		WKT
1.43391e+07	6.99844e+06		WKT
1.43613e+07	6.99844e+06		WKT
1.43834e+07	6.99844e+06		WKT
1.44056e+07	6.99844e+06		WKT
1.44278e+07	6.99844e+06		WKT
1.445e+07	6.99844e+06		WKT
1.44722e+07	6.99844e+06		WKT
1.44943e+07	6.99844e+06		WKT
1.45165e+07	6.99844e+06		WKT
1.45387e+07	6.99844e+06		WKT
1.45609e+07	6.99844e+06		WKT
1.45831e+07	6.99844e+06		WKT
1.46052e+07	6.99844e+06		WKT
1.46274e+07	6.99844e+06		WKT
1.46496e+07	6.99844e+06		WKT
1.46718e+07	6.99844e+06		WKT
1.4694e+07	6.99844e+06		WKT
1.47161e+07	6.99844e+06		WKT
1.47383e+07	6.99844e+06		WKT
1.47605e+07	6.99844e+06		WKT
1.47827e+07	6.99844e+06		WKT
1.48049e+07	6.99844e+06		WKT
1.4827e+07	6.99844e+06		WKT
1.48492e+07	6.99844e+06		WKT
1.48714e+07	6.99844e+06		WKT
1.48936e+07	6.99844e+06		WKT
1.49158e+07	6.99844e+06		WKT
1.49379e+07	6.99844e+06		WKT
1.49601e+07	6.99844e+06		WKT
1.49823e+07	6.99844e+06		WKT
1.50045e+07	6.99844e+06		WKT
1.50267e+07	6.99844e+06		WKT
1.50488e+07	6.99844e+06		WKT
1.5071e+07	6.99844e+06		WKT
1.50932e+07	6.99844e+06		WKT
1.51154e+07	6.99844e+06		WKT
1.51376e+07	6.99844e+06		WKT
1.51597e+07	6.99844e+06		WKT
1.51819e+07	6.99844e+06		WKT
1.52041e+07	6.99844e+06		WKT
1.52263e+07	6.99844e+06		WKT
1.52485e+07	6.99844e+06		WKT
1.52706e+07	6.99844e+06		WKT
1.52928e+07	6.99844e+06		WKT
1.5315e+07	6.99844e+06		WKT
1.53372e+07	6.99844e+06		WKT
1.53594e+07	6.99844e+06		WKT
1.53815e+07	6.99844e+06		WKT
1.54037e+07	6.99844e+06		WKT
1.54259e+07	6.99844e+06		WKT
1.54481e+07	6.99844e+06		WKT
1.54703e+07	6.99844e+06		WKT
1.54924e+07	6.99844e+06		WKT
1.55146e+07	6.99844e+06		WKT
1.55368e+07	6.99844e+06		WKT
1.5559e+07	6.99844e+06		WKT
1.55812e+07	6.99844e+06		WKT
1.56033e+07	6.99844e+06		WKT
1.56255e+07	6.99844e+06		WKT
1.56477e+07	6.99844e+06		WKT
-1.60922e+07	6.97626e+06		WKT
-1.607e+07	6.97626e+06		WKT
-1.60478e+07	6.97626e+06		WKT
-1.60256e+07	6.97626e+06		WKT
-1.60034e+07	6.97626e+06		WKT
-1.59813e+07	6.97626e+06		WKT
-1.59591e+07	6.97626e+06		WKT
-1.59369e+07	6.97626e+06		WKT
-1.59147e+07	6.97626e+06		WKT
-1.58925e+07	6.97626e+06		WKT
-1.58704e+07	6.97626e+06		WKT
-1.58482e+07	6.97626e+06		WKT
-1.5826e+07	6.97626e+06		WKT
-1.58038e+07	6.97626e+06		WKT
-1.57816e+07	6.97626e+06		WKT
-1.57595e+07	6.97626e+06		WKT
-1.57373e+07	6.97626e+06		WKT
-1.57151e+07	6.97626e+06		WKT
-1.56929e+07	6.97626e+06		WKT
-1.56707e+07	6.97626e+06		WKT
-1.56486e+07	6.97626e+06		WKT
-1.56264e+07	6.97626e+06		WKT
-1.56042e+07	6.97626e+06		WKT
-1.5582e+07	6.97626e+06		WKT
-1.55598e+07	6.97626e+06		WKT
-1.55377e+07	6.97626e+06		WKT
-1.55155e+07	6.97626e+06		WKT
-1.54933e+07	6.97626e+06		WKT
-1.54711e+07	6.97626e+06		WKT
-1.54489e+07	6.97626e+06		WKT
-1.54268e+07	6.97626e+06		WKT
-1.54046e+07	6.97626e+06		WKT
-1.53824e+07	6.97626e+06		WKT
-1.53602e+07	6.97626e+06		WKT
-1.5338e+07	6.97626e+06		WKT
-1.53159e+07	6.97626e+06		WKT
-1.52937e+07	6.97626e+06		WKT
-1.52715e+07	6.97626e+06		WKT
-1.52493e+07	6.97626e+06		WKT
-1.52271e+07	6.97626e+06		WKT
-1.5205e+07	6.97626e+06		WKT
-1.51828e+07	6.97626e+06		WKT
-1.51606e+07	6.97626e+06		WKT
-1.51384e+07	6.97626e+06		WKT
-1.51162e+07	6.97626e+06		WKT
-1.50941e+07	6.97626e+06		WKT
-1.50719e+07	6.97626e+06		WKT
-1.50497e+07	6.97626e+06		WKT
-1.50275e+07	6.97626e+06		WKT
-1.50053e+07	6.97626e+06		WKT
-1.49832e+07	6.97626e+06		WKT
-1.4961e+07	6.97626e+06		WKT
-1.49388e+07	6.97626e+06		WKT
-1.49166e+07	6.97626e+06		WKT
-1.48944e+07	6.97626e+06		WKT
-1.48723e+07	6.97626e+06		WKT
-1.48501e+07	6.97626e+06		WKT
-1.48279e+07	6.97626e+06		WKT
-1.48057e+07	6.97626e+06		WKT
-1.47835e+07	6.97626e+06		WKT
-1.47614e+07	6.97626e+06		WKT
-1.47392e+07	6.97626e+06		WKT
-1.4717e+07	6.97626e+06		WKT
-1.46948e+07	6.97626e+06		WKT
-1.46726e+07	6.97626e+06		WKT
-1.46505e+07	6.97626e+06		WKT
-1.46283e+07	6.97626e+06		WKT
-1.46061e+07	6.97626e+06		WKT
-1.45839e+07	6.97626e+06		WKT
-1.45617e+07	6.97626e+06		WKT
-1.45396e+07	6.97626e+06		WKT
-1.45174e+07	6.97626e+06		WKT
-1.44952e+07	6.97626e+06		WKT
-1.4473e+07	6.97626e+06		WKT
-1.44508e+07	6.97626e+06		WKT
-1.44287e+07	6.97626e+06		WKT
-1.44065e+07	6.97626e+06		WKT
-1.43843e+07	6.97626e+06		WKT
-1.43621e+07	6.97626e+06		WKT
-1.43399e+07	6.97626e+06		WKT
-1.43178e+07	6.97626e+06		WKT
-1.42956e+07	6.97626e+06		WKT
-1.42734e+07	6.97626e+06		WKT
-1.42512e+07	6.97626e+06		WKT
-1.4229e+07	6.97626e+06		WKT
-1.42069e+07	6.97626e+06		WKT
-1.41847e+07	6.97626e+06		WKT
-1.41625e+07	6.97626e+06		WKT
-1.41403e+07	6.97626e+06		WKT
-1.41181e+07	6.97626e+06		WKT
-1.4096e+07	6.97626e+06		WKT
-1.40738e+07	6.97626e+06		WKT
-1.40516e+07	6.97626e+06		WKT
-1.40294e+07	6.97626e+06		WKT
-1.40072e+07	6.97626e+06		WKT
-1.3985e+07	6.97626e+06		WKT
-1.39629e+07	6.97626e+06		WKT
-1.39407e+07	6.97626e+06		WKT
-1.39185e+07	6.97626e+06		WKT
-1.38963e+07	6.97626e+06		WKT
-1.38741e+07	6.97626e+06		WKT
-1.3852e+07	6.97626e+06		WKT
-1.38298e+07	6.97626e+06		WKT
-1.38076e+07	6.97626e+06		WKT
-1.37854e+07	6.97626e+06		WKT
-1.37632e+07	6.97626e+06		WKT
-1.37411e+07	6.97626e+06		WKT
-1.37189e+07	6.97626e+06		WKT
-1.36967e+07	6.97626e+06		WKT
-1.36745e+07	6.97626e+06		WKT
-1.36523e+07	6.97626e+06		WKT
-1.36302e+07	6.97626e+06		WKT
-1.3608e+07	6.97626e+06		WKT
-1.35858e+07	6.97626e+06		WKT
-1.35636e+07	6.97626e+06		WKT
-1.35414e+07	6.97626e+06		WKT
-1.35193e+07	6.97626e+06		WKT
-1.34971e+07	6.97626e+06		WKT
-1.34749e+07	6.97626e+06		WKT
-1.34527e+07	6.97626e+06		WKT
-1.34305e+07	6.97626e+06		WKT
-1.34084e+07	6.97626e+06		WKT
-1.33862e+07	6.97626e+06		WKT
-1.3364e+07	6.97626e+06		WKT
-1.33418e+07	6.97626e+06		WKT
-1.33196e+07	6.97626e+06		WKT
-1.32975e+07	6.97626e+06		WKT
-1.32753e+07	6.97626e+06		WKT
-1.32531e+07	6.97626e+06		WKT
-1.32309e+07	6.97626e+06		WKT
-1.32087e+07	6.97626e+06		WKT
-1.31866e+07	6.97626e+06		WKT
-1.31644e+07	6.97626e+06		WKT
-1.31422e+07	6.97626e+06		WKT
-1.312e+07	6.97626e+06		WKT
-1.30978e+07	6.97626e+06		WKT
-1.30757e+07	6.97626e+06		WKT
-1.30535e+07	6.97626e+06		WKT
-1.30313e+07	6.97626e+06		WKT
-1.30091e+07	6.97626e+06		WKT
-1.29869e+07	6.97626e+06		WKT
-1.29648e+07	6.97626e+06		WKT
-1.29426e+07	6.97626e+06		WKT
-1.29204e+07	6.97626e+06		WKT
-1.28982e+07	6.97626e+06		WKT
-1.2876e+07	6.97626e+06		WKT
-1.28539e+07	6.97626e+06		WKT
-1.28317e+07	6.97626e+06		WKT
-1.28095e+07	6.97626e+06		WKT
-1.27873e+07	6.97626e+06		WKT
-1.27651e+07	6.97626e+06		WKT
-1.2743e+07	6.97626e+06		WKT
-1.27208e+07	6.97626e+06		WKT
-1.26986e+07	6.97626e+06		WKT
-1.26764e+07	6.97626e+06		WKT
-1.26542e+07	6.97626e+06		WKT
-1.26321e+07	6.97626e+06		WKT
-1.26099e+07	6.97626e+06		WKT
-1.25877e+07	6.97626e+06		WKT
-1.25655e+07	6.97626e+06		WKT
-1.25433e+07	6.97626e+06		WKT
-1.25212e+07	6.97626e+06		WKT
-1.2499e+07	6.97626e+06		WKT
-1.24768e+07	6.97626e+06		WKT
-1.24546e+07	6.97626e+06		WKT
-1.24324e+07	6.97626e+06		WKT
-1.24103e+07	6.97626e+06		WKT
-1.23881e+07	6.97626e+06		WKT
-1.23659e+07	6.97626e+06		WKT
-1.23437e+07	6.97626e+06		WKT
-1.23215e+07	6.97626e+06		WKT
-1.22994e+07	6.97626e+06		WKT
-1.22772e+07	6.97626e+06		WKT
-1.2255e+07	6.97626e+06		WKT
-1.22328e+07	6.97626e+06		WKT
-1.22106e+07	6.97626e+06		WKT
-1.21885e+07	6.97626e+06		WKT
-1.21663e+07	6.97626e+06		WKT
-1.21441e+07	6.97626e+06		WKT
-1.21219e+07	6.97626e+06		WKT
-1.20997e+07	6.97626e+06		WKT
-1.20776e+07	6.97626e+06		WKT
-1.20554e+07	6.97626e+06		WKT
-1.20332e+07	6.97626e+06		WKT
-1.2011e+07	6.97626e+06		WKT
-1.19888e+07	6.97626e+06		WKT
-1.19667e+07	6.97626e+06		WKT
-1.19445e+07	6.97626e+06		WKT
-1.19223e+07	6.97626e+06		WKT
-1.19001e+07	6.97626e+06		WKT
-1.18779e+07	6.97626e+06		WKT
-1.18557e+07	6.97626e+06		WKT
-1.18336e+07	6.97626e+06		WKT
-1.18114e+07	6.97626e+06		WKT
-1.17892e+07	6.97626e+06		WKT
-1.1767e+07	6.97626e+06		WKT
-1.17448e+07	6.97626e+06		WKT
-1.17227e+07	6.97626e+06		WKT
-1.17005e+07	6.97626e+06		WKT
-1.16783e+07	6.97626e+06		WKT
-1.16561e+07	6.97626e+06		WKT
-1.16339e+07	6.97626e+06		WKT
-1.16118e+07	6.97626e+06		WKT
-1.15896e+07	6.97626e+06		WKT
-1.15674e+07	6.97626e+06		WKT
-1.15452e+07	6.97626e+06		WKT
-1.1523e+07	6.97626e+06		WKT
-1.15009e+07	6.97626e+06		WKT
-1.14787e+07	6.97626e+06		WKT
-1.14565e+07	6.97626e+06		WKT
-1.14343e+07	6.97626e+06		WKT
-1.14121e+07	6.97626e+06		WKT
-1.139e+07	6.97626e+06		WKT
-1.13678e+07	6.97626e+06		WKT
-1.13456e+07	6.97626e+06		WKT
-1.13234e+07	6.97626e+06		WKT
-1.13012e+07	6.97626e+06		WKT
-1.12791e+07	6.97626e+06		WKT
-1.12569e+07	6.97626e+06		WKT
-1.12347e+07	6.97626e+06		WKT
-1.12125e+07	6.97626e+06		WKT
-1.11903e+07	6.97626e+06		WKT
-1.11682e+07	6.97626e+06		WKT
-1.1146e+07	6.97626e+06		WKT
-1.11238e+07	6.97626e+06		WKT
-1.11016e+07	6.97626e+06		WKT
-1.10794e+07	6.97626e+06		WKT
-1.10573e+07	6.97626e+06		WKT
-1.10351e+07	6.97626e+06		WKT
-1.10129e+07	6.97626e+06		WKT
-1.09907e+07	6.97626e+06		WKT
-1.09685e+07	6.97626e+06		WKT
-1.09464e+07	6.97626e+06		WKT
-1.09242e+07	6.97626e+06		WKT
-1.0902e+07	6.97626e+06		WKT
-1.08798e+07	6.97626e+06		WKT
-1.08576e+07	6.97626e+06		WKT
-1.08355e+07	6.97626e+06		WKT
-1.08133e+07	6.97626e+06		WKT
-1.07911e+07	6.97626e+06		WKT
-1.07689e+07	6.97626e+06		WKT
-1.07467e+07	6.97626e+06		WKT
-1.07246e+07	6.97626e+06		WKT
-1.07024e+07	6.97626e+06		WKT
-1.06802e+07	6.97626e+06		WKT
-1.0658e+07	6.97626e+06		WKT
-1.06358e+07	6.97626e+06		WKT
-1.06137e+07	6.97626e+06		WKT
-1.05915e+07	6.97626e+06		WKT
-1.05693e+07	6.97626e+06		WKT
-1.05471e+07	6.97626e+06		WKT
-1.05249e+07	6.97626e+06		WKT
-1.05028e+07	6.97626e+06		WKT
-1.04806e+07	6.97626e+06		WKT
-1.04584e+07	6.97626e+06		WKT
-1.04362e+07	6.97626e+06		WKT
-1.0414e+07	6.97626e+06		WKT
-1.03919e+07	6.97626e+06		WKT
-1.03697e+07	6.97626e+06		WKT
-1.03475e+07	6.97626e+06		WKT
-1.03253e+07	6.97626e+06		WKT
-1.03031e+07	6.97626e+06		WKT
-1.0281e+07	6.97626e+06		WKT
-1.02588e+07	6.97626e+06		WKT
-1.02366e+07	6.97626e+06		WKT
-1.02144e+07	6.97626e+06		WKT
-1.01922e+07	6.97626e+06		WKT
-1.01701e+07	6.97626e+06		WKT
-1.01479e+07	6.97626e+06		WKT
-1.01257e+07	6.97626e+06		WKT
-1.01035e+07	6.97626e+06		WKT
-1.00813e+07	6.97626e+06		WKT
-1.00592e+07	6.97626e+06		WKT
-1.0037e+07	6.97626e+06		WKT
-1.00148e+07	6.97626e+06		WKT
-9.99261e+06	6.97626e+06		WKT
-9.97043e+06	6.97626e+06		WKT
-9.94825e+06	6.97626e+06		WKT
-9.92607e+06	6.97626e+06		WKT
-9.90389e+06	6.97626e+06		WKT
-9.88171e+06	6.97626e+06		WKT
-9.85953e+06	6.97626e+06		WKT
-9.83735e+06	6.97626e+06		WKT
-9.81517e+06	6.97626e+06		WKT
-9.79299e+06	6.97626e+06		WKT
-9.77081e+06	6.97626e+06		WKT
-9.74863e+06	6.97626e+06		WKT
-9.72645e+06	6.97626e+06		WKT
-9.70427e+06	6.97626e+06		WKT
-9.68209e+06	6.97626e+06		WKT
-9.65991e+06	6.97626e+06		WKT
-9.63773e+06	6.97626e+06		WKT
-9.61555e+06	6.97626e+06		WKT
-9.59337e+06	6.97626e+06		WKT
-9.57119e+06	6.97626e+06		WKT
-9.54901e+06	6.97626e+06		WKT
-9.52683e+06	6.97626e+06		WKT
-9.50465e+06	6.97626e+06		WKT
-9.48247e+06	6.97626e+06		WKT
-9.46029e+06	6.97626e+06		WKT
-9.43811e+06	6.97626e+06		WKT
-9.41593e+06	6.97626e+06		WKT
-9.39375e+06	6.97626e+06		WKT
-9.37157e+06	6.97626e+06		WKT
-9.34939e+06	6.97626e+06		WKT
-9.32721e+06	6.97626e+06		WKT
-9.30503e+06	6.97626e+06		WKT
-9.28285e+06	6.97626e+06		WKT
-9.26067e+06	6.97626e+06		WKT
-9.23849e+06	6.97626e+06		WKT
-9.21631e+06	6.97626e+06		WKT
-9.19413e+06	6.97626e+06		WKT
-9.17195e+06	6.97626e+06		WKT
-9.14976e+06	6.97626e+06		WKT
-9.12758e+06	6.97626e+06		WKT
-9.1054e+06	6.97626e+06		WKT
-9.08322e+06	6.97626e+06		WKT
-9.06104e+06	6.97626e+06		WKT
-9.03886e+06	6.97626e+06		WKT
-9.01668e+06	6.97626e+06		WKT
-8.9945e+06	6.97626e+06		WKT
-8.97232e+06	6.97626e+06		WKT
-8.95014e+06	6.97626e+06		WKT
-8.92796e+06	6.97626e+06		WKT
-8.90578e+06	6.97626e+06		WKT
-8.8836e+06	6.97626e+06		WKT
-8.86142e+06	6.97626e+06		WKT
-8.83924e+06	6.97626e+06		WKT
-8.81706e+06	6.97626e+06		WKT
-8.79488e+06	6.97626e+06		WKT
-8.7727e+06	6.97626e+06		WKT
-8.75052e+06	6.97626e+06		WKT
-8.72834e+06	6.97626e+06		WKT
-8.70616e+06	6.97626e+06		WKT
-8.68398e+06	6.97626e+06		WKT
-8.6618e+06	6.97626e+06		WKT
-8.63962e+06	6.97626e+06		WKT
-8.61744e+06	6.97626e+06		WKT
-8.59526e+06	6.97626e+06		WKT
-8.57308e+06	6.97626e+06		WKT
-8.5509e+06	6.97626e+06		WKT
-8.52872e+06	6.97626e+06		WKT
-8.50654e+06	6.97626e+06		WKT
-8.48436e+06	6.97626e+06		WKT
-8.46218e+06	6.97626e+06		WKT
-8.44e+06	6.97626e+06		WKT
-8.41782e+06	6.97626e+06		WKT
-8.39564e+06	6.97626e+06		WKT
-8.37346e+06	6.97626e+06		WKT
-8.35128e+06	6.97626e+06		WKT
-8.3291e+06	6.97626e+06		WKT
-8.30692e+06	6.97626e+06		WKT
-8.28474e+06	6.97626e+06		WKT
-8.26256e+06	6.97626e+06		WKT
-8.24038e+06	6.97626e+06		WKT
-8.2182e+06	6.97626e+06		WKT
-8.19602e+06	6.97626e+06		WKT
-8.17384e+06	6.97626e+06		WKT
-8.15166e+06	6.97626e+06		WKT
-8.12948e+06	6.97626e+06		WKT
-8.1073e+06	6.97626e+06		WKT
-8.08512e+06	6.97626e+06		WKT
-8.06293e+06	6.97626e+06		WKT
-8.04075e+06	6.97626e+06		WKT
-8.01857e+06	6.97626e+06		WKT
-7.99639e+06	6.97626e+06		WKT
-7.97421e+06	6.97626e+06		WKT
-7.95203e+06	6.97626e+06		WKT
-7.92985e+06	6.97626e+06		WKT
-7.90767e+06	6.97626e+06		WKT
-7.88549e+06	6.97626e+06		WKT
-7.86331e+06	6.97626e+06		WKT
-7.84113e+06	6.97626e+06		WKT
-7.81895e+06	6.97626e+06		WKT
-7.79677e+06	6.97626e+06		WKT
-7.77459e+06	6.97626e+06		WKT
-7.75241e+06	6.97626e+06		WKT
-7.73023e+06	6.97626e+06		WKT
-7.70805e+06	6.97626e+06		WKT
-7.68587e+06	6.97626e+06		WKT
-7.66369e+06	6.97626e+06		WKT
-7.64151e+06	6.97626e+06		WKT
-7.61933e+06	6.97626e+06		WKT
-7.59715e+06	6.97626e+06		WKT
-7.57497e+06	6.97626e+06		WKT
-7.55279e+06	6.97626e+06		WKT
-7.53061e+06	6.97626e+06		WKT
-7.50843e+06	6.97626e+06		WKT
-7.48625e+06	6.97626e+06		WKT
-7.46407e+06	6.97626e+06		WKT
-7.44189e+06	6.97626e+06		WKT
-7.41971e+06	6.97626e+06		WKT
-7.39753e+06	6.97626e+06		WKT
-7.37535e+06	6.97626e+06		WKT
-7.35317e+06	6.97626e+06		WKT
-7.33099e+06	6.97626e+06		WKT
-7.30881e+06	6.97626e+06		WKT
-7.28663e+06	6.97626e+06		WKT
-7.26445e+06	6.97626e+06		WKT
-7.24227e+06	6.97626e+06		WKT
-7.22009e+06	6.97626e+06		WKT
-7.19791e+06	6.97626e+06		WKT
-7.17573e+06	6.97626e+06		WKT
-7.15355e+06	6.97626e+06		WKT
-7.13137e+06	6.97626e+06		WKT
-7.10919e+06	6.97626e+06		WKT
-7.08701e+06	6.97626e+06		WKT
-7.06483e+06	6.97626e+06		WKT
-7.04265e+06	6.97626e+06		WKT
-7.02047e+06	6.97626e+06		WKT
-6.99829e+06	6.97626e+06		WKT
-6.9761e+06	6.97626e+06		WKT
-6.95392e+06	6.97626e+06		WKT
-6.93174e+06	6.97626e+06		WKT
-6.90956e+06	6.97626e+06		WKT
-6.88738e+06	6.97626e+06		WKT
-6.8652e+06	6.97626e+06		WKT
-6.84302e+06	6.97626e+06		WKT
-6.82084e+06	6.97626e+06		WKT
-6.79866e+06	6.97626e+06		WKT
-6.77648e+06	6.97626e+06		WKT
-6.7543e+06	6.97626e+06		WKT
-6.73212e+06	6.97626e+06		WKT
-6.70994e+06	6.97626e+06		WKT
-6.68776e+06	6.97626e+06		WKT
-6.66558e+06	6.97626e+06		WKT
-6.6434e+06	6.97626e+06		WKT
-6.62122e+06	6.97626e+06		WKT
-6.59904e+06	6.97626e+06		WKT
-6.57686e+06	6.97626e+06		WKT
-6.55468e+06	6.97626e+06		WKT
-6.5325e+06	6.97626e+06		WKT
-6.51032e+06	6.97626e+06		WKT
-6.48814e+06	6.97626e+06		WKT
-6.46596e+06	6.97626e+06		WKT
-6.44378e+06	6.97626e+06		WKT
-6.4216e+06	6.97626e+06		WKT
-6.39942e+06	6.97626e+06		WKT
-6.37724e+06	6.97626e+06		WKT
-6.35506e+06	6.97626e+06		WKT
-6.33288e+06	6.97626e+06		WKT
-6.3107e+06	6.97626e+06		WKT
-6.28852e+06	6.97626e+06		WKT
-6.26634e+06	6.97626e+06		WKT
-6.24416e+06	6.97626e+06		WKT
-6.22198e+06	6.97626e+06		WKT
-6.1998e+06	6.97626e+06		WKT
-6.17762e+06	6.97626e+06		WKT
-6.15544e+06	6.97626e+06		WKT
-6.13326e+06	6.97626e+06		WKT
-6.11108e+06	6.97626e+06		WKT
-6.0889e+06	6.97626e+06		WKT
-6.06672e+06	6.97626e+06		WKT
-6.04454e+06	6.97626e+06		WKT
-6.02236e+06	6.97626e+06		WKT
-6.00018e+06	6.97626e+06		WKT
-5.978e+06	6.97626e+06		WKT
-5.95582e+06	6.97626e+06		WKT
-5.93364e+06	6.97626e+06		WKT
-5.91146e+06	6.97626e+06		WKT
-5.88928e+06	6.97626e+06		WKT
-5.86709e+06	6.97626e+06		WKT
-5.84491e+06	6.97626e+06		WKT
-5.82273e+06	6.97626e+06		WKT
-5.80055e+06	6.97626e+06		WKT
-5.77837e+06	6.97626e+06		WKT
-5.75619e+06	6.97626e+06		WKT
-5.73401e+06	6.97626e+06		WKT
-5.71183e+06	6.97626e+06		WKT
-5.68965e+06	6.97626e+06		WKT
-5.66747e+06	6.97626e+06		WKT
-5.64529e+06	6.97626e+06		WKT
-5.62311e+06	6.97626e+06		WKT
-5.60093e+06	6.97626e+06		WKT
-5.57875e+06	6.97626e+06		WKT
-5.55657e+06	6.97626e+06		WKT
-5.53439e+06	6.97626e+06		WKT
-5.51221e+06	6.97626e+06		WKT
-5.49003e+06	6.97626e+06		WKT
-5.46785e+06	6.97626e+06		WKT
-5.44567e+06	6.97626e+06		WKT
-5.42349e+06	6.97626e+06		WKT
-5.40131e+06	6.97626e+06		WKT
-5.37913e+06	6.97626e+06		WKT
-5.35695e+06	6.97626e+06		WKT
-5.33477e+06	6.97626e+06		WKT
-5.31259e+06	6.97626e+06		WKT
-5.29041e+06	6.97626e+06		WKT
-5.26823e+06	6.97626e+06		WKT
-5.24605e+06	6.97626e+06		WKT
-5.22387e+06	6.97626e+06		WKT
-5.20169e+06	6.97626e+06		WKT
-5.17951e+06	6.97626e+06		WKT
-5.15733e+06	6.97626e+06		WKT
-5.13515e+06	6.97626e+06		WKT
-5.11297e+06	6.97626e+06		WKT
-5.09079e+06	6.97626e+06		WKT
-5.06861e+06	6.97626e+06		WKT
-5.04643e+06	6.97626e+06		WKT
-5.02425e+06	6.97626e+06		WKT
-5.00207e+06	6.97626e+06		WKT
-4.97989e+06	6.97626e+06		WKT
-4.95771e+06	6.97626e+06		WKT
-4.93553e+06	6.97626e+06		WKT
-4.91335e+06	6.97626e+06		WKT
-4.89117e+06	6.97626e+06		WKT
-4.86899e+06	6.97626e+06		WKT
-4.84681e+06	6.97626e+06		WKT
-4.82463e+06	6.97626e+06		WKT
-4.80245e+06	6.97626e+06		WKT
-4.78026e+06	6.97626e+06		WKT
-4.75808e+06	6.97626e+06		WKT
-4.7359e+06	6.97626e+06		WKT
-4.71372e+06	6.97626e+06		WKT
-4.69154e+06	6.97626e+06		WKT
-4.66936e+06	6.97626e+06		WKT
-4.64718e+06	6.97626e+06		WKT
-4.625e+06	6.97626e+06		WKT
-4.60282e+06	6.97626e+06		WKT
-4.58064e+06	6.97626e+06		WKT
-4.55846e+06	6.97626e+06		WKT
-4.53628e+06	6.97626e+06		WKT
-4.5141e+06	6.97626e+06		WKT
-4.49192e+06	6.97626e+06		WKT
-4.46974e+06	6.97626e+06		WKT
-4.44756e+06	6.97626e+06		WKT
-4.42538e+06	6.97626e+06		WKT
-4.4032e+06	6.97626e+06		WKT
-4.38102e+06	6.97626e+06		WKT
-4.35884e+06	6.97626e+06		WKT
-4.33666e+06	6.97626e+06		WKT
-4.31448e+06	6.97626e+06		WKT
-4.2923e+06	6.97626e+06		WKT
-4.27012e+06	6.97626e+06		WKT
-4.24794e+06	6.97626e+06		WKT
-4.22576e+06	6.97626e+06		WKT
-4.20358e+06	6.97626e+06		WKT
-4.1814e+06	6.97626e+06		WKT
-4.15922e+06	6.97626e+06		WKT
-4.13704e+06	6.97626e+06		WKT
-4.11486e+06	6.97626e+06		WKT
-4.09268e+06	6.97626e+06		WKT
-4.0705e+06	6.97626e+06		WKT
-4.04832e+06	6.97626e+06		WKT
-4.02614e+06	6.97626e+06		WKT
-4.00396e+06	6.97626e+06		WKT
-3.98178e+06	6.97626e+06		WKT
-3.9596e+06	6.97626e+06		WKT
-3.93742e+06	6.97626e+06		WKT
-3.91524e+06	6.97626e+06		WKT
-3.89306e+06	6.97626e+06		WKT
-3.87088e+06	6.97626e+06		WKT
-3.8487e+06	6.97626e+06		WKT
-3.82652e+06	6.97626e+06		WKT
-3.80434e+06	6.97626e+06		WKT
-3.78216e+06	6.97626e+06		WKT
-3.75998e+06	6.97626e+06		WKT
-3.7378e+06	6.97626e+06		WKT
-3.71562e+06	6.97626e+06		WKT
-3.69343e+06	6.97626e+06		WKT
-3.67125e+06	6.97626e+06		WKT
-3.64907e+06	6.97626e+06		WKT
-3.62689e+06	6.97626e+06		WKT
-3.60471e+06	6.97626e+06		WKT
-3.58253e+06	6.97626e+06		WKT
-3.56035e+06	6.97626e+06		WKT
-3.53817e+06	6.97626e+06		WKT
[truncated: 841,449+ more rows]

## Sheet: SSP2 2100
x	y	SSP2_2100_Drylands	geom
-1.60922e+07	6.99844e+06		WKT
-1.607e+07	6.99844e+06		WKT
-1.60478e+07	6.99844e+06		WKT
-1.60256e+07	6.99844e+06		WKT
-1.60034e+07	6.99844e+06		WKT
-1.59813e+07	6.99844e+06		WKT
-1.59591e+07	6.99844e+06		WKT
-1.59369e+07	6.99844e+06		WKT
-1.59147e+07	6.99844e+06		WKT
-1.58925e+07	6.99844e+06		WKT
-1.58704e+07	6.99844e+06		WKT
-1.58482e+07	6.99844e+06		WKT
-1.5826e+07	6.99844e+06		WKT
-1.58038e+07	6.99844e+06		WKT
-1.57816e+07	6.99844e+06		WKT
-1.57595e+07	6.99844e+06		WKT
-1.57373e+07	6.99844e+06		WKT
-1.57151e+07	6.99844e+06		WKT
-1.56929e+07	6.99844e+06		WKT
-1.56707e+07	6.99844e+06		WKT
-1.56486e+07	6.99844e+06		WKT
-1.56264e+07	6.99844e+06		WKT
-1.56042e+07	6.99844e+06		WKT
-1.5582e+07	6.99844e+06		WKT
-1.55598e+07	6.99844e+06		WKT
-1.55377e+07	6.99844e+06		WKT
-1.55155e+07	6.99844e+06		WKT
-1.54933e+07	6.99844e+06		WKT
-1.54711e+07	6.99844e+06		WKT
-1.54489e+07	6.99844e+06		WKT
-1.54268e+07	6.99844e+06		WKT
-1.54046e+07	6.99844e+06		WKT
-1.53824e+07	6.99844e+06		WKT
-1.53602e+07	6.99844e+06		WKT
-1.5338e+07	6.99844e+06		WKT
-1.53159e+07	6.99844e+06		WKT
-1.52937e+07	6.99844e+06		WKT
-1.52715e+07	6.99844e+06		WKT
-1.52493e+07	6.99844e+06		WKT
-1.52271e+07	6.99844e+06		WKT
-1.5205e+07	6.99844e+06		WKT
-1.51828e+07	6.99844e+06		WKT
-1.51606e+07	6.99844e+06		WKT
-1.51384e+07	6.99844e+06		WKT
-1.51162e+07	6.99844e+06		WKT
-1.50941e+07	6.99844e+06		WKT
-1.50719e+07	6.99844e+06		WKT
-1.50497e+07	6.99844e+06		WKT
-1.50275e+07	6.99844e+06		WKT
-1.50053e+07	6.99844e+06		WKT
-1.49832e+07	6.99844e+06		WKT
-1.4961e+07	6.99844e+06		WKT
-1.49388e+07	6.99844e+06		WKT
-1.49166e+07	6.99844e+06		WKT
-1.48944e+07	6.99844e+06		WKT
-1.48723e+07	6.99844e+06		WKT
-1.48501e+07	6.99844e+06		WKT
-1.48279e+07	6.99844e+06		WKT
-1.48057e+07	6.99844e+06		WKT
-1.47835e+07	6.99844e+06		WKT
-1.47614e+07	6.99844e+06		WKT
-1.47392e+07	6.99844e+06		WKT
-1.4717e+07	6.99844e+06		WKT
-1.46948e+07	6.99844e+06		WKT
-1.46726e+07	6.99844e+06		WKT
-1.46505e+07	6.99844e+06		WKT
-1.46283e+07	6.99844e+06		WKT
-1.46061e+07	6.99844e+06		WKT
-1.45839e+07	6.99844e+06		WKT
-1.45617e+07	6.99844e+06		WKT
-1.45396e+07	6.99844e+06		WKT
-1.45174e+07	6.99844e+06		WKT
-1.44952e+07	6.99844e+06		WKT
-1.4473e+07	6.99844e+06		WKT
-1.44508e+07	6.99844e+06		WKT
-1.44287e+07	6.99844e+06		WKT
-1.44065e+07	6.99844e+06		WKT
-1.43843e+07	6.99844e+06		WKT
-1.43621e+07	6.99844e+06		WKT
-1.43399e+07	6.99844e+06		WKT
-1.43178e+07	6.99844e+06		WKT
-1.42956e+07	6.99844e+06		WKT
-1.42734e+07	6.99844e+06		WKT
-1.42512e+07	6.99844e+06		WKT
-1.4229e+07	6.99844e+06		WKT
-1.42069e+07	6.99844e+06		WKT
-1.41847e+07	6.99844e+06		WKT
-1.41625e+07	6.99844e+06		WKT
-1.41403e+07	6.99844e+06		WKT
-1.41181e+07	6.99844e+06		WKT
-1.4096e+07	6.99844e+06		WKT
-1.40738e+07	6.99844e+06		WKT
-1.40516e+07	6.99844e+06		WKT
-1.40294e+07	6.99844e+06		WKT
-1.40072e+07	6.99844e+06		WKT
-1.3985e+07	6.99844e+06		WKT
-1.39629e+07	6.99844e+06		WKT
-1.39407e+07	6.99844e+06		WKT
-1.39185e+07	6.99844e+06		WKT
-1.38963e+07	6.99844e+06		WKT
-1.38741e+07	6.99844e+06		WKT
-1.3852e+07	6.99844e+06		WKT
-1.38298e+07	6.99844e+06		WKT
-1.38076e+07	6.99844e+06		WKT
-1.37854e+07	6.99844e+06		WKT
-1.37632e+07	6.99844e+06		WKT
-1.37411e+07	6.99844e+06		WKT
-1.37189e+07	6.99844e+06		WKT
-1.36967e+07	6.99844e+06		WKT
-1.36745e+07	6.99844e+06		WKT
-1.36523e+07	6.99844e+06		WKT
-1.36302e+07	6.99844e+06		WKT
-1.3608e+07	6.99844e+06		WKT
-1.35858e+07	6.99844e+06		WKT
-1.35636e+07	6.99844e+06		WKT
-1.35414e+07	6.99844e+06		WKT
-1.35193e+07	6.99844e+06		WKT
-1.34971e+07	6.99844e+06		WKT
-1.34749e+07	6.99844e+06		WKT
-1.34527e+07	6.99844e+06		WKT
-1.34305e+07	6.99844e+06		WKT
-1.34084e+07	6.99844e+06		WKT
-1.33862e+07	6.99844e+06		WKT
-1.3364e+07	6.99844e+06		WKT
-1.33418e+07	6.99844e+06		WKT
-1.33196e+07	6.99844e+06		WKT
-1.32975e+07	6.99844e+06		WKT
-1.32753e+07	6.99844e+06		WKT
-1.32531e+07	6.99844e+06		WKT
-1.32309e+07	6.99844e+06		WKT
-1.32087e+07	6.99844e+06		WKT
-1.31866e+07	6.99844e+06		WKT
-1.31644e+07	6.99844e+06		WKT
-1.31422e+07	6.99844e+06		WKT
-1.312e+07	6.99844e+06		WKT
-1.30978e+07	6.99844e+06		WKT
-1.30757e+07	6.99844e+06		WKT
-1.30535e+07	6.99844e+06		WKT
-1.30313e+07	6.99844e+06		WKT
-1.30091e+07	6.99844e+06		WKT
-1.29869e+07	6.99844e+06		WKT
-1.29648e+07	6.99844e+06		WKT
-1.29426e+07	6.99844e+06		WKT
-1.29204e+07	6.99844e+06		WKT
-1.28982e+07	6.99844e+06		WKT
-1.2876e+07	6.99844e+06		WKT
-1.28539e+07	6.99844e+06		WKT
-1.28317e+07	6.99844e+06		WKT
-1.28095e+07	6.99844e+06		WKT
-1.27873e+07	6.99844e+06		WKT
-1.27651e+07	6.99844e+06		WKT
-1.2743e+07	6.99844e+06		WKT
-1.27208e+07	6.99844e+06		WKT
-1.26986e+07	6.99844e+06		WKT
-1.26764e+07	6.99844e+06		WKT
-1.26542e+07	6.99844e+06		WKT
-1.26321e+07	6.99844e+06		WKT
-1.26099e+07	6.99844e+06		WKT
-1.25877e+07	6.99844e+06		WKT
-1.25655e+07	6.99844e+06		WKT
-1.25433e+07	6.99844e+06		WKT
-1.25212e+07	6.99844e+06		WKT
-1.2499e+07	6.99844e+06		WKT
-1.24768e+07	6.99844e+06		WKT
-1.24546e+07	6.99844e+06		WKT
-1.24324e+07	6.99844e+06		WKT
-1.24103e+07	6.99844e+06		WKT
-1.23881e+07	6.99844e+06		WKT
-1.23659e+07	6.99844e+06		WKT
-1.23437e+07	6.99844e+06		WKT
-1.23215e+07	6.99844e+06		WKT
-1.22994e+07	6.99844e+06		WKT
-1.22772e+07	6.99844e+06		WKT
-1.2255e+07	6.99844e+06		WKT
-1.22328e+07	6.99844e+06		WKT
-1.22106e+07	6.99844e+06		WKT
-1.21885e+07	6.99844e+06		WKT
-1.21663e+07	6.99844e+06		WKT
-1.21441e+07	6.99844e+06		WKT
-1.21219e+07	6.99844e+06		WKT
-1.20997e+07	6.99844e+06		WKT
-1.20776e+07	6.99844e+06		WKT
-1.20554e+07	6.99844e+06		WKT
-1.20332e+07	6.99844e+06		WKT
-1.2011e+07	6.99844e+06		WKT
-1.19888e+07	6.99844e+06		WKT
-1.19667e+07	6.99844e+06		WKT
-1.19445e+07	6.99844e+06		WKT
-1.19223e+07	6.99844e+06		WKT
-1.19001e+07	6.99844e+06		WKT
-1.18779e+07	6.99844e+06		WKT
-1.18557e+07	6.99844e+06		WKT
-1.18336e+07	6.99844e+06		WKT
-1.18114e+07	6.99844e+06		WKT
-1.17892e+07	6.99844e+06		WKT
-1.1767e+07	6.99844e+06		WKT
-1.17448e+07	6.99844e+06		WKT
-1.17227e+07	6.99844e+06		WKT
-1.17005e+07	6.99844e+06		WKT
-1.16783e+07	6.99844e+06		WKT
-1.16561e+07	6.99844e+06		WKT
-1.16339e+07	6.99844e+06		WKT
-1.16118e+07	6.99844e+06		WKT
-1.15896e+07	6.99844e+06		WKT
-1.15674e+07	6.99844e+06		WKT
-1.15452e+07	6.99844e+06		WKT
-1.1523e+07	6.99844e+06		WKT
-1.15009e+07	6.99844e+06		WKT
-1.14787e+07	6.99844e+06		WKT
-1.14565e+07	6.99844e+06		WKT
-1.14343e+07	6.99844e+06		WKT
-1.14121e+07	6.99844e+06		WKT
-1.139e+07	6.99844e+06		WKT
-1.13678e+07	6.99844e+06		WKT
-1.13456e+07	6.99844e+06		WKT
-1.13234e+07	6.99844e+06		WKT
-1.13012e+07	6.99844e+06		WKT
-1.12791e+07	6.99844e+06		WKT
-1.12569e+07	6.99844e+06		WKT
-1.12347e+07	6.99844e+06		WKT
-1.12125e+07	6.99844e+06		WKT
-1.11903e+07	6.99844e+06		WKT
-1.11682e+07	6.99844e+06		WKT
-1.1146e+07	6.99844e+06		WKT
-1.11238e+07	6.99844e+06		WKT
-1.11016e+07	6.99844e+06		WKT
-1.10794e+07	6.99844e+06		WKT
-1.10573e+07	6.99844e+06		WKT
-1.10351e+07	6.99844e+06		WKT
-1.10129e+07	6.99844e+06		WKT
-1.09907e+07	6.99844e+06		WKT
-1.09685e+07	6.99844e+06		WKT
-1.09464e+07	6.99844e+06		WKT
-1.09242e+07	6.99844e+06		WKT
-1.0902e+07	6.99844e+06		WKT
-1.08798e+07	6.99844e+06		WKT
-1.08576e+07	6.99844e+06		WKT
-1.08355e+07	6.99844e+06		WKT
-1.08133e+07	6.99844e+06		WKT
-1.07911e+07	6.99844e+06		WKT
-1.07689e+07	6.99844e+06		WKT
-1.07467e+07	6.99844e+06		WKT
-1.07246e+07	6.99844e+06		WKT
-1.07024e+07	6.99844e+06		WKT
-1.06802e+07	6.99844e+06		WKT
-1.0658e+07	6.99844e+06		WKT
-1.06358e+07	6.99844e+06		WKT
-1.06137e+07	6.99844e+06		WKT
-1.05915e+07	6.99844e+06		WKT
-1.05693e+07	6.99844e+06		WKT
-1.05471e+07	6.99844e+06		WKT
-1.05249e+07	6.99844e+06		WKT
-1.05028e+07	6.99844e+06		WKT
-1.04806e+07	6.99844e+06		WKT
-1.04584e+07	6.99844e+06		WKT
-1.04362e+07	6.99844e+06		WKT
-1.0414e+07	6.99844e+06		WKT
-1.03919e+07	6.99844e+06		WKT
-1.03697e+07	6.99844e+06		WKT
-1.03475e+07	6.99844e+06		WKT
-1.03253e+07	6.99844e+06		WKT
-1.03031e+07	6.99844e+06		WKT
-1.0281e+07	6.99844e+06		WKT
-1.02588e+07	6.99844e+06		WKT
-1.02366e+07	6.99844e+06		WKT
-1.02144e+07	6.99844e+06		WKT
-1.01922e+07	6.99844e+06		WKT
-1.01701e+07	6.99844e+06		WKT
-1.01479e+07	6.99844e+06		WKT
-1.01257e+07	6.99844e+06		WKT
-1.01035e+07	6.99844e+06		WKT
-1.00813e+07	6.99844e+06		WKT
-1.00592e+07	6.99844e+06		WKT
-1.0037e+07	6.99844e+06		WKT
-1.00148e+07	6.99844e+06		WKT
-9.99261e+06	6.99844e+06		WKT
-9.97043e+06	6.99844e+06		WKT
-9.94825e+06	6.99844e+06		WKT
-9.92607e+06	6.99844e+06		WKT
-9.90389e+06	6.99844e+06		WKT
-9.88171e+06	6.99844e+06		WKT
-9.85953e+06	6.99844e+06		WKT
-9.83735e+06	6.99844e+06		WKT
-9.81517e+06	6.99844e+06		WKT
-9.79299e+06	6.99844e+06		WKT
-9.77081e+06	6.99844e+06		WKT
-9.74863e+06	6.99844e+06		WKT
-9.72645e+06	6.99844e+06		WKT
-9.70427e+06	6.99844e+06		WKT
-9.68209e+06	6.99844e+06		WKT
-9.65991e+06	6.99844e+06		WKT
-9.63773e+06	6.99844e+06		WKT
-9.61555e+06	6.99844e+06		WKT
-9.59337e+06	6.99844e+06		WKT
-9.57119e+06	6.99844e+06		WKT
-9.54901e+06	6.99844e+06		WKT
-9.52683e+06	6.99844e+06		WKT
-9.50465e+06	6.99844e+06		WKT
-9.48247e+06	6.99844e+06		WKT
-9.46029e+06	6.99844e+06		WKT
-9.43811e+06	6.99844e+06		WKT
-9.41593e+06	6.99844e+06		WKT
-9.39375e+06	6.99844e+06		WKT
-9.37157e+06	6.99844e+06		WKT
-9.34939e+06	6.99844e+06		WKT
-9.32721e+06	6.99844e+06		WKT
-9.30503e+06	6.99844e+06		WKT
-9.28285e+06	6.99844e+06		WKT
-9.26067e+06	6.99844e+06		WKT
-9.23849e+06	6.99844e+06		WKT
-9.21631e+06	6.99844e+06		WKT
-9.19413e+06	6.99844e+06		WKT
-9.17195e+06	6.99844e+06		WKT
-9.14976e+06	6.99844e+06		WKT
-9.12758e+06	6.99844e+06		WKT
-9.1054e+06	6.99844e+06		WKT
-9.08322e+06	6.99844e+06		WKT
-9.06104e+06	6.99844e+06		WKT
-9.03886e+06	6.99844e+06		WKT
-9.01668e+06	6.99844e+06		WKT
-8.9945e+06	6.99844e+06		WKT
-8.97232e+06	6.99844e+06		WKT
-8.95014e+06	6.99844e+06		WKT
-8.92796e+06	6.99844e+06		WKT
-8.90578e+06	6.99844e+06		WKT
-8.8836e+06	6.99844e+06		WKT
-8.86142e+06	6.99844e+06		WKT
-8.83924e+06	6.99844e+06		WKT
-8.81706e+06	6.99844e+06		WKT
-8.79488e+06	6.99844e+06		WKT
-8.7727e+06	6.99844e+06		WKT
-8.75052e+06	6.99844e+06		WKT
-8.72834e+06	6.99844e+06		WKT
-8.70616e+06	6.99844e+06		WKT
-8.68398e+06	6.99844e+06		WKT
-8.6618e+06	6.99844e+06		WKT
-8.63962e+06	6.99844e+06		WKT
-8.61744e+06	6.99844e+06		WKT
-8.59526e+06	6.99844e+06		WKT
-8.57308e+06	6.99844e+06		WKT
-8.5509e+06	6.99844e+06		WKT
-8.52872e+06	6.99844e+06		WKT
-8.50654e+06	6.99844e+06		WKT
-8.48436e+06	6.99844e+06		WKT
-8.46218e+06	6.99844e+06		WKT
-8.44e+06	6.99844e+06		WKT
-8.41782e+06	6.99844e+06		WKT
-8.39564e+06	6.99844e+06		WKT
-8.37346e+06	6.99844e+06		WKT
-8.35128e+06	6.99844e+06		WKT
-8.3291e+06	6.99844e+06		WKT
-8.30692e+06	6.99844e+06		WKT
-8.28474e+06	6.99844e+06		WKT
-8.26256e+06	6.99844e+06		WKT
-8.24038e+06	6.99844e+06		WKT
-8.2182e+06	6.99844e+06		WKT
-8.19602e+06	6.99844e+06		WKT
-8.17384e+06	6.99844e+06		WKT
-8.15166e+06	6.99844e+06		WKT
-8.12948e+06	6.99844e+06		WKT
-8.1073e+06	6.99844e+06		WKT
-8.08512e+06	6.99844e+06		WKT
-8.06293e+06	6.99844e+06		WKT
-8.04075e+06	6.99844e+06		WKT
-8.01857e+06	6.99844e+06		WKT
-7.99639e+06	6.99844e+06		WKT
-7.97421e+06	6.99844e+06		WKT
-7.95203e+06	6.99844e+06		WKT
-7.92985e+06	6.99844e+06		WKT
-7.90767e+06	6.99844e+06		WKT
-7.88549e+06	6.99844e+06		WKT
-7.86331e+06	6.99844e+06		WKT
-7.84113e+06	6.99844e+06		WKT
-7.81895e+06	6.99844e+06		WKT
-7.79677e+06	6.99844e+06		WKT
-7.77459e+06	6.99844e+06		WKT
-7.75241e+06	6.99844e+06		WKT
-7.73023e+06	6.99844e+06		WKT
-7.70805e+06	6.99844e+06		WKT
-7.68587e+06	6.99844e+06		WKT
-7.66369e+06	6.99844e+06		WKT
-7.64151e+06	6.99844e+06		WKT
-7.61933e+06	6.99844e+06		WKT
-7.59715e+06	6.99844e+06		WKT
-7.57497e+06	6.99844e+06		WKT
-7.55279e+06	6.99844e+06		WKT
-7.53061e+06	6.99844e+06		WKT
-7.50843e+06	6.99844e+06		WKT
-7.48625e+06	6.99844e+06		WKT
-7.46407e+06	6.99844e+06		WKT
-7.44189e+06	6.99844e+06		WKT
-7.41971e+06	6.99844e+06		WKT
-7.39753e+06	6.99844e+06		WKT
-7.37535e+06	6.99844e+06		WKT
-7.35317e+06	6.99844e+06		WKT
-7.33099e+06	6.99844e+06		WKT
-7.30881e+06	6.99844e+06		WKT
-7.28663e+06	6.99844e+06		WKT
-7.26445e+06	6.99844e+06		WKT
-7.24227e+06	6.99844e+06		WKT
-7.22009e+06	6.99844e+06		WKT
-7.19791e+06	6.99844e+06		WKT
-7.17573e+06	6.99844e+06		WKT
-7.15355e+06	6.99844e+06		WKT
-7.13137e+06	6.99844e+06		WKT
-7.10919e+06	6.99844e+06		WKT
-7.08701e+06	6.99844e+06		WKT
-7.06483e+06	6.99844e+06		WKT
-7.04265e+06	6.99844e+06		WKT
-7.02047e+06	6.99844e+06		WKT
-6.99829e+06	6.99844e+06		WKT
-6.9761e+06	6.99844e+06		WKT
-6.95392e+06	6.99844e+06		WKT
-6.93174e+06	6.99844e+06		WKT
-6.90956e+06	6.99844e+06		WKT
-6.88738e+06	6.99844e+06		WKT
-6.8652e+06	6.99844e+06		WKT
-6.84302e+06	6.99844e+06		WKT
-6.82084e+06	6.99844e+06		WKT
-6.79866e+06	6.99844e+06		WKT
-6.77648e+06	6.99844e+06		WKT
-6.7543e+06	6.99844e+06		WKT
-6.73212e+06	6.99844e+06		WKT
-6.70994e+06	6.99844e+06		WKT
-6.68776e+06	6.99844e+06		WKT
-6.66558e+06	6.99844e+06		WKT
-6.6434e+06	6.99844e+06		WKT
-6.62122e+06	6.99844e+06		WKT
-6.59904e+06	6.99844e+06		WKT
-6.57686e+06	6.99844e+06		WKT
-6.55468e+06	6.99844e+06		WKT
-6.5325e+06	6.99844e+06		WKT
-6.51032e+06	6.99844e+06		WKT
-6.48814e+06	6.99844e+06		WKT
-6.46596e+06	6.99844e+06		WKT
-6.44378e+06	6.99844e+06		WKT
-6.4216e+06	6.99844e+06		WKT
-6.39942e+06	6.99844e+06		WKT
-6.37724e+06	6.99844e+06		WKT
-6.35506e+06	6.99844e+06		WKT
-6.33288e+06	6.99844e+06		WKT
-6.3107e+06	6.99844e+06		WKT
-6.28852e+06	6.99844e+06		WKT
-6.26634e+06	6.99844e+06		WKT
-6.24416e+06	6.99844e+06		WKT
-6.22198e+06	6.99844e+06		WKT
-6.1998e+06	6.99844e+06		WKT
-6.17762e+06	6.99844e+06		WKT
-6.15544e+06	6.99844e+06		WKT
-6.13326e+06	6.99844e+06		WKT
-6.11108e+06	6.99844e+06		WKT
-6.0889e+06	6.99844e+06		WKT
-6.06672e+06	6.99844e+06		WKT
-6.04454e+06	6.99844e+06		WKT
-6.02236e+06	6.99844e+06		WKT
-6.00018e+06	6.99844e+06		WKT
-5.978e+06	6.99844e+06		WKT
-5.95582e+06	6.99844e+06		WKT
-5.93364e+06	6.99844e+06		WKT
-5.91146e+06	6.99844e+06		WKT
-5.88928e+06	6.99844e+06		WKT
-5.86709e+06	6.99844e+06		WKT
-5.84491e+06	6.99844e+06		WKT
-5.82273e+06	6.99844e+06		WKT
-5.80055e+06	6.99844e+06		WKT
-5.77837e+06	6.99844e+06		WKT
-5.75619e+06	6.99844e+06		WKT
-5.73401e+06	6.99844e+06		WKT
-5.71183e+06	6.99844e+06		WKT
-5.68965e+06	6.99844e+06		WKT
-5.66747e+06	6.99844e+06		WKT
-5.64529e+06	6.99844e+06		WKT
-5.62311e+06	6.99844e+06		WKT
-5.60093e+06	6.99844e+06		WKT
-5.57875e+06	6.99844e+06		WKT
-5.55657e+06	6.99844e+06		WKT
-5.53439e+06	6.99844e+06		WKT
-5.51221e+06	6.99844e+06		WKT
-5.49003e+06	6.99844e+06		WKT
-5.46785e+06	6.99844e+06		WKT
-5.44567e+06	6.99844e+06		WKT
-5.42349e+06	6.99844e+06		WKT
-5.40131e+06	6.99844e+06		WKT
-5.37913e+06	6.99844e+06		WKT
-5.35695e+06	6.99844e+06		WKT
-5.33477e+06	6.99844e+06		WKT
-5.31259e+06	6.99844e+06		WKT
-5.29041e+06	6.99844e+06		WKT
-5.26823e+06	6.99844e+06		WKT
-5.24605e+06	6.99844e+06		WKT
-5.22387e+06	6.99844e+06		WKT
-5.20169e+06	6.99844e+06		WKT
-5.17951e+06	6.99844e+06		WKT
-5.15733e+06	6.99844e+06		WKT
-5.13515e+06	6.99844e+06		WKT
-5.11297e+06	6.99844e+06		WKT
-5.09079e+06	6.99844e+06		WKT
-5.06861e+06	6.99844e+06		WKT
-5.04643e+06	6.99844e+06		WKT
-5.02425e+06	6.99844e+06		WKT
-5.00207e+06	6.99844e+06		WKT
-4.97989e+06	6.99844e+06		WKT
-4.95771e+06	6.99844e+06		WKT
-4.93553e+06	6.99844e+06		WKT
-4.91335e+06	6.99844e+06		WKT
-4.89117e+06	6.99844e+06		WKT
-4.86899e+06	6.99844e+06		WKT
-4.84681e+06	6.99844e+06		WKT
-4.82463e+06	6.99844e+06		WKT
-4.80245e+06	6.99844e+06		WKT
-4.78026e+06	6.99844e+06		WKT
-4.75808e+06	6.99844e+06		WKT
-4.7359e+06	6.99844e+06		WKT
-4.71372e+06	6.99844e+06		WKT
-4.69154e+06	6.99844e+06		WKT
-4.66936e+06	6.99844e+06		WKT
-4.64718e+06	6.99844e+06		WKT
-4.625e+06	6.99844e+06		WKT
-4.60282e+06	6.99844e+06		WKT
-4.58064e+06	6.99844e+06		WKT
-4.55846e+06	6.99844e+06		WKT
-4.53628e+06	6.99844e+06		WKT
-4.5141e+06	6.99844e+06		WKT
-4.49192e+06	6.99844e+06		WKT
-4.46974e+06	6.99844e+06		WKT
-4.44756e+06	6.99844e+06		WKT
-4.42538e+06	6.99844e+06		WKT
-4.4032e+06	6.99844e+06		WKT
-4.38102e+06	6.99844e+06		WKT
-4.35884e+06	6.99844e+06		WKT
-4.33666e+06	6.99844e+06		WKT
-4.31448e+06	6.99844e+06		WKT
-4.2923e+06	6.99844e+06		WKT
-4.27012e+06	6.99844e+06		WKT
-4.24794e+06	6.99844e+06		WKT
-4.22576e+06	6.99844e+06		WKT
-4.20358e+06	6.99844e+06		WKT
-4.1814e+06	6.99844e+06		WKT
-4.15922e+06	6.99844e+06		WKT
-4.13704e+06	6.99844e+06		WKT
-4.11486e+06	6.99844e+06		WKT
-4.09268e+06	6.99844e+06		WKT
-4.0705e+06	6.99844e+06		WKT
-4.04832e+06	6.99844e+06		WKT
-4.02614e+06	6.99844e+06		WKT
-4.00396e+06	6.99844e+06		WKT
-3.98178e+06	6.99844e+06		WKT
-3.9596e+06	6.99844e+06		WKT
-3.93742e+06	6.99844e+06		WKT
-3.91524e+06	6.99844e+06		WKT
-3.89306e+06	6.99844e+06		WKT
-3.87088e+06	6.99844e+06		WKT
-3.8487e+06	6.99844e+06		WKT
-3.82652e+06	6.99844e+06		WKT
-3.80434e+06	6.99844e+06		WKT
-3.78216e+06	6.99844e+06		WKT
-3.75998e+06	6.99844e+06		WKT
-3.7378e+06	6.99844e+06		WKT
-3.71562e+06	6.99844e+06		WKT
-3.69343e+06	6.99844e+06		WKT
-3.67125e+06	6.99844e+06		WKT
-3.64907e+06	6.99844e+06		WKT
-3.62689e+06	6.99844e+06		WKT
-3.60471e+06	6.99844e+06		WKT
-3.58253e+06	6.99844e+06		WKT
-3.56035e+06	6.99844e+06		WKT
-3.53817e+06	6.99844e+06		WKT
-3.51599e+06	6.99844e+06		WKT
-3.49381e+06	6.99844e+06		WKT
-3.47163e+06	6.99844e+06		WKT
-3.44945e+06	6.99844e+06		WKT
-3.42727e+06	6.99844e+06		WKT
-3.40509e+06	6.99844e+06		WKT
-3.38291e+06	6.99844e+06		WKT
-3.36073e+06	6.99844e+06		WKT
-3.33855e+06	6.99844e+06		WKT
-3.31637e+06	6.99844e+06		WKT
-3.29419e+06	6.99844e+06		WKT
-3.27201e+06	6.99844e+06		WKT
-3.24983e+06	6.99844e+06		WKT
-3.22765e+06	6.99844e+06		WKT
-3.20547e+06	6.99844e+06		WKT
-3.18329e+06	6.99844e+06		WKT
-3.16111e+06	6.99844e+06		WKT
-3.13893e+06	6.99844e+06		WKT
-3.11675e+06	6.99844e+06		WKT
-3.09457e+06	6.99844e+06		WKT
-3.07239e+06	6.99844e+06		WKT
-3.05021e+06	6.99844e+06		WKT
-3.02803e+06	6.99844e+06		WKT
-3.00585e+06	6.99844e+06		WKT
-2.98367e+06	6.99844e+06		WKT
-2.96149e+06	6.99844e+06		WKT
-2.93931e+06	6.99844e+06		WKT
-2.91713e+06	6.99844e+06		WKT
-2.89495e+06	6.99844e+06		WKT
-2.87277e+06	6.99844e+06		WKT
-2.85059e+06	6.99844e+06		WKT
-2.82841e+06	6.99844e+06		WKT
-2.80623e+06	6.99844e+06		WKT
-2.78405e+06	6.99844e+06		WKT
-2.76187e+06	6.99844e+06		WKT
-2.73969e+06	6.99844e+06		WKT
-2.71751e+06	6.99844e+06		WKT
-2.69533e+06	6.99844e+06		WKT
-2.67315e+06	6.99844e+06		WKT
-2.65097e+06	6.99844e+06		WKT
-2.62879e+06	6.99844e+06		WKT
-2.60661e+06	6.99844e+06		WKT
-2.58442e+06	6.99844e+06		WKT
-2.56224e+06	6.99844e+06		WKT
-2.54006e+06	6.99844e+06		WKT
-2.51788e+06	6.99844e+06		WKT
-2.4957e+06	6.99844e+06		WKT
-2.47352e+06	6.99844e+06		WKT
-2.45134e+06	6.99844e+06		WKT
-2.42916e+06	6.99844e+06		WKT
-2.40698e+06	6.99844e+06		WKT
-2.3848e+06	6.99844e+06		WKT
-2.36262e+06	6.99844e+06		WKT
-2.34044e+06	6.99844e+06		WKT
-2.31826e+06	6.99844e+06		WKT
-2.29608e+06	6.99844e+06		WKT
-2.2739e+06	6.99844e+06		WKT
-2.25172e+06	6.99844e+06		WKT
-2.22954e+06	6.99844e+06		WKT
-2.20736e+06	6.99844e+06		WKT
-2.18518e+06	6.99844e+06		WKT
-2.163e+06	6.99844e+06		WKT
-2.14082e+06	6.99844e+06		WKT
-2.11864e+06	6.99844e+06		WKT
-2.09646e+06	6.99844e+06		WKT
-2.07428e+06	6.99844e+06		WKT
-2.0521e+06	6.99844e+06		WKT
-2.02992e+06	6.99844e+06		WKT
-2.00774e+06	6.99844e+06		WKT
-1.98556e+06	6.99844e+06		WKT
-1.96338e+06	6.99844e+06		WKT
-1.9412e+06	6.99844e+06		WKT
-1.91902e+06	6.99844e+06		WKT
-1.89684e+06	6.99844e+06		WKT
-1.87466e+06	6.99844e+06		WKT
-1.85248e+06	6.99844e+06		WKT
-1.8303e+06	6.99844e+06		WKT
-1.80812e+06	6.99844e+06		WKT
-1.78594e+06	6.99844e+06		WKT
-1.76376e+06	6.99844e+06		WKT
-1.74158e+06	6.99844e+06		WKT
-1.7194e+06	6.99844e+06		WKT
-1.69722e+06	6.99844e+06		WKT
-1.67504e+06	6.99844e+06		WKT
-1.65286e+06	6.99844e+06		WKT
-1.63068e+06	6.99844e+06		WKT
-1.6085e+06	6.99844e+06		WKT
-1.58632e+06	6.99844e+06		WKT
-1.56414e+06	6.99844e+06		WKT
-1.54196e+06	6.99844e+06		WKT
-1.51978e+06	6.99844e+06		WKT
-1.49759e+06	6.99844e+06		WKT
-1.47541e+06	6.99844e+06		WKT
-1.45323e+06	6.99844e+06		WKT
-1.43105e+06	6.99844e+06		WKT
-1.40887e+06	6.99844e+06		WKT
-1.38669e+06	6.99844e+06		WKT
-1.36451e+06	6.99844e+06		WKT
-1.34233e+06	6.99844e+06		WKT
-1.32015e+06	6.99844e+06		WKT
-1.29797e+06	6.99844e+06		WKT
-1.27579e+06	6.99844e+06		WKT
-1.25361e+06	6.99844e+06		WKT
-1.23143e+06	6.99844e+06		WKT
-1.20925e+06	6.99844e+06		WKT
-1.18707e+06	6.99844e+06		WKT
-1.16489e+06	6.99844e+06		WKT
-1.14271e+06	6.99844e+06		WKT
-1.12053e+06	6.99844e+06		WKT
-1.09835e+06	6.99844e+06		WKT
-1.07617e+06	6.99844e+06		WKT
-1.05399e+06	6.99844e+06		WKT
-1.03181e+06	6.99844e+06		WKT
-1.00963e+06	6.99844e+06		WKT
-987450	6.99844e+06		WKT
-965270	6.99844e+06		WKT
-943090	6.99844e+06		WKT
-920910	6.99844e+06		WKT
-898729	6.99844e+06		WKT
-876549	6.99844e+06		WKT
-854369	6.99844e+06		WKT
-832189	6.99844e+06		WKT
-810009	6.99844e+06		WKT
-787828	6.99844e+06		WKT
-765648	6.99844e+06		WKT
-743468	6.99844e+06		WKT
-721288	6.99844e+06		WKT
-699108	6.99844e+06		WKT
-676927	6.99844e+06		WKT
-654747	6.99844e+06		WKT
-632567	6.99844e+06		WKT
-610387	6.99844e+06		WKT
-588207	6.99844e+06		WKT
-566026	6.99844e+06		WKT
-543846	6.99844e+06		WKT
-521666	6.99844e+06		WKT
-499486	6.99844e+06		WKT
-477306	6.99844e+06		WKT
-455125	6.99844e+06		WKT
-432945	6.99844e+06		WKT
-410765	6.99844e+06		WKT
-388585	6.99844e+06		WKT
-366405	6.99844e+06		WKT
-344224	6.99844e+06		WKT
-322044	6.99844e+06		WKT
-299864	6.99844e+06		WKT
-277684	6.99844e+06		WKT
-255504	6.99844e+06		WKT
-233323	6.99844e+06		WKT
-211143	6.99844e+06		WKT
-188963	6.99844e+06		WKT
-166783	6.99844e+06		WKT
-144603	6.99844e+06		WKT
-122422	6.99844e+06		WKT
-100242	6.99844e+06		WKT
-78061.9	6.99844e+06		WKT
-55881.7	6.99844e+06		WKT
-33701.5	6.99844e+06		WKT
-11521.3	6.99844e+06		WKT
10658.9	6.99844e+06		WKT
32839.1	6.99844e+06		WKT
55019.3	6.99844e+06		WKT
77199.5	6.99844e+06		WKT
99379.7	6.99844e+06		WKT
121560	6.99844e+06		WKT
143740	6.99844e+06		WKT
165920	6.99844e+06		WKT
188101	6.99844e+06		WKT
210281	6.99844e+06		WKT
232461	6.99844e+06		WKT
254641	6.99844e+06		WKT
276821	6.99844e+06		WKT
299002	6.99844e+06		WKT
321182	6.99844e+06		WKT
343362	6.99844e+06		WKT
365542	6.99844e+06		WKT
387722	6.99844e+06		WKT
409903	6.99844e+06		WKT
432083	6.99844e+06		WKT
454263	6.99844e+06		WKT
476443	6.99844e+06		WKT
498623	6.99844e+06		WKT
520804	6.99844e+06		WKT
542984	6.99844e+06		WKT
565164	6.99844e+06		WKT
587344	6.99844e+06		WKT
609524	6.99844e+06		WKT
631705	6.99844e+06		WKT
653885	6.99844e+06		WKT
676065	6.99844e+06		WKT
698245	6.99844e+06		WKT
720425	6.99844e+06		WKT
742606	6.99844e+06		WKT
764786	6.99844e+06		WKT
786966	6.99844e+06		WKT
809146	6.99844e+06		WKT
831326	6.99844e+06		WKT
853507	6.99844e+06		WKT
875687	6.99844e+06		WKT
897867	6.99844e+06		WKT
920047	6.99844e+06		WKT
942227	6.99844e+06		WKT
964408	6.99844e+06		WKT
986588	6.99844e+06		WKT
1.00877e+06	6.99844e+06		WKT
1.03095e+06	6.99844e+06		WKT
1.05313e+06	6.99844e+06		WKT
1.07531e+06	6.99844e+06		WKT
1.09749e+06	6.99844e+06		WKT
1.11967e+06	6.99844e+06		WKT
1.14185e+06	6.99844e+06		WKT
1.16403e+06	6.99844e+06		WKT
1.18621e+06	6.99844e+06		WKT
1.20839e+06	6.99844e+06		WKT
1.23057e+06	6.99844e+06		WKT
1.25275e+06	6.99844e+06		WKT
1.27493e+06	6.99844e+06		WKT
1.29711e+06	6.99844e+06		WKT
1.31929e+06	6.99844e+06		WKT
1.34147e+06	6.99844e+06		WKT
1.36365e+06	6.99844e+06		WKT
1.38583e+06	6.99844e+06		WKT
1.40801e+06	6.99844e+06		WKT
1.43019e+06	6.99844e+06		WKT
1.45237e+06	6.99844e+06		WKT
1.47455e+06	6.99844e+06		WKT
1.49673e+06	6.99844e+06		WKT
1.51891e+06	6.99844e+06		WKT
1.54109e+06	6.99844e+06		WKT
1.56327e+06	6.99844e+06		WKT
1.58545e+06	6.99844e+06		WKT
1.60763e+06	6.99844e+06		WKT
1.62981e+06	6.99844e+06		WKT
1.65199e+06	6.99844e+06		WKT
1.67417e+06	6.99844e+06		WKT
1.69635e+06	6.99844e+06		WKT
1.71853e+06	6.99844e+06		WKT
1.74071e+06	6.99844e+06		WKT
1.76289e+06	6.99844e+06		WKT
1.78508e+06	6.99844e+06		WKT
1.80726e+06	6.99844e+06		WKT
1.82944e+06	6.99844e+06		WKT
1.85162e+06	6.99844e+06		WKT
1.8738e+06	6.99844e+06		WKT
1.89598e+06	6.99844e+06		WKT
1.91816e+06	6.99844e+06		WKT
1.94034e+06	6.99844e+06		WKT
1.96252e+06	6.99844e+06		WKT
1.9847e+06	6.99844e+06		WKT
2.00688e+06	6.99844e+06		WKT
2.02906e+06	6.99844e+06		WKT
2.05124e+06	6.99844e+06		WKT
2.07342e+06	6.99844e+06		WKT
2.0956e+06	6.99844e+06		WKT
2.11778e+06	6.99844e+06		WKT
2.13996e+06	6.99844e+06		WKT
2.16214e+06	6.99844e+06		WKT
2.18432e+06	6.99844e+06		WKT
2.2065e+06	6.99844e+06		WKT
2.22868e+06	6.99844e+06		WKT
2.25086e+06	6.99844e+06		WKT
2.27304e+06	6.99844e+06		WKT
2.29522e+06	6.99844e+06		WKT
2.3174e+06	6.99844e+06		WKT
2.33958e+06	6.99844e+06		WKT
2.36176e+06	6.99844e+06		WKT
2.38394e+06	6.99844e+06		WKT
2.40612e+06	6.99844e+06		WKT
2.4283e+06	6.99844e+06		WKT
2.45048e+06	6.99844e+06		WKT
2.47266e+06	6.99844e+06		WKT
2.49484e+06	6.99844e+06		WKT
2.51702e+06	6.99844e+06		WKT
2.5392e+06	6.99844e+06		WKT
2.56138e+06	6.99844e+06		WKT
2.58356e+06	6.99844e+06		WKT
2.60574e+06	6.99844e+06		WKT
2.62792e+06	6.99844e+06		WKT
2.6501e+06	6.99844e+06		WKT
2.67228e+06	6.99844e+06		WKT
2.69446e+06	6.99844e+06		WKT
2.71664e+06	6.99844e+06		WKT
2.73882e+06	6.99844e+06		WKT
2.761e+06	6.99844e+06		WKT
2.78318e+06	6.99844e+06		WKT
2.80536e+06	6.99844e+06		WKT
2.82754e+06	6.99844e+06		WKT
2.84972e+06	6.99844e+06		WKT
2.87191e+06	6.99844e+06		WKT
2.89409e+06	6.99844e+06		WKT
2.91627e+06	6.99844e+06		WKT
2.93845e+06	6.99844e+06		WKT
2.96063e+06	6.99844e+06		WKT
2.98281e+06	6.99844e+06		WKT
3.00499e+06	6.99844e+06		WKT
3.02717e+06	6.99844e+06		WKT
3.04935e+06	6.99844e+06		WKT
3.07153e+06	6.99844e+06		WKT
3.09371e+06	6.99844e+06		WKT
3.11589e+06	6.99844e+06		WKT
3.13807e+06	6.99844e+06		WKT
3.16025e+06	6.99844e+06		WKT
3.18243e+06	6.99844e+06		WKT
3.20461e+06	6.99844e+06		WKT
3.22679e+06	6.99844e+06		WKT
3.24897e+06	6.99844e+06		WKT
3.27115e+06	6.99844e+06		WKT
3.29333e+06	6.99844e+06		WKT
3.31551e+06	6.99844e+06		WKT
3.33769e+06	6.99844e+06		WKT
3.35987e+06	6.99844e+06		WKT
3.38205e+06	6.99844e+06		WKT
3.40423e+06	6.99844e+06		WKT
3.42641e+06	6.99844e+06		WKT
3.44859e+06	6.99844e+06		WKT
3.47077e+06	6.99844e+06		WKT
3.49295e+06	6.99844e+06		WKT
3.51513e+06	6.99844e+06		WKT
3.53731e+06	6.99844e+06		WKT
3.55949e+06	6.99844e+06		WKT
3.58167e+06	6.99844e+06		WKT
3.60385e+06	6.99844e+06		WKT
3.62603e+06	6.99844e+06		WKT
3.64821e+06	6.99844e+06		WKT
3.67039e+06	6.99844e+06		WKT
3.69257e+06	6.99844e+06		WKT
3.71475e+06	6.99844e+06		WKT
3.73693e+06	6.99844e+06		WKT
3.75911e+06	6.99844e+06		WKT
3.78129e+06	6.99844e+06		WKT
3.80347e+06	6.99844e+06		WKT
3.82565e+06	6.99844e+06		WKT
3.84783e+06	6.99844e+06		WKT
3.87001e+06	6.99844e+06		WKT
3.89219e+06	6.99844e+06		WKT
3.91437e+06	6.99844e+06		WKT
3.93655e+06	6.99844e+06		WKT
3.95873e+06	6.99844e+06		WKT
3.98092e+06	6.99844e+06		WKT
4.0031e+06	6.99844e+06		WKT
4.02528e+06	6.99844e+06		WKT
4.04746e+06	6.99844e+06		WKT
4.06964e+06	6.99844e+06		WKT
4.09182e+06	6.99844e+06		WKT
4.114e+06	6.99844e+06		WKT
4.13618e+06	6.99844e+06		WKT
4.15836e+06	6.99844e+06		WKT
4.18054e+06	6.99844e+06		WKT
4.20272e+06	6.99844e+06		WKT
4.2249e+06	6.99844e+06		WKT
4.24708e+06	6.99844e+06		WKT
4.26926e+06	6.99844e+06		WKT
4.29144e+06	6.99844e+06		WKT
4.31362e+06	6.99844e+06		WKT
4.3358e+06	6.99844e+06		WKT
4.35798e+06	6.99844e+06		WKT
4.38016e+06	6.99844e+06		WKT
4.40234e+06	6.99844e+06		WKT
4.42452e+06	6.99844e+06		WKT
4.4467e+06	6.99844e+06		WKT
4.46888e+06	6.99844e+06		WKT
4.49106e+06	6.99844e+06		WKT
4.51324e+06	6.99844e+06		WKT
4.53542e+06	6.99844e+06		WKT
4.5576e+06	6.99844e+06		WKT
4.57978e+06	6.99844e+06		WKT
4.60196e+06	6.99844e+06		WKT
4.62414e+06	6.99844e+06		WKT
4.64632e+06	6.99844e+06		WKT
4.6685e+06	6.99844e+06		WKT
4.69068e+06	6.99844e+06		WKT
4.71286e+06	6.99844e+06		WKT
4.73504e+06	6.99844e+06		WKT
4.75722e+06	6.99844e+06		WKT
4.7794e+06	6.99844e+06		WKT
4.80158e+06	6.99844e+06		WKT
4.82376e+06	6.99844e+06		WKT
4.84594e+06	6.99844e+06		WKT
4.86812e+06	6.99844e+06		WKT
4.8903e+06	6.99844e+06		WKT
4.91248e+06	6.99844e+06		WKT
4.93466e+06	6.99844e+06		WKT
4.95684e+06	6.99844e+06		WKT
4.97902e+06	6.99844e+06		WKT
5.0012e+06	6.99844e+06		WKT
5.02338e+06	6.99844e+06		WKT
5.04556e+06	6.99844e+06		WKT
5.06775e+06	6.99844e+06		WKT
5.08993e+06	6.99844e+06		WKT
5.11211e+06	6.99844e+06		WKT
5.13429e+06	6.99844e+06		WKT
5.15647e+06	6.99844e+06		WKT
5.17865e+06	6.99844e+06		WKT
5.20083e+06	6.99844e+06		WKT
5.22301e+06	6.99844e+06		WKT
5.24519e+06	6.99844e+06		WKT
5.26737e+06	6.99844e+06		WKT
5.28955e+06	6.99844e+06		WKT
5.31173e+06	6.99844e+06		WKT
5.33391e+06	6.99844e+06		WKT
5.35609e+06	6.99844e+06		WKT
5.37827e+06	6.99844e+06		WKT
5.40045e+06	6.99844e+06		WKT
5.42263e+06	6.99844e+06		WKT
5.44481e+06	6.99844e+06		WKT
5.46699e+06	6.99844e+06		WKT
5.48917e+06	6.99844e+06		WKT
5.51135e+06	6.99844e+06		WKT
5.53353e+06	6.99844e+06		WKT
5.55571e+06	6.99844e+06		WKT
5.57789e+06	6.99844e+06		WKT
5.60007e+06	6.99844e+06		WKT
5.62225e+06	6.99844e+06		WKT
5.64443e+06	6.99844e+06		WKT
5.66661e+06	6.99844e+06		WKT
5.68879e+06	6.99844e+06		WKT
5.71097e+06	6.99844e+06		WKT
5.73315e+06	6.99844e+06		WKT
5.75533e+06	6.99844e+06		WKT
5.77751e+06	6.99844e+06		WKT
5.79969e+06	6.99844e+06		WKT
5.82187e+06	6.99844e+06		WKT
5.84405e+06	6.99844e+06		WKT
5.86623e+06	6.99844e+06		WKT
5.88841e+06	6.99844e+06		WKT
5.91059e+06	6.99844e+06		WKT
5.93277e+06	6.99844e+06		WKT
5.95495e+06	6.99844e+06		WKT
5.97713e+06	6.99844e+06		WKT
5.99931e+06	6.99844e+06		WKT
6.02149e+06	6.99844e+06		WKT
6.04367e+06	6.99844e+06		WKT
6.06585e+06	6.99844e+06		WKT
6.08803e+06	6.99844e+06		WKT
6.11021e+06	6.99844e+06		WKT
6.13239e+06	6.99844e+06		WKT
6.15458e+06	6.99844e+06		WKT
6.17676e+06	6.99844e+06		WKT
6.19894e+06	6.99844e+06		WKT
6.22112e+06	6.99844e+06		WKT
6.2433e+06	6.99844e+06		WKT
6.26548e+06	6.99844e+06		WKT
6.28766e+06	6.99844e+06		WKT
6.30984e+06	6.99844e+06		WKT
6.33202e+06	6.99844e+06		WKT
6.3542e+06	6.99844e+06		WKT
6.37638e+06	6.99844e+06		WKT
6.39856e+06	6.99844e+06		WKT
6.42074e+06	6.99844e+06		WKT
6.44292e+06	6.99844e+06		WKT
6.4651e+06	6.99844e+06		WKT
6.48728e+06	6.99844e+06		WKT
6.50946e+06	6.99844e+06		WKT
6.53164e+06	6.99844e+06		WKT
6.55382e+06	6.99844e+06		WKT
6.576e+06	6.99844e+06		WKT
6.59818e+06	6.99844e+06		WKT
6.62036e+06	6.99844e+06		WKT
6.64254e+06	6.99844e+06		WKT
6.66472e+06	6.99844e+06		WKT
6.6869e+06	6.99844e+06		WKT
6.70908e+06	6.99844e+06		WKT
6.73126e+06	6.99844e+06		WKT
6.75344e+06	6.99844e+06		WKT
6.77562e+06	6.99844e+06		WKT
6.7978e+06	6.99844e+06		WKT
6.81998e+06	6.99844e+06		WKT
6.84216e+06	6.99844e+06		WKT
6.86434e+06	6.99844e+06		WKT
6.88652e+06	6.99844e+06		WKT
6.9087e+06	6.99844e+06		WKT
6.93088e+06	6.99844e+06		WKT
6.95306e+06	6.99844e+06		WKT
6.97524e+06	6.99844e+06		WKT
6.99742e+06	6.99844e+06		WKT
7.0196e+06	6.99844e+06		WKT
7.04178e+06	6.99844e+06		WKT
7.06396e+06	6.99844e+06		WKT
7.08614e+06	6.99844e+06		WKT
7.10832e+06	6.99844e+06		WKT
7.1305e+06	6.99844e+06		WKT
7.15268e+06	6.99844e+06		WKT
7.17486e+06	6.99844e+06		WKT
7.19704e+06	6.99844e+06		WKT
7.21922e+06	6.99844e+06		WKT
7.2414e+06	6.99844e+06		WKT
7.26359e+06	6.99844e+06		WKT
7.28577e+06	6.99844e+06		WKT
7.30795e+06	6.99844e+06		WKT
7.33013e+06	6.99844e+06		WKT
7.35231e+06	6.99844e+06		WKT
7.37449e+06	6.99844e+06		WKT
7.39667e+06	6.99844e+06		WKT
7.41885e+06	6.99844e+06		WKT
7.44103e+06	6.99844e+06		WKT
7.46321e+06	6.99844e+06		WKT
7.48539e+06	6.99844e+06		WKT
7.50757e+06	6.99844e+06		WKT
7.52975e+06	6.99844e+06		WKT
7.55193e+06	6.99844e+06		WKT
7.57411e+06	6.99844e+06		WKT
7.59629e+06	6.99844e+06		WKT
7.61847e+06	6.99844e+06		WKT
7.64065e+06	6.99844e+06		WKT
7.66283e+06	6.99844e+06		WKT
7.68501e+06	6.99844e+06		WKT
7.70719e+06	6.99844e+06		WKT
7.72937e+06	6.99844e+06		WKT
7.75155e+06	6.99844e+06		WKT
7.77373e+06	6.99844e+06		WKT
7.79591e+06	6.99844e+06		WKT
7.81809e+06	6.99844e+06		WKT
7.84027e+06	6.99844e+06		WKT
7.86245e+06	6.99844e+06		WKT
7.88463e+06	6.99844e+06		WKT
7.90681e+06	6.99844e+06		WKT
7.92899e+06	6.99844e+06		WKT
7.95117e+06	6.99844e+06		WKT
7.97335e+06	6.99844e+06		WKT
7.99553e+06	6.99844e+06		WKT
8.01771e+06	6.99844e+06		WKT
8.03989e+06	6.99844e+06		WKT
8.06207e+06	6.99844e+06		WKT
8.08425e+06	6.99844e+06		WKT
8.10643e+06	6.99844e+06		WKT
8.12861e+06	6.99844e+06		WKT
8.15079e+06	6.99844e+06		WKT
8.17297e+06	6.99844e+06		WKT
8.19515e+06	6.99844e+06		WKT
8.21733e+06	6.99844e+06		WKT
8.23951e+06	6.99844e+06		WKT
8.26169e+06	6.99844e+06		WKT
8.28387e+06	6.99844e+06		WKT
8.30605e+06	6.99844e+06		WKT
8.32823e+06	6.99844e+06		WKT
8.35042e+06	6.99844e+06		WKT
8.3726e+06	6.99844e+06		WKT
8.39478e+06	6.99844e+06		WKT
8.41696e+06	6.99844e+06		WKT
8.43914e+06	6.99844e+06		WKT
8.46132e+06	6.99844e+06		WKT
8.4835e+06	6.99844e+06		WKT
8.50568e+06	6.99844e+06		WKT
8.52786e+06	6.99844e+06		WKT
8.55004e+06	6.99844e+06		WKT
8.57222e+06	6.99844e+06		WKT
8.5944e+06	6.99844e+06		WKT
8.61658e+06	6.99844e+06		WKT
8.63876e+06	6.99844e+06		WKT
8.66094e+06	6.99844e+06		WKT
8.68312e+06	6.99844e+06		WKT
8.7053e+06	6.99844e+06		WKT
8.72748e+06	6.99844e+06		WKT
8.74966e+06	6.99844e+06		WKT
8.77184e+06	6.99844e+06		WKT
8.79402e+06	6.99844e+06		WKT
8.8162e+06	6.99844e+06		WKT
8.83838e+06	6.99844e+06		WKT
8.86056e+06	6.99844e+06		WKT
8.88274e+06	6.99844e+06		WKT
8.90492e+06	6.99844e+06		WKT
8.9271e+06	6.99844e+06		WKT
8.94928e+06	6.99844e+06		WKT
8.97146e+06	6.99844e+06		WKT
8.99364e+06	6.99844e+06		WKT
9.01582e+06	6.99844e+06		WKT
9.038e+06	6.99844e+06		WKT
9.06018e+06	6.99844e+06		WKT
9.08236e+06	6.99844e+06		WKT
9.10454e+06	6.99844e+06		WKT
9.12672e+06	6.99844e+06		WKT
9.1489e+06	6.99844e+06		WKT
9.17108e+06	6.99844e+06		WKT
9.19326e+06	6.99844e+06		WKT
9.21544e+06	6.99844e+06		WKT
9.23762e+06	6.99844e+06		WKT
9.2598e+06	6.99844e+06		WKT
9.28198e+06	6.99844e+06		WKT
9.30416e+06	6.99844e+06		WKT
9.32634e+06	6.99844e+06		WKT
9.34852e+06	6.99844e+06		WKT
9.3707e+06	6.99844e+06		WKT
9.39288e+06	6.99844e+06		WKT
9.41506e+06	6.99844e+06		WKT
9.43725e+06	6.99844e+06		WKT
9.45943e+06	6.99844e+06		WKT
9.48161e+06	6.99844e+06		WKT
9.50379e+06	6.99844e+06		WKT
9.52597e+06	6.99844e+06		WKT
9.54815e+06	6.99844e+06		WKT
9.57033e+06	6.99844e+06		WKT
9.59251e+06	6.99844e+06		WKT
9.61469e+06	6.99844e+06		WKT
9.63687e+06	6.99844e+06		WKT
9.65905e+06	6.99844e+06		WKT
9.68123e+06	6.99844e+06		WKT
9.70341e+06	6.99844e+06		WKT
9.72559e+06	6.99844e+06		WKT
9.74777e+06	6.99844e+06		WKT
9.76995e+06	6.99844e+06		WKT
9.79213e+06	6.99844e+06		WKT
9.81431e+06	6.99844e+06		WKT
9.83649e+06	6.99844e+06		WKT
9.85867e+06	6.99844e+06		WKT
9.88085e+06	6.99844e+06		WKT
9.90303e+06	6.99844e+06		WKT
9.92521e+06	6.99844e+06		WKT
9.94739e+06	6.99844e+06		WKT
9.96957e+06	6.99844e+06		WKT
9.99175e+06	6.99844e+06		WKT
1.00139e+07	6.99844e+06		WKT
1.00361e+07	6.99844e+06		WKT
1.00583e+07	6.99844e+06		WKT
1.00805e+07	6.99844e+06		WKT
1.01027e+07	6.99844e+06		WKT
1.01248e+07	6.99844e+06		WKT
1.0147e+07	6.99844e+06		WKT
1.01692e+07	6.99844e+06		WKT
1.01914e+07	6.99844e+06		WKT
1.02136e+07	6.99844e+06		WKT
1.02357e+07	6.99844e+06		WKT
1.02579e+07	6.99844e+06		WKT
1.02801e+07	6.99844e+06		WKT
1.03023e+07	6.99844e+06		WKT
1.03245e+07	6.99844e+06		WKT
1.03466e+07	6.99844e+06		WKT
1.03688e+07	6.99844e+06		WKT
1.0391e+07	6.99844e+06		WKT
1.04132e+07	6.99844e+06		WKT
1.04354e+07	6.99844e+06		WKT
1.04575e+07	6.99844e+06		WKT
1.04797e+07	6.99844e+06		WKT
1.05019e+07	6.99844e+06		WKT
1.05241e+07	6.99844e+06		WKT
1.05463e+07	6.99844e+06		WKT
1.05684e+07	6.99844e+06		WKT
1.05906e+07	6.99844e+06		WKT
1.06128e+07	6.99844e+06		WKT
1.0635e+07	6.99844e+06		WKT
1.06572e+07	6.99844e+06		WKT
1.06793e+07	6.99844e+06		WKT
1.07015e+07	6.99844e+06		WKT
1.07237e+07	6.99844e+06		WKT
1.07459e+07	6.99844e+06		WKT
1.07681e+07	6.99844e+06		WKT
1.07902e+07	6.99844e+06		WKT
1.08124e+07	6.99844e+06		WKT
1.08346e+07	6.99844e+06		WKT
1.08568e+07	6.99844e+06		WKT
1.0879e+07	6.99844e+06		WKT
1.09011e+07	6.99844e+06		WKT
1.09233e+07	6.99844e+06		WKT
1.09455e+07	6.99844e+06		WKT
1.09677e+07	6.99844e+06		WKT
1.09899e+07	6.99844e+06		WKT
1.1012e+07	6.99844e+06		WKT
1.10342e+07	6.99844e+06		WKT
1.10564e+07	6.99844e+06		WKT
1.10786e+07	6.99844e+06		WKT
1.11008e+07	6.99844e+06		WKT
1.11229e+07	6.99844e+06		WKT
1.11451e+07	6.99844e+06		WKT
1.11673e+07	6.99844e+06		WKT
1.11895e+07	6.99844e+06		WKT
1.12117e+07	6.99844e+06		WKT
1.12338e+07	6.99844e+06		WKT
1.1256e+07	6.99844e+06		WKT
1.12782e+07	6.99844e+06		WKT
1.13004e+07	6.99844e+06		WKT
1.13226e+07	6.99844e+06		WKT
1.13447e+07	6.99844e+06		WKT
1.13669e+07	6.99844e+06		WKT
1.13891e+07	6.99844e+06		WKT
1.14113e+07	6.99844e+06		WKT
1.14335e+07	6.99844e+06		WKT
1.14556e+07	6.99844e+06		WKT
1.14778e+07	6.99844e+06		WKT
1.15e+07	6.99844e+06		WKT
1.15222e+07	6.99844e+06		WKT
1.15444e+07	6.99844e+06		WKT
1.15665e+07	6.99844e+06		WKT
1.15887e+07	6.99844e+06		WKT
1.16109e+07	6.99844e+06		WKT
1.16331e+07	6.99844e+06		WKT
1.16553e+07	6.99844e+06		WKT
1.16774e+07	6.99844e+06		WKT
1.16996e+07	6.99844e+06		WKT
1.17218e+07	6.99844e+06		WKT
1.1744e+07	6.99844e+06		WKT
1.17662e+07	6.99844e+06		WKT
1.17883e+07	6.99844e+06		WKT
1.18105e+07	6.99844e+06		WKT
1.18327e+07	6.99844e+06		WKT
1.18549e+07	6.99844e+06		WKT
1.18771e+07	6.99844e+06		WKT
1.18992e+07	6.99844e+06		WKT
1.19214e+07	6.99844e+06		WKT
1.19436e+07	6.99844e+06		WKT
1.19658e+07	6.99844e+06		WKT
1.1988e+07	6.99844e+06		WKT
1.20101e+07	6.99844e+06		WKT
1.20323e+07	6.99844e+06		WKT
1.20545e+07	6.99844e+06		WKT
1.20767e+07	6.99844e+06		WKT
1.20989e+07	6.99844e+06		WKT
1.2121e+07	6.99844e+06		WKT
1.21432e+07	6.99844e+06		WKT
1.21654e+07	6.99844e+06		WKT
1.21876e+07	6.99844e+06		WKT
1.22098e+07	6.99844e+06		WKT
1.2232e+07	6.99844e+06		WKT
1.22541e+07	6.99844e+06		WKT
1.22763e+07	6.99844e+06		WKT
1.22985e+07	6.99844e+06		WKT
1.23207e+07	6.99844e+06		WKT
1.23429e+07	6.99844e+06		WKT
1.2365e+07	6.99844e+06		WKT
1.23872e+07	6.99844e+06		WKT
1.24094e+07	6.99844e+06		WKT
1.24316e+07	6.99844e+06		WKT
1.24538e+07	6.99844e+06		WKT
1.24759e+07	6.99844e+06		WKT
1.24981e+07	6.99844e+06		WKT
1.25203e+07	6.99844e+06		WKT
1.25425e+07	6.99844e+06		WKT
1.25647e+07	6.99844e+06		WKT
1.25868e+07	6.99844e+06		WKT
1.2609e+07	6.99844e+06		WKT
1.26312e+07	6.99844e+06		WKT
1.26534e+07	6.99844e+06		WKT
1.26756e+07	6.99844e+06		WKT
1.26977e+07	6.99844e+06		WKT
1.27199e+07	6.99844e+06		WKT
1.27421e+07	6.99844e+06		WKT
1.27643e+07	6.99844e+06		WKT
1.27865e+07	6.99844e+06		WKT
1.28086e+07	6.99844e+06		WKT
1.28308e+07	6.99844e+06		WKT
1.2853e+07	6.99844e+06		WKT
1.28752e+07	6.99844e+06		WKT
1.28974e+07	6.99844e+06		WKT
1.29195e+07	6.99844e+06		WKT
1.29417e+07	6.99844e+06		WKT
1.29639e+07	6.99844e+06		WKT
1.29861e+07	6.99844e+06		WKT
1.30083e+07	6.99844e+06		WKT
1.30304e+07	6.99844e+06		WKT
1.30526e+07	6.99844e+06		WKT
1.30748e+07	6.99844e+06		WKT
1.3097e+07	6.99844e+06		WKT
1.31192e+07	6.99844e+06		WKT
1.31413e+07	6.99844e+06		WKT
1.31635e+07	6.99844e+06		WKT
1.31857e+07	6.99844e+06		WKT
1.32079e+07	6.99844e+06		WKT
1.32301e+07	6.99844e+06		WKT
1.32522e+07	6.99844e+06		WKT
1.32744e+07	6.99844e+06		WKT
1.32966e+07	6.99844e+06		WKT
1.33188e+07	6.99844e+06		WKT
1.3341e+07	6.99844e+06		WKT
1.33631e+07	6.99844e+06		WKT
1.33853e+07	6.99844e+06		WKT
1.34075e+07	6.99844e+06		WKT
1.34297e+07	6.99844e+06		WKT
1.34519e+07	6.99844e+06		WKT
1.3474e+07	6.99844e+06		WKT
1.34962e+07	6.99844e+06		WKT
1.35184e+07	6.99844e+06		WKT
1.35406e+07	6.99844e+06		WKT
1.35628e+07	6.99844e+06		WKT
1.35849e+07	6.99844e+06		WKT
1.36071e+07	6.99844e+06		WKT
1.36293e+07	6.99844e+06		WKT
1.36515e+07	6.99844e+06		WKT
1.36737e+07	6.99844e+06		WKT
1.36958e+07	6.99844e+06		WKT
1.3718e+07	6.99844e+06		WKT
1.37402e+07	6.99844e+06		WKT
1.37624e+07	6.99844e+06		WKT
1.37846e+07	6.99844e+06		WKT
1.38067e+07	6.99844e+06		WKT
1.38289e+07	6.99844e+06		WKT
1.38511e+07	6.99844e+06		WKT
1.38733e+07	6.99844e+06		WKT
1.38955e+07	6.99844e+06		WKT
1.39176e+07	6.99844e+06		WKT
1.39398e+07	6.99844e+06		WKT
1.3962e+07	6.99844e+06		WKT
1.39842e+07	6.99844e+06		WKT
1.40064e+07	6.99844e+06		WKT
1.40285e+07	6.99844e+06		WKT
1.40507e+07	6.99844e+06		WKT
1.40729e+07	6.99844e+06		WKT
1.40951e+07	6.99844e+06		WKT
1.41173e+07	6.99844e+06		WKT
1.41394e+07	6.99844e+06		WKT
1.41616e+07	6.99844e+06		WKT
1.41838e+07	6.99844e+06		WKT
1.4206e+07	6.99844e+06		WKT
1.42282e+07	6.99844e+06		WKT
1.42503e+07	6.99844e+06		WKT
1.42725e+07	6.99844e+06		WKT
1.42947e+07	6.99844e+06		WKT
1.43169e+07	6.99844e+06		WKT
1.43391e+07	6.99844e+06		WKT
1.43613e+07	6.99844e+06		WKT
1.43834e+07	6.99844e+06		WKT
1.44056e+07	6.99844e+06		WKT
1.44278e+07	6.99844e+06		WKT
1.445e+07	6.99844e+06		WKT
1.44722e+07	6.99844e+06		WKT
1.44943e+07	6.99844e+06		WKT
1.45165e+07	6.99844e+06		WKT
1.45387e+07	6.99844e+06		WKT
1.45609e+07	6.99844e+06		WKT
1.45831e+07	6.99844e+06		WKT
1.46052e+07	6.99844e+06		WKT
1.46274e+07	6.99844e+06		WKT
1.46496e+07	6.99844e+06		WKT
1.46718e+07	6.99844e+06		WKT
1.4694e+07	6.99844e+06		WKT
1.47161e+07	6.99844e+06		WKT
1.47383e+07	6.99844e+06		WKT
1.47605e+07	6.99844e+06		WKT
1.47827e+07	6.99844e+06		WKT
1.48049e+07	6.99844e+06		WKT
1.4827e+07	6.99844e+06		WKT
1.48492e+07	6.99844e+06		WKT
1.48714e+07	6.99844e+06		WKT
1.48936e+07	6.99844e+06		WKT
1.49158e+07	6.99844e+06		WKT
1.49379e+07	6.99844e+06		WKT
1.49601e+07	6.99844e+06		WKT
1.49823e+07	6.99844e+06		WKT
1.50045e+07	6.99844e+06		WKT
1.50267e+07	6.99844e+06		WKT
1.50488e+07	6.99844e+06		WKT
1.5071e+07	6.99844e+06		WKT
1.50932e+07	6.99844e+06		WKT
1.51154e+07	6.99844e+06		WKT
1.51376e+07	6.99844e+06		WKT
1.51597e+07	6.99844e+06		WKT
1.51819e+07	6.99844e+06		WKT
1.52041e+07	6.99844e+06		WKT
1.52263e+07	6.99844e+06		WKT
1.52485e+07	6.99844e+06		WKT
1.52706e+07	6.99844e+06		WKT
1.52928e+07	6.99844e+06		WKT
1.5315e+07	6.99844e+06		WKT
1.53372e+07	6.99844e+06		WKT
1.53594e+07	6.99844e+06		WKT
1.53815e+07	6.99844e+06		WKT
1.54037e+07	6.99844e+06		WKT
1.54259e+07	6.99844e+06		WKT
1.54481e+07	6.99844e+06		WKT
1.54703e+07	6.99844e+06		WKT
1.54924e+07	6.99844e+06		WKT
1.55146e+07	6.99844e+06		WKT
1.55368e+07	6.99844e+06		WKT
1.5559e+07	6.99844e+06		WKT
1.55812e+07	6.99844e+06		WKT
1.56033e+07	6.99844e+06		WKT
1.56255e+07	6.99844e+06		WKT
1.56477e+07	6.99844e+06		WKT
-1.60922e+07	6.97626e+06		WKT
-1.607e+07	6.97626e+06		WKT
-1.60478e+07	6.97626e+06		WKT
-1.60256e+07	6.97626e+06		WKT
-1.60034e+07	6.97626e+06		WKT
-1.59813e+07	6.97626e+06		WKT
-1.59591e+07	6.97626e+06		WKT
-1.59369e+07	6.97626e+06		WKT
-1.59147e+07	6.97626e+06		WKT
-1.58925e+07	6.97626e+06		WKT
-1.58704e+07	6.97626e+06		WKT
-1.58482e+07	6.97626e+06		WKT
-1.5826e+07	6.97626e+06		WKT
-1.58038e+07	6.97626e+06		WKT
-1.57816e+07	6.97626e+06		WKT
-1.57595e+07	6.97626e+06		WKT
-1.57373e+07	6.97626e+06		WKT
-1.57151e+07	6.97626e+06		WKT
-1.56929e+07	6.97626e+06		WKT
-1.56707e+07	6.97626e+06		WKT
-1.56486e+07	6.97626e+06		WKT
-1.56264e+07	6.97626e+06		WKT
-1.56042e+07	6.97626e+06		WKT
-1.5582e+07	6.97626e+06		WKT
-1.55598e+07	6.97626e+06		WKT
-1.55377e+07	6.97626e+06		WKT
-1.55155e+07	6.97626e+06		WKT
-1.54933e+07	6.97626e+06		WKT
-1.54711e+07	6.97626e+06		WKT
-1.54489e+07	6.97626e+06		WKT
-1.54268e+07	6.97626e+06		WKT
-1.54046e+07	6.97626e+06		WKT
-1.53824e+07	6.97626e+06		WKT
-1.53602e+07	6.97626e+06		WKT
-1.5338e+07	6.97626e+06		WKT
-1.53159e+07	6.97626e+06		WKT
-1.52937e+07	6.97626e+06		WKT
-1.52715e+07	6.97626e+06		WKT
-1.52493e+07	6.97626e+06		WKT
-1.52271e+07	6.97626e+06		WKT
-1.5205e+07	6.97626e+06		WKT
-1.51828e+07	6.97626e+06		WKT
-1.51606e+07	6.97626e+06		WKT
-1.51384e+07	6.97626e+06		WKT
-1.51162e+07	6.97626e+06		WKT
-1.50941e+07	6.97626e+06		WKT
-1.50719e+07	6.97626e+06		WKT
-1.50497e+07	6.97626e+06		WKT
-1.50275e+07	6.97626e+06		WKT
-1.50053e+07	6.97626e+06		WKT
-1.49832e+07	6.97626e+06		WKT
-1.4961e+07	6.97626e+06		WKT
-1.49388e+07	6.97626e+06		WKT
-1.49166e+07	6.97626e+06		WKT
-1.48944e+07	6.97626e+06		WKT
-1.48723e+07	6.97626e+06		WKT
-1.48501e+07	6.97626e+06		WKT
-1.48279e+07	6.97626e+06		WKT
-1.48057e+07	6.97626e+06		WKT
-1.47835e+07	6.97626e+06		WKT
-1.47614e+07	6.97626e+06		WKT
-1.47392e+07	6.97626e+06		WKT
-1.4717e+07	6.97626e+06		WKT
-1.46948e+07	6.97626e+06		WKT
-1.46726e+07	6.97626e+06		WKT
-1.46505e+07	6.97626e+06		WKT
-1.46283e+07	6.97626e+06		WKT
-1.46061e+07	6.97626e+06		WKT
-1.45839e+07	6.97626e+06		WKT
-1.45617e+07	6.97626e+06		WKT
-1.45396e+07	6.97626e+06		WKT
-1.45174e+07	6.97626e+06		WKT
-1.44952e+07	6.97626e+06		WKT
-1.4473e+07	6.97626e+06		WKT
-1.44508e+07	6.97626e+06		WKT
-1.44287e+07	6.97626e+06		WKT
-1.44065e+07	6.97626e+06		WKT
-1.43843e+07	6.97626e+06		WKT
-1.43621e+07	6.97626e+06		WKT
-1.43399e+07	6.97626e+06		WKT
-1.43178e+07	6.97626e+06		WKT
-1.42956e+07	6.97626e+06		WKT
-1.42734e+07	6.97626e+06		WKT
-1.42512e+07	6.97626e+06		WKT
-1.4229e+07	6.97626e+06		WKT
-1.42069e+07	6.97626e+06		WKT
-1.41847e+07	6.97626e+06		WKT
-1.41625e+07	6.97626e+06		WKT
-1.41403e+07	6.97626e+06		WKT
-1.41181e+07	6.97626e+06		WKT
-1.4096e+07	6.97626e+06		WKT
-1.40738e+07	6.97626e+06		WKT
-1.40516e+07	6.97626e+06		WKT
-1.40294e+07	6.97626e+06		WKT
-1.40072e+07	6.97626e+06		WKT
-1.3985e+07	6.97626e+06		WKT
-1.39629e+07	6.97626e+06		WKT
-1.39407e+07	6.97626e+06		WKT
-1.39185e+07	6.97626e+06		WKT
-1.38963e+07	6.97626e+06		WKT
-1.38741e+07	6.97626e+06		WKT
-1.3852e+07	6.97626e+06		WKT
-1.38298e+07	6.97626e+06		WKT
-1.38076e+07	6.97626e+06		WKT
-1.37854e+07	6.97626e+06		WKT
-1.37632e+07	6.97626e+06		WKT
-1.37411e+07	6.97626e+06		WKT
-1.37189e+07	6.97626e+06		WKT
-1.36967e+07	6.97626e+06		WKT
-1.36745e+07	6.97626e+06		WKT
-1.36523e+07	6.97626e+06		WKT
-1.36302e+07	6.97626e+06		WKT
-1.3608e+07	6.97626e+06		WKT
-1.35858e+07	6.97626e+06		WKT
-1.35636e+07	6.97626e+06		WKT
-1.35414e+07	6.97626e+06		WKT
-1.35193e+07	6.97626e+06		WKT
-1.34971e+07	6.97626e+06		WKT
-1.34749e+07	6.97626e+06		WKT
-1.34527e+07	6.97626e+06		WKT
-1.34305e+07	6.97626e+06		WKT
-1.34084e+07	6.97626e+06		WKT
-1.33862e+07	6.97626e+06		WKT
-1.3364e+07	6.97626e+06		WKT
-1.33418e+07	6.97626e+06		WKT
-1.33196e+07	6.97626e+06		WKT
-1.32975e+07	6.97626e+06		WKT
-1.32753e+07	6.97626e+06		WKT
-1.32531e+07	6.97626e+06		WKT
-1.32309e+07	6.97626e+06		WKT
-1.32087e+07	6.97626e+06		WKT
-1.31866e+07	6.97626e+06		WKT
-1.31644e+07	6.97626e+06		WKT
-1.31422e+07	6.97626e+06		WKT
-1.312e+07	6.97626e+06		WKT
-1.30978e+07	6.97626e+06		WKT
-1.30757e+07	6.97626e+06		WKT
-1.30535e+07	6.97626e+06		WKT
-1.30313e+07	6.97626e+06		WKT
-1.30091e+07	6.97626e+06		WKT
-1.29869e+07	6.97626e+06		WKT
-1.29648e+07	6.97626e+06		WKT
-1.29426e+07	6.97626e+06		WKT
-1.29204e+07	6.97626e+06		WKT
-1.28982e+07	6.97626e+06		WKT
-1.2876e+07	6.97626e+06		WKT
-1.28539e+07	6.97626e+06		WKT
-1.28317e+07	6.97626e+06		WKT
-1.28095e+07	6.97626e+06		WKT
-1.27873e+07	6.97626e+06		WKT
-1.27651e+07	6.97626e+06		WKT
-1.2743e+07	6.97626e+06		WKT
-1.27208e+07	6.97626e+06		WKT
-1.26986e+07	6.97626e+06		WKT
-1.26764e+07	6.97626e+06		WKT
-1.26542e+07	6.97626e+06		WKT
-1.26321e+07	6.97626e+06		WKT
-1.26099e+07	6.97626e+06		WKT
-1.25877e+07	6.97626e+06		WKT
-1.25655e+07	6.97626e+06		WKT
-1.25433e+07	6.97626e+06		WKT
-1.25212e+07	6.97626e+06		WKT
-1.2499e+07	6.97626e+06		WKT
-1.24768e+07	6.97626e+06		WKT
-1.24546e+07	6.97626e+06		WKT
-1.24324e+07	6.97626e+06		WKT
-1.24103e+07	6.97626e+06		WKT
-1.23881e+07	6.97626e+06		WKT
-1.23659e+07	6.97626e+06		WKT
-1.23437e+07	6.97626e+06		WKT
-1.23215e+07	6.97626e+06		WKT
-1.22994e+07	6.97626e+06		WKT
-1.22772e+07	6.97626e+06		WKT
-1.2255e+07	6.97626e+06		WKT
-1.22328e+07	6.97626e+06		WKT
-1.22106e+07	6.97626e+06		WKT
-1.21885e+07	6.97626e+06		WKT
-1.21663e+07	6.97626e+06		WKT
-1.21441e+07	6.97626e+06		WKT
-1.21219e+07	6.97626e+06		WKT
-1.20997e+07	6.97626e+06		WKT
-1.20776e+07	6.97626e+06		WKT
-1.20554e+07	6.97626e+06		WKT
-1.20332e+07	6.97626e+06		WKT
-1.2011e+07	6.97626e+06		WKT
-1.19888e+07	6.97626e+06		WKT
-1.19667e+07	6.97626e+06		WKT
-1.19445e+07	6.97626e+06		WKT
-1.19223e+07	6.97626e+06		WKT
-1.19001e+07	6.97626e+06		WKT
-1.18779e+07	6.97626e+06		WKT
-1.18557e+07	6.97626e+06		WKT
-1.18336e+07	6.97626e+06		WKT
-1.18114e+07	6.97626e+06		WKT
-1.17892e+07	6.97626e+06		WKT
-1.1767e+07	6.97626e+06		WKT
-1.17448e+07	6.97626e+06		WKT
-1.17227e+07	6.97626e+06		WKT
-1.17005e+07	6.97626e+06		WKT
-1.16783e+07	6.97626e+06		WKT
-1.16561e+07	6.97626e+06		WKT
-1.16339e+07	6.97626e+06		WKT
-1.16118e+07	6.97626e+06		WKT
-1.15896e+07	6.97626e+06		WKT
-1.15674e+07	6.97626e+06		WKT
-1.15452e+07	6.97626e+06		WKT
-1.1523e+07	6.97626e+06		WKT
-1.15009e+07	6.97626e+06		WKT
-1.14787e+07	6.97626e+06		WKT
-1.14565e+07	6.97626e+06		WKT
-1.14343e+07	6.97626e+06		WKT
-1.14121e+07	6.97626e+06		WKT
-1.139e+07	6.97626e+06		WKT
-1.13678e+07	6.97626e+06		WKT
-1.13456e+07	6.97626e+06		WKT
-1.13234e+07	6.97626e+06		WKT
-1.13012e+07	6.97626e+06		WKT
-1.12791e+07	6.97626e+06		WKT
-1.12569e+07	6.97626e+06		WKT
-1.12347e+07	6.97626e+06		WKT
-1.12125e+07	6.97626e+06		WKT
-1.11903e+07	6.97626e+06		WKT
-1.11682e+07	6.97626e+06		WKT
-1.1146e+07	6.97626e+06		WKT
-1.11238e+07	6.97626e+06		WKT
-1.11016e+07	6.97626e+06		WKT
-1.10794e+07	6.97626e+06		WKT
-1.10573e+07	6.97626e+06		WKT
-1.10351e+07	6.97626e+06		WKT
-1.10129e+07	6.97626e+06		WKT
-1.09907e+07	6.97626e+06		WKT
-1.09685e+07	6.97626e+06		WKT
-1.09464e+07	6.97626e+06		WKT
-1.09242e+07	6.97626e+06		WKT
-1.0902e+07	6.97626e+06		WKT
-1.08798e+07	6.97626e+06		WKT
-1.08576e+07	6.97626e+06		WKT
-1.08355e+07	6.97626e+06		WKT
-1.08133e+07	6.97626e+06		WKT
-1.07911e+07	6.97626e+06		WKT
-1.07689e+07	6.97626e+06		WKT
-1.07467e+07	6.97626e+06		WKT
-1.07246e+07	6.97626e+06		WKT
-1.07024e+07	6.97626e+06		WKT
-1.06802e+07	6.97626e+06		WKT
-1.0658e+07	6.97626e+06		WKT
-1.06358e+07	6.97626e+06		WKT
-1.06137e+07	6.97626e+06		WKT
-1.05915e+07	6.97626e+06		WKT
-1.05693e+07	6.97626e+06		WKT
-1.05471e+07	6.97626e+06		WKT
-1.05249e+07	6.97626e+06		WKT
-1.05028e+07	6.97626e+06		WKT
-1.04806e+07	6.97626e+06		WKT
-1.04584e+07	6.97626e+06		WKT
-1.04362e+07	6.97626e+06		WKT
-1.0414e+07	6.97626e+06		WKT
-1.03919e+07	6.97626e+06		WKT
-1.03697e+07	6.97626e+06		WKT
-1.03475e+07	6.97626e+06		WKT
-1.03253e+07	6.97626e+06		WKT
-1.03031e+07	6.97626e+06		WKT
-1.0281e+07	6.97626e+06		WKT
-1.02588e+07	6.97626e+06		WKT
-1.02366e+07	6.97626e+06		WKT
-1.02144e+07	6.97626e+06		WKT
-1.01922e+07	6.97626e+06		WKT
-1.01701e+07	6.97626e+06		WKT
-1.01479e+07	6.97626e+06		WKT
-1.01257e+07	6.97626e+06		WKT
-1.01035e+07	6.97626e+06		WKT
-1.00813e+07	6.97626e+06		WKT
-1.00592e+07	6.97626e+06		WKT
-1.0037e+07	6.97626e+06		WKT
-1.00148e+07	6.97626e+06		WKT
-9.99261e+06	6.97626e+06		WKT
-9.97043e+06	6.97626e+06		WKT
-9.94825e+06	6.97626e+06		WKT
-9.92607e+06	6.97626e+06		WKT
-9.90389e+06	6.97626e+06		WKT
-9.88171e+06	6.97626e+06		WKT
-9.85953e+06	6.97626e+06		WKT
-9.83735e+06	6.97626e+06		WKT
-9.81517e+06	6.97626e+06		WKT
-9.79299e+06	6.97626e+06		WKT
-9.77081e+06	6.97626e+06		WKT
-9.74863e+06	6.97626e+06		WKT
-9.72645e+06	6.97626e+06		WKT
-9.70427e+06	6.97626e+06		WKT
-9.68209e+06	6.97626e+06		WKT
-9.65991e+06	6.97626e+06		WKT
-9.63773e+06	6.97626e+06		WKT
-9.61555e+06	6.97626e+06		WKT
-9.59337e+06	6.97626e+06		WKT
-9.57119e+06	6.97626e+06		WKT
-9.54901e+06	6.97626e+06		WKT
-9.52683e+06	6.97626e+06		WKT
-9.50465e+06	6.97626e+06		WKT
-9.48247e+06	6.97626e+06		WKT
-9.46029e+06	6.97626e+06		WKT
-9.43811e+06	6.97626e+06		WKT
-9.41593e+06	6.97626e+06		WKT
-9.39375e+06	6.97626e+06		WKT
-9.37157e+06	6.97626e+06		WKT
-9.34939e+06	6.97626e+06		WKT
-9.32721e+06	6.97626e+06		WKT
-9.30503e+06	6.97626e+06		WKT
-9.28285e+06	6.97626e+06		WKT
-9.26067e+06	6.97626e+06		WKT
-9.23849e+06	6.97626e+06		WKT
-9.21631e+06	6.97626e+06		WKT
-9.19413e+06	6.97626e+06		WKT
-9.17195e+06	6.97626e+06		WKT
-9.14976e+06	6.97626e+06		WKT
-9.12758e+06	6.97626e+06		WKT
-9.1054e+06	6.97626e+06		WKT
-9.08322e+06	6.97626e+06		WKT
-9.06104e+06	6.97626e+06		WKT
-9.03886e+06	6.97626e+06		WKT
-9.01668e+06	6.97626e+06		WKT
-8.9945e+06	6.97626e+06		WKT
-8.97232e+06	6.97626e+06		WKT
-8.95014e+06	6.97626e+06		WKT
-8.92796e+06	6.97626e+06		WKT
-8.90578e+06	6.97626e+06		WKT
-8.8836e+06	6.97626e+06		WKT
-8.86142e+06	6.97626e+06		WKT
-8.83924e+06	6.97626e+06		WKT
-8.81706e+06	6.97626e+06		WKT
-8.79488e+06	6.97626e+06		WKT
-8.7727e+06	6.97626e+06		WKT
-8.75052e+06	6.97626e+06		WKT
-8.72834e+06	6.97626e+06		WKT
-8.70616e+06	6.97626e+06		WKT
-8.68398e+06	6.97626e+06		WKT
-8.6618e+06	6.97626e+06		WKT
-8.63962e+06	6.97626e+06		WKT
-8.61744e+06	6.97626e+06		WKT
-8.59526e+06	6.97626e+06		WKT
-8.57308e+06	6.97626e+06		WKT
-8.5509e+06	6.97626e+06		WKT
-8.52872e+06	6.97626e+06		WKT
-8.50654e+06	6.97626e+06		WKT
-8.48436e+06	6.97626e+06		WKT
-8.46218e+06	6.97626e+06		WKT
-8.44e+06	6.97626e+06		WKT
-8.41782e+06	6.97626e+06		WKT
-8.39564e+06	6.97626e+06		WKT
-8.37346e+06	6.97626e+06		WKT
-8.35128e+06	6.97626e+06		WKT
-8.3291e+06	6.97626e+06		WKT
-8.30692e+06	6.97626e+06		WKT
-8.28474e+06	6.97626e+06		WKT
-8.26256e+06	6.97626e+06		WKT
-8.24038e+06	6.97626e+06		WKT
-8.2182e+06	6.97626e+06		WKT
-8.19602e+06	6.97626e+06		WKT
-8.17384e+06	6.97626e+06		WKT
-8.15166e+06	6.97626e+06		WKT
-8.12948e+06	6.97626e+06		WKT
-8.1073e+06	6.97626e+06		WKT
-8.08512e+06	6.97626e+06		WKT
-8.06293e+06	6.97626e+06		WKT
-8.04075e+06	6.97626e+06		WKT
-8.01857e+06	6.97626e+06		WKT
-7.99639e+06	6.97626e+06		WKT
-7.97421e+06	6.97626e+06		WKT
-7.95203e+06	6.97626e+06		WKT
-7.92985e+06	6.97626e+06		WKT
-7.90767e+06	6.97626e+06		WKT
-7.88549e+06	6.97626e+06		WKT
-7.86331e+06	6.97626e+06		WKT
-7.84113e+06	6.97626e+06		WKT
-7.81895e+06	6.97626e+06		WKT
-7.79677e+06	6.97626e+06		WKT
-7.77459e+06	6.97626e+06		WKT
-7.75241e+06	6.97626e+06		WKT
-7.73023e+06	6.97626e+06		WKT
-7.70805e+06	6.97626e+06		WKT
-7.68587e+06	6.97626e+06		WKT
-7.66369e+06	6.97626e+06		WKT
-7.64151e+06	6.97626e+06		WKT
-7.61933e+06	6.97626e+06		WKT
-7.59715e+06	6.97626e+06		WKT
-7.57497e+06	6.97626e+06		WKT
-7.55279e+06	6.97626e+06		WKT
-7.53061e+06	6.97626e+06		WKT
-7.50843e+06	6.97626e+06		WKT
-7.48625e+06	6.97626e+06		WKT
-7.46407e+06	6.97626e+06		WKT
-7.44189e+06	6.97626e+06		WKT
-7.41971e+06	6.97626e+06		WKT
-7.39753e+06	6.97626e+06		WKT
-7.37535e+06	6.97626e+06		WKT
-7.35317e+06	6.97626e+06		WKT
-7.33099e+06	6.97626e+06		WKT
-7.30881e+06	6.97626e+06		WKT
-7.28663e+06	6.97626e+06		WKT
-7.26445e+06	6.97626e+06		WKT
-7.24227e+06	6.97626e+06		WKT
-7.22009e+06	6.97626e+06		WKT
-7.19791e+06	6.97626e+06		WKT
-7.17573e+06	6.97626e+06		WKT
-7.15355e+06	6.97626e+06		WKT
-7.13137e+06	6.97626e+06		WKT
-7.10919e+06	6.97626e+06		WKT
-7.08701e+06	6.97626e+06		WKT
-7.06483e+06	6.97626e+06		WKT
-7.04265e+06	6.97626e+06		WKT
-7.02047e+06	6.97626e+06		WKT
-6.99829e+06	6.97626e+06		WKT
-6.9761e+06	6.97626e+06		WKT
-6.95392e+06	6.97626e+06		WKT
-6.93174e+06	6.97626e+06		WKT
-6.90956e+06	6.97626e+06		WKT
-6.88738e+06	6.97626e+06		WKT
-6.8652e+06	6.97626e+06		WKT
-6.84302e+06	6.97626e+06		WKT
-6.82084e+06	6.97626e+06		WKT
-6.79866e+06	6.97626e+06		WKT
-6.77648e+06	6.97626e+06		WKT
-6.7543e+06	6.97626e+06		WKT
-6.73212e+06	6.97626e+06		WKT
-6.70994e+06	6.97626e+06		WKT
-6.68776e+06	6.97626e+06		WKT
-6.66558e+06	6.97626e+06		WKT
-6.6434e+06	6.97626e+06		WKT
-6.62122e+06	6.97626e+06		WKT
-6.59904e+06	6.97626e+06		WKT
-6.57686e+06	6.97626e+06		WKT
-6.55468e+06	6.97626e+06		WKT
-6.5325e+06	6.97626e+06		WKT
-6.51032e+06	6.97626e+06		WKT
-6.48814e+06	6.97626e+06		WKT
-6.46596e+06	6.97626e+06		WKT
-6.44378e+06	6.97626e+06		WKT
-6.4216e+06	6.97626e+06		WKT
-6.39942e+06	6.97626e+06		WKT
-6.37724e+06	6.97626e+06		WKT
-6.35506e+06	6.97626e+06		WKT
-6.33288e+06	6.97626e+06		WKT
-6.3107e+06	6.97626e+06		WKT
-6.28852e+06	6.97626e+06		WKT
-6.26634e+06	6.97626e+06		WKT
-6.24416e+06	6.97626e+06		WKT
-6.22198e+06	6.97626e+06		WKT
-6.1998e+06	6.97626e+06		WKT
-6.17762e+06	6.97626e+06		WKT
-6.15544e+06	6.97626e+06		WKT
-6.13326e+06	6.97626e+06		WKT
-6.11108e+06	6.97626e+06		WKT
-6.0889e+06	6.97626e+06		WKT
-6.06672e+06	6.97626e+06		WKT
-6.04454e+06	6.97626e+06		WKT
-6.02236e+06	6.97626e+06		WKT
-6.00018e+06	6.97626e+06		WKT
-5.978e+06	6.97626e+06		WKT
-5.95582e+06	6.97626e+06		WKT
-5.93364e+06	6.97626e+06		WKT
-5.91146e+06	6.97626e+06		WKT
-5.88928e+06	6.97626e+06		WKT
-5.86709e+06	6.97626e+06		WKT
-5.84491e+06	6.97626e+06		WKT
-5.82273e+06	6.97626e+06		WKT
-5.80055e+06	6.97626e+06		WKT
-5.77837e+06	6.97626e+06		WKT
-5.75619e+06	6.97626e+06		WKT
-5.73401e+06	6.97626e+06		WKT
-5.71183e+06	6.97626e+06		WKT
-5.68965e+06	6.97626e+06		WKT
-5.66747e+06	6.97626e+06		WKT
-5.64529e+06	6.97626e+06		WKT
-5.62311e+06	6.97626e+06		WKT
-5.60093e+06	6.97626e+06		WKT
-5.57875e+06	6.97626e+06		WKT
-5.55657e+06	6.97626e+06		WKT
-5.53439e+06	6.97626e+06		WKT
-5.51221e+06	6.97626e+06		WKT
-5.49003e+06	6.97626e+06		WKT
-5.46785e+06	6.97626e+06		WKT
-5.44567e+06	6.97626e+06		WKT
-5.42349e+06	6.97626e+06		WKT
-5.40131e+06	6.97626e+06		WKT
-5.37913e+06	6.97626e+06		WKT
-5.35695e+06	6.97626e+06		WKT
-5.33477e+06	6.97626e+06		WKT
-5.31259e+06	6.97626e+06		WKT
-5.29041e+06	6.97626e+06		WKT
-5.26823e+06	6.97626e+06		WKT
-5.24605e+06	6.97626e+06		WKT
-5.22387e+06	6.97626e+06		WKT
-5.20169e+06	6.97626e+06		WKT
-5.17951e+06	6.97626e+06		WKT
-5.15733e+06	6.97626e+06		WKT
-5.13515e+06	6.97626e+06		WKT
-5.11297e+06	6.97626e+06		WKT
-5.09079e+06	6.97626e+06		WKT
-5.06861e+06	6.97626e+06		WKT
-5.04643e+06	6.97626e+06		WKT
-5.02425e+06	6.97626e+06		WKT
-5.00207e+06	6.97626e+06		WKT
-4.97989e+06	6.97626e+06		WKT
-4.95771e+06	6.97626e+06		WKT
-4.93553e+06	6.97626e+06		WKT
-4.91335e+06	6.97626e+06		WKT
-4.89117e+06	6.97626e+06		WKT
-4.86899e+06	6.97626e+06		WKT
-4.84681e+06	6.97626e+06		WKT
-4.82463e+06	6.97626e+06		WKT
-4.80245e+06	6.97626e+06		WKT
-4.78026e+06	6.97626e+06		WKT
-4.75808e+06	6.97626e+06		WKT
-4.7359e+06	6.97626e+06		WKT
-4.71372e+06	6.97626e+06		WKT
-4.69154e+06	6.97626e+06		WKT
-4.66936e+06	6.97626e+06		WKT
-4.64718e+06	6.97626e+06		WKT
-4.625e+06	6.97626e+06		WKT
-4.60282e+06	6.97626e+06		WKT
-4.58064e+06	6.97626e+06		WKT
-4.55846e+06	6.97626e+06		WKT
-4.53628e+06	6.97626e+06		WKT
-4.5141e+06	6.97626e+06		WKT
-4.49192e+06	6.97626e+06		WKT
-4.46974e+06	6.97626e+06		WKT
-4.44756e+06	6.97626e+06		WKT
-4.42538e+06	6.97626e+06		WKT
-4.4032e+06	6.97626e+06		WKT
-4.38102e+06	6.97626e+06		WKT
-4.35884e+06	6.97626e+06		WKT
-4.33666e+06	6.97626e+06		WKT
-4.31448e+06	6.97626e+06		WKT
-4.2923e+06	6.97626e+06		WKT
-4.27012e+06	6.97626e+06		WKT
-4.24794e+06	6.97626e+06		WKT
-4.22576e+06	6.97626e+06		WKT
-4.20358e+06	6.97626e+06		WKT
-4.1814e+06	6.97626e+06		WKT
-4.15922e+06	6.97626e+06		WKT
-4.13704e+06	6.97626e+06		WKT
-4.11486e+06	6.97626e+06		WKT
-4.09268e+06	6.97626e+06		WKT
-4.0705e+06	6.97626e+06		WKT
-4.04832e+06	6.97626e+06		WKT
-4.02614e+06	6.97626e+06		WKT
-4.00396e+06	6.97626e+06		WKT
-3.98178e+06	6.97626e+06		WKT
-3.9596e+06	6.97626e+06		WKT
-3.93742e+06	6.97626e+06		WKT
-3.91524e+06	6.97626e+06		WKT
-3.89306e+06	6.97626e+06		WKT
-3.87088e+06	6.97626e+06		WKT
-3.8487e+06	6.97626e+06		WKT
-3.82652e+06	6.97626e+06		WKT
-3.80434e+06	6.97626e+06		WKT
-3.78216e+06	6.97626e+06		WKT
-3.75998e+06	6.97626e+06		WKT
-3.7378e+06	6.97626e+06		WKT
-3.71562e+06	6.97626e+06		WKT
-3.69343e+06	6.97626e+06		WKT
-3.67125e+06	6.97626e+06		WKT
-3.64907e+06	6.97626e+06		WKT
-3.62689e+06	6.97626e+06		WKT
-3.60471e+06	6.97626e+06		WKT
-3.58253e+06	6.97626e+06		WKT
-3.56035e+06	6.97626e+06		WKT
-3.53817e+06	6.97626e+06		WKT
[truncated: 841,449+ more rows]

## Sheet: SSP5 2100
x	y	SSP5_2100_Drylands	geom
-1.60922e+07	6.99844e+06		WKT
-1.607e+07	6.99844e+06		WKT
-1.60478e+07	6.99844e+06		WKT
-1.60256e+07	6.99844e+06		WKT
-1.60034e+07	6.99844e+06		WKT
-1.59813e+07	6.99844e+06		WKT
-1.59591e+07	6.99844e+06		WKT
-1.59369e+07	6.99844e+06		WKT
-1.59147e+07	6.99844e+06		WKT
-1.58925e+07	6.99844e+06		WKT
-1.58704e+07	6.99844e+06		WKT
-1.58482e+07	6.99844e+06		WKT
-1.5826e+07	6.99844e+06		WKT
-1.58038e+07	6.99844e+06		WKT
-1.57816e+07	6.99844e+06		WKT
-1.57595e+07	6.99844e+06		WKT
-1.57373e+07	6.99844e+06		WKT
-1.57151e+07	6.99844e+06		WKT
-1.56929e+07	6.99844e+06		WKT
-1.56707e+07	6.99844e+06		WKT
-1.56486e+07	6.99844e+06		WKT
-1.56264e+07	6.99844e+06		WKT
-1.56042e+07	6.99844e+06		WKT
-1.5582e+07	6.99844e+06		WKT
-1.55598e+07	6.99844e+06		WKT
-1.55377e+07	6.99844e+06		WKT
-1.55155e+07	6.99844e+06		WKT
-1.54933e+07	6.99844e+06		WKT
-1.54711e+07	6.99844e+06		WKT
-1.54489e+07	6.99844e+06		WKT
-1.54268e+07	6.99844e+06		WKT
-1.54046e+07	6.99844e+06		WKT
-1.53824e+07	6.99844e+06		WKT
-1.53602e+07	6.99844e+06		WKT
-1.5338e+07	6.99844e+06		WKT
-1.53159e+07	6.99844e+06		WKT
-1.52937e+07	6.99844e+06		WKT
-1.52715e+07	6.99844e+06		WKT
-1.52493e+07	6.99844e+06		WKT
-1.52271e+07	6.99844e+06		WKT
-1.5205e+07	6.99844e+06		WKT
-1.51828e+07	6.99844e+06		WKT
-1.51606e+07	6.99844e+06		WKT
-1.51384e+07	6.99844e+06		WKT
-1.51162e+07	6.99844e+06		WKT
-1.50941e+07	6.99844e+06		WKT
-1.50719e+07	6.99844e+06		WKT
-1.50497e+07	6.99844e+06		WKT
-1.50275e+07	6.99844e+06		WKT
-1.50053e+07	6.99844e+06		WKT
-1.49832e+07	6.99844e+06		WKT
-1.4961e+07	6.99844e+06		WKT
-1.49388e+07	6.99844e+06		WKT
-1.49166e+07	6.99844e+06		WKT
-1.48944e+07	6.99844e+06		WKT
-1.48723e+07	6.99844e+06		WKT
-1.48501e+07	6.99844e+06		WKT
-1.48279e+07	6.99844e+06		WKT
-1.48057e+07	6.99844e+06		WKT
-1.47835e+07	6.99844e+06		WKT
-1.47614e+07	6.99844e+06		WKT
-1.47392e+07	6.99844e+06		WKT
-1.4717e+07	6.99844e+06		WKT
-1.46948e+07	6.99844e+06		WKT
-1.46726e+07	6.99844e+06		WKT
-1.46505e+07	6.99844e+06		WKT
-1.46283e+07	6.99844e+06		WKT
-1.46061e+07	6.99844e+06		WKT
-1.45839e+07	6.99844e+06		WKT
-1.45617e+07	6.99844e+06		WKT
-1.45396e+07	6.99844e+06		WKT
-1.45174e+07	6.99844e+06		WKT
-1.44952e+07	6.99844e+06		WKT
-1.4473e+07	6.99844e+06		WKT
-1.44508e+07	6.99844e+06		WKT
-1.44287e+07	6.99844e+06		WKT
-1.44065e+07	6.99844e+06		WKT
-1.43843e+07	6.99844e+06		WKT
-1.43621e+07	6.99844e+06		WKT
-1.43399e+07	6.99844e+06		WKT
-1.43178e+07	6.99844e+06		WKT
-1.42956e+07	6.99844e+06		WKT
-1.42734e+07	6.99844e+06		WKT
-1.42512e+07	6.99844e+06		WKT
-1.4229e+07	6.99844e+06		WKT
-1.42069e+07	6.99844e+06		WKT
-1.41847e+07	6.99844e+06		WKT
-1.41625e+07	6.99844e+06		WKT
-1.41403e+07	6.99844e+06		WKT
-1.41181e+07	6.99844e+06		WKT
-1.4096e+07	6.99844e+06		WKT
-1.40738e+07	6.99844e+06		WKT
-1.40516e+07	6.99844e+06		WKT
-1.40294e+07	6.99844e+06		WKT
-1.40072e+07	6.99844e+06		WKT
-1.3985e+07	6.99844e+06		WKT
-1.39629e+07	6.99844e+06		WKT
-1.39407e+07	6.99844e+06		WKT
-1.39185e+07	6.99844e+06		WKT
-1.38963e+07	6.99844e+06		WKT
-1.38741e+07	6.99844e+06		WKT
-1.3852e+07	6.99844e+06		WKT
-1.38298e+07	6.99844e+06		WKT
-1.38076e+07	6.99844e+06		WKT
-1.37854e+07	6.99844e+06		WKT
-1.37632e+07	6.99844e+06		WKT
-1.37411e+07	6.99844e+06		WKT
-1.37189e+07	6.99844e+06		WKT
-1.36967e+07	6.99844e+06		WKT
-1.36745e+07	6.99844e+06		WKT
-1.36523e+07	6.99844e+06		WKT
-1.36302e+07	6.99844e+06		WKT
-1.3608e+07	6.99844e+06		WKT
-1.35858e+07	6.99844e+06		WKT
-1.35636e+07	6.99844e+06		WKT
-1.35414e+07	6.99844e+06		WKT
-1.35193e+07	6.99844e+06		WKT
-1.34971e+07	6.99844e+06		WKT
-1.34749e+07	6.99844e+06		WKT
-1.34527e+07	6.99844e+06		WKT
-1.34305e+07	6.99844e+06		WKT
-1.34084e+07	6.99844e+06		WKT
-1.33862e+07	6.99844e+06		WKT
-1.3364e+07	6.99844e+06		WKT
-1.33418e+07	6.99844e+06		WKT
-1.33196e+07	6.99844e+06		WKT
-1.32975e+07	6.99844e+06		WKT
-1.32753e+07	6.99844e+06		WKT
-1.32531e+07	6.99844e+06		WKT
-1.32309e+07	6.99844e+06		WKT
-1.32087e+07	6.99844e+06		WKT
-1.31866e+07	6.99844e+06		WKT
-1.31644e+07	6.99844e+06		WKT
-1.31422e+07	6.99844e+06		WKT
-1.312e+07	6.99844e+06		WKT
-1.30978e+07	6.99844e+06		WKT
-1.30757e+07	6.99844e+06		WKT
-1.30535e+07	6.99844e+06		WKT
-1.30313e+07	6.99844e+06		WKT
-1.30091e+07	6.99844e+06		WKT
-1.29869e+07	6.99844e+06		WKT
-1.29648e+07	6.99844e+06		WKT
-1.29426e+07	6.99844e+06		WKT
-1.29204e+07	6.99844e+06		WKT
-1.28982e+07	6.99844e+06		WKT
-1.2876e+07	6.99844e+06		WKT
-1.28539e+07	6.99844e+06		WKT
-1.28317e+07	6.99844e+06		WKT
-1.28095e+07	6.99844e+06		WKT
-1.27873e+07	6.99844e+06		WKT
-1.27651e+07	6.99844e+06		WKT
-1.2743e+07	6.99844e+06		WKT
-1.27208e+07	6.99844e+06		WKT
-1.26986e+07	6.99844e+06		WKT
-1.26764e+07	6.99844e+06		WKT
-1.26542e+07	6.99844e+06		WKT
-1.26321e+07	6.99844e+06		WKT
-1.26099e+07	6.99844e+06		WKT
-1.25877e+07	6.99844e+06		WKT
-1.25655e+07	6.99844e+06		WKT
-1.25433e+07	6.99844e+06		WKT
-1.25212e+07	6.99844e+06		WKT
-1.2499e+07	6.99844e+06		WKT
-1.24768e+07	6.99844e+06		WKT
-1.24546e+07	6.99844e+06		WKT
-1.24324e+07	6.99844e+06		WKT
-1.24103e+07	6.99844e+06		WKT
-1.23881e+07	6.99844e+06		WKT
-1.23659e+07	6.99844e+06		WKT
-1.23437e+07	6.99844e+06		WKT
-1.23215e+07	6.99844e+06		WKT
-1.22994e+07	6.99844e+06		WKT
-1.22772e+07	6.99844e+06		WKT
-1.2255e+07	6.99844e+06		WKT
-1.22328e+07	6.99844e+06		WKT
-1.22106e+07	6.99844e+06		WKT
-1.21885e+07	6.99844e+06		WKT
-1.21663e+07	6.99844e+06		WKT
-1.21441e+07	6.99844e+06		WKT
-1.21219e+07	6.99844e+06		WKT
-1.20997e+07	6.99844e+06		WKT
-1.20776e+07	6.99844e+06		WKT
-1.20554e+07	6.99844e+06		WKT
-1.20332e+07	6.99844e+06		WKT
-1.2011e+07	6.99844e+06		WKT
-1.19888e+07	6.99844e+06		WKT
-1.19667e+07	6.99844e+06		WKT
-1.19445e+07	6.99844e+06		WKT
-1.19223e+07	6.99844e+06		WKT
-1.19001e+07	6.99844e+06		WKT
-1.18779e+07	6.99844e+06		WKT
-1.18557e+07	6.99844e+06		WKT
-1.18336e+07	6.99844e+06		WKT
-1.18114e+07	6.99844e+06		WKT
-1.17892e+07	6.99844e+06		WKT
-1.1767e+07	6.99844e+06		WKT
-1.17448e+07	6.99844e+06		WKT
-1.17227e+07	6.99844e+06		WKT
-1.17005e+07	6.99844e+06		WKT
-1.16783e+07	6.99844e+06		WKT
-1.16561e+07	6.99844e+06		WKT
-1.16339e+07	6.99844e+06		WKT
-1.16118e+07	6.99844e+06		WKT
-1.15896e+07	6.99844e+06		WKT
-1.15674e+07	6.99844e+06		WKT
-1.15452e+07	6.99844e+06		WKT
-1.1523e+07	6.99844e+06		WKT
-1.15009e+07	6.99844e+06		WKT
-1.14787e+07	6.99844e+06		WKT
-1.14565e+07	6.99844e+06		WKT
-1.14343e+07	6.99844e+06		WKT
-1.14121e+07	6.99844e+06		WKT
-1.139e+07	6.99844e+06		WKT
-1.13678e+07	6.99844e+06		WKT
-1.13456e+07	6.99844e+06		WKT
-1.13234e+07	6.99844e+06		WKT
-1.13012e+07	6.99844e+06		WKT
-1.12791e+07	6.99844e+06		WKT
-1.12569e+07	6.99844e+06		WKT
-1.12347e+07	6.99844e+06		WKT
-1.12125e+07	6.99844e+06		WKT
-1.11903e+07	6.99844e+06		WKT
-1.11682e+07	6.99844e+06		WKT
-1.1146e+07	6.99844e+06		WKT
-1.11238e+07	6.99844e+06		WKT
-1.11016e+07	6.99844e+06		WKT
-1.10794e+07	6.99844e+06		WKT
-1.10573e+07	6.99844e+06		WKT
-1.10351e+07	6.99844e+06		WKT
-1.10129e+07	6.99844e+06		WKT
-1.09907e+07	6.99844e+06		WKT
-1.09685e+07	6.99844e+06		WKT
-1.09464e+07	6.99844e+06		WKT
-1.09242e+07	6.99844e+06		WKT
-1.0902e+07	6.99844e+06		WKT
-1.08798e+07	6.99844e+06		WKT
-1.08576e+07	6.99844e+06		WKT
-1.08355e+07	6.99844e+06		WKT
-1.08133e+07	6.99844e+06		WKT
-1.07911e+07	6.99844e+06		WKT
-1.07689e+07	6.99844e+06		WKT
-1.07467e+07	6.99844e+06		WKT
-1.07246e+07	6.99844e+06		WKT
-1.07024e+07	6.99844e+06		WKT
-1.06802e+07	6.99844e+06		WKT
-1.0658e+07	6.99844e+06		WKT
-1.06358e+07	6.99844e+06		WKT
-1.06137e+07	6.99844e+06		WKT
-1.05915e+07	6.99844e+06		WKT
-1.05693e+07	6.99844e+06		WKT
-1.05471e+07	6.99844e+06		WKT
-1.05249e+07	6.99844e+06		WKT
-1.05028e+07	6.99844e+06		WKT
-1.04806e+07	6.99844e+06		WKT
-1.04584e+07	6.99844e+06		WKT
-1.04362e+07	6.99844e+06		WKT
-1.0414e+07	6.99844e+06		WKT
-1.03919e+07	6.99844e+06		WKT
-1.03697e+07	6.99844e+06		WKT
-1.03475e+07	6.99844e+06		WKT
-1.03253e+07	6.99844e+06		WKT
-1.03031e+07	6.99844e+06		WKT
-1.0281e+07	6.99844e+06		WKT
-1.02588e+07	6.99844e+06		WKT
-1.02366e+07	6.99844e+06		WKT
-1.02144e+07	6.99844e+06		WKT
-1.01922e+07	6.99844e+06		WKT
-1.01701e+07	6.99844e+06		WKT
-1.01479e+07	6.99844e+06		WKT
-1.01257e+07	6.99844e+06		WKT
-1.01035e+07	6.99844e+06		WKT
-1.00813e+07	6.99844e+06		WKT
-1.00592e+07	6.99844e+06		WKT
-1.0037e+07	6.99844e+06		WKT
-1.00148e+07	6.99844e+06		WKT
-9.99261e+06	6.99844e+06		WKT
-9.97043e+06	6.99844e+06		WKT
-9.94825e+06	6.99844e+06		WKT
-9.92607e+06	6.99844e+06		WKT
-9.90389e+06	6.99844e+06		WKT
-9.88171e+06	6.99844e+06		WKT
-9.85953e+06	6.99844e+06		WKT
-9.83735e+06	6.99844e+06		WKT
-9.81517e+06	6.99844e+06		WKT
-9.79299e+06	6.99844e+06		WKT
-9.77081e+06	6.99844e+06		WKT
-9.74863e+06	6.99844e+06		WKT
-9.72645e+06	6.99844e+06		WKT
-9.70427e+06	6.99844e+06		WKT
-9.68209e+06	6.99844e+06		WKT
-9.65991e+06	6.99844e+06		WKT
-9.63773e+06	6.99844e+06		WKT
-9.61555e+06	6.99844e+06		WKT
-9.59337e+06	6.99844e+06		WKT
-9.57119e+06	6.99844e+06		WKT
-9.54901e+06	6.99844e+06		WKT
-9.52683e+06	6.99844e+06		WKT
-9.50465e+06	6.99844e+06		WKT
-9.48247e+06	6.99844e+06		WKT
-9.46029e+06	6.99844e+06		WKT
-9.43811e+06	6.99844e+06		WKT
-9.41593e+06	6.99844e+06		WKT
-9.39375e+06	6.99844e+06		WKT
-9.37157e+06	6.99844e+06		WKT
-9.34939e+06	6.99844e+06		WKT
-9.32721e+06	6.99844e+06		WKT
-9.30503e+06	6.99844e+06		WKT
-9.28285e+06	6.99844e+06		WKT
-9.26067e+06	6.99844e+06		WKT
-9.23849e+06	6.99844e+06		WKT
-9.21631e+06	6.99844e+06		WKT
-9.19413e+06	6.99844e+06		WKT
-9.17195e+06	6.99844e+06		WKT
-9.14976e+06	6.99844e+06		WKT
-9.12758e+06	6.99844e+06		WKT
-9.1054e+06	6.99844e+06		WKT
-9.08322e+06	6.99844e+06		WKT
-9.06104e+06	6.99844e+06		WKT
-9.03886e+06	6.99844e+06		WKT
-9.01668e+06	6.99844e+06		WKT
-8.9945e+06	6.99844e+06		WKT
-8.97232e+06	6.99844e+06		WKT
-8.95014e+06	6.99844e+06		WKT
-8.92796e+06	6.99844e+06		WKT
-8.90578e+06	6.99844e+06		WKT
-8.8836e+06	6.99844e+06		WKT
-8.86142e+06	6.99844e+06		WKT
-8.83924e+06	6.99844e+06		WKT
-8.81706e+06	6.99844e+06		WKT
-8.79488e+06	6.99844e+06		WKT
-8.7727e+06	6.99844e+06		WKT
-8.75052e+06	6.99844e+06		WKT
-8.72834e+06	6.99844e+06		WKT
-8.70616e+06	6.99844e+06		WKT
-8.68398e+06	6.99844e+06		WKT
-8.6618e+06	6.99844e+06		WKT
-8.63962e+06	6.99844e+06		WKT
-8.61744e+06	6.99844e+06		WKT
-8.59526e+06	6.99844e+06		WKT
-8.57308e+06	6.99844e+06		WKT
-8.5509e+06	6.99844e+06		WKT
-8.52872e+06	6.99844e+06		WKT
-8.50654e+06	6.99844e+06		WKT
-8.48436e+06	6.99844e+06		WKT
-8.46218e+06	6.99844e+06		WKT
-8.44e+06	6.99844e+06		WKT
-8.41782e+06	6.99844e+06		WKT
-8.39564e+06	6.99844e+06		WKT
-8.37346e+06	6.99844e+06		WKT
-8.35128e+06	6.99844e+06		WKT
-8.3291e+06	6.99844e+06		WKT
-8.30692e+06	6.99844e+06		WKT
-8.28474e+06	6.99844e+06		WKT
-8.26256e+06	6.99844e+06		WKT
-8.24038e+06	6.99844e+06		WKT
-8.2182e+06	6.99844e+06		WKT
-8.19602e+06	6.99844e+06		WKT
-8.17384e+06	6.99844e+06		WKT
-8.15166e+06	6.99844e+06		WKT
-8.12948e+06	6.99844e+06		WKT
-8.1073e+06	6.99844e+06		WKT
-8.08512e+06	6.99844e+06		WKT
-8.06293e+06	6.99844e+06		WKT
-8.04075e+06	6.99844e+06		WKT
-8.01857e+06	6.99844e+06		WKT
-7.99639e+06	6.99844e+06		WKT
-7.97421e+06	6.99844e+06		WKT
-7.95203e+06	6.99844e+06		WKT
-7.92985e+06	6.99844e+06		WKT
-7.90767e+06	6.99844e+06		WKT
-7.88549e+06	6.99844e+06		WKT
-7.86331e+06	6.99844e+06		WKT
-7.84113e+06	6.99844e+06		WKT
-7.81895e+06	6.99844e+06		WKT
-7.79677e+06	6.99844e+06		WKT
-7.77459e+06	6.99844e+06		WKT
-7.75241e+06	6.99844e+06		WKT
-7.73023e+06	6.99844e+06		WKT
-7.70805e+06	6.99844e+06		WKT
-7.68587e+06	6.99844e+06		WKT
-7.66369e+06	6.99844e+06		WKT
-7.64151e+06	6.99844e+06		WKT
-7.61933e+06	6.99844e+06		WKT
-7.59715e+06	6.99844e+06		WKT
-7.57497e+06	6.99844e+06		WKT
-7.55279e+06	6.99844e+06		WKT
-7.53061e+06	6.99844e+06		WKT
-7.50843e+06	6.99844e+06		WKT
-7.48625e+06	6.99844e+06		WKT
-7.46407e+06	6.99844e+06		WKT
-7.44189e+06	6.99844e+06		WKT
-7.41971e+06	6.99844e+06		WKT
-7.39753e+06	6.99844e+06		WKT
-7.37535e+06	6.99844e+06		WKT
-7.35317e+06	6.99844e+06		WKT
-7.33099e+06	6.99844e+06		WKT
-7.30881e+06	6.99844e+06		WKT
-7.28663e+06	6.99844e+06		WKT
-7.26445e+06	6.99844e+06		WKT
-7.24227e+06	6.99844e+06		WKT
-7.22009e+06	6.99844e+06		WKT
-7.19791e+06	6.99844e+06		WKT
-7.17573e+06	6.99844e+06		WKT
-7.15355e+06	6.99844e+06		WKT
-7.13137e+06	6.99844e+06		WKT
-7.10919e+06	6.99844e+06		WKT
-7.08701e+06	6.99844e+06		WKT
-7.06483e+06	6.99844e+06		WKT
-7.04265e+06	6.99844e+06		WKT
-7.02047e+06	6.99844e+06		WKT
-6.99829e+06	6.99844e+06		WKT
-6.9761e+06	6.99844e+06		WKT
-6.95392e+06	6.99844e+06		WKT
-6.93174e+06	6.99844e+06		WKT
-6.90956e+06	6.99844e+06		WKT
-6.88738e+06	6.99844e+06		WKT
-6.8652e+06	6.99844e+06		WKT
-6.84302e+06	6.99844e+06		WKT
-6.82084e+06	6.99844e+06		WKT
-6.79866e+06	6.99844e+06		WKT
-6.77648e+06	6.99844e+06		WKT
-6.7543e+06	6.99844e+06		WKT
-6.73212e+06	6.99844e+06		WKT
-6.70994e+06	6.99844e+06		WKT
-6.68776e+06	6.99844e+06		WKT
-6.66558e+06	6.99844e+06		WKT
-6.6434e+06	6.99844e+06		WKT
-6.62122e+06	6.99844e+06		WKT
-6.59904e+06	6.99844e+06		WKT
-6.57686e+06	6.99844e+06		WKT
-6.55468e+06	6.99844e+06		WKT
-6.5325e+06	6.99844e+06		WKT
-6.51032e+06	6.99844e+06		WKT
-6.48814e+06	6.99844e+06		WKT
-6.46596e+06	6.99844e+06		WKT
-6.44378e+06	6.99844e+06		WKT
-6.4216e+06	6.99844e+06		WKT
-6.39942e+06	6.99844e+06		WKT
-6.37724e+06	6.99844e+06		WKT
-6.35506e+06	6.99844e+06		WKT
-6.33288e+06	6.99844e+06		WKT
-6.3107e+06	6.99844e+06		WKT
-6.28852e+06	6.99844e+06		WKT
-6.26634e+06	6.99844e+06		WKT
-6.24416e+06	6.99844e+06		WKT
-6.22198e+06	6.99844e+06		WKT
-6.1998e+06	6.99844e+06		WKT
-6.17762e+06	6.99844e+06		WKT
-6.15544e+06	6.99844e+06		WKT
-6.13326e+06	6.99844e+06		WKT
-6.11108e+06	6.99844e+06		WKT
-6.0889e+06	6.99844e+06		WKT
-6.06672e+06	6.99844e+06		WKT
-6.04454e+06	6.99844e+06		WKT
-6.02236e+06	6.99844e+06		WKT
-6.00018e+06	6.99844e+06		WKT
-5.978e+06	6.99844e+06		WKT
-5.95582e+06	6.99844e+06		WKT
-5.93364e+06	6.99844e+06		WKT
-5.91146e+06	6.99844e+06		WKT
-5.88928e+06	6.99844e+06		WKT
-5.86709e+06	6.99844e+06		WKT
-5.84491e+06	6.99844e+06		WKT
-5.82273e+06	6.99844e+06		WKT
-5.80055e+06	6.99844e+06		WKT
-5.77837e+06	6.99844e+06		WKT
-5.75619e+06	6.99844e+06		WKT
-5.73401e+06	6.99844e+06		WKT
-5.71183e+06	6.99844e+06		WKT
-5.68965e+06	6.99844e+06		WKT
-5.66747e+06	6.99844e+06		WKT
-5.64529e+06	6.99844e+06		WKT
-5.62311e+06	6.99844e+06		WKT
-5.60093e+06	6.99844e+06		WKT
-5.57875e+06	6.99844e+06		WKT
-5.55657e+06	6.99844e+06		WKT
-5.53439e+06	6.99844e+06		WKT
-5.51221e+06	6.99844e+06		WKT
-5.49003e+06	6.99844e+06		WKT
-5.46785e+06	6.99844e+06		WKT
-5.44567e+06	6.99844e+06		WKT
-5.42349e+06	6.99844e+06		WKT
-5.40131e+06	6.99844e+06		WKT
-5.37913e+06	6.99844e+06		WKT
-5.35695e+06	6.99844e+06		WKT
-5.33477e+06	6.99844e+06		WKT
-5.31259e+06	6.99844e+06		WKT
-5.29041e+06	6.99844e+06		WKT
-5.26823e+06	6.99844e+06		WKT
-5.24605e+06	6.99844e+06		WKT
-5.22387e+06	6.99844e+06		WKT
-5.20169e+06	6.99844e+06		WKT
-5.17951e+06	6.99844e+06		WKT
-5.15733e+06	6.99844e+06		WKT
-5.13515e+06	6.99844e+06		WKT
-5.11297e+06	6.99844e+06		WKT
-5.09079e+06	6.99844e+06		WKT
-5.06861e+06	6.99844e+06		WKT
-5.04643e+06	6.99844e+06		WKT
-5.02425e+06	6.99844e+06		WKT
-5.00207e+06	6.99844e+06		WKT
-4.97989e+06	6.99844e+06		WKT
-4.95771e+06	6.99844e+06		WKT
-4.93553e+06	6.99844e+06		WKT
-4.91335e+06	6.99844e+06		WKT
-4.89117e+06	6.99844e+06		WKT
-4.86899e+06	6.99844e+06		WKT
-4.84681e+06	6.99844e+06		WKT
-4.82463e+06	6.99844e+06		WKT
-4.80245e+06	6.99844e+06		WKT
-4.78026e+06	6.99844e+06		WKT
-4.75808e+06	6.99844e+06		WKT
-4.7359e+06	6.99844e+06		WKT
-4.71372e+06	6.99844e+06		WKT
-4.69154e+06	6.99844e+06		WKT
-4.66936e+06	6.99844e+06		WKT
-4.64718e+06	6.99844e+06		WKT
-4.625e+06	6.99844e+06		WKT
-4.60282e+06	6.99844e+06		WKT
-4.58064e+06	6.99844e+06		WKT
-4.55846e+06	6.99844e+06		WKT
-4.53628e+06	6.99844e+06		WKT
-4.5141e+06	6.99844e+06		WKT
-4.49192e+06	6.99844e+06		WKT
-4.46974e+06	6.99844e+06		WKT
-4.44756e+06	6.99844e+06		WKT
-4.42538e+06	6.99844e+06		WKT
-4.4032e+06	6.99844e+06		WKT
-4.38102e+06	6.99844e+06		WKT
-4.35884e+06	6.99844e+06		WKT
-4.33666e+06	6.99844e+06		WKT
-4.31448e+06	6.99844e+06		WKT
-4.2923e+06	6.99844e+06		WKT
-4.27012e+06	6.99844e+06		WKT
-4.24794e+06	6.99844e+06		WKT
-4.22576e+06	6.99844e+06		WKT
-4.20358e+06	6.99844e+06		WKT
-4.1814e+06	6.99844e+06		WKT
-4.15922e+06	6.99844e+06		WKT
-4.13704e+06	6.99844e+06		WKT
-4.11486e+06	6.99844e+06		WKT
-4.09268e+06	6.99844e+06		WKT
-4.0705e+06	6.99844e+06		WKT
-4.04832e+06	6.99844e+06		WKT
-4.02614e+06	6.99844e+06		WKT
-4.00396e+06	6.99844e+06		WKT
-3.98178e+06	6.99844e+06		WKT
-3.9596e+06	6.99844e+06		WKT
-3.93742e+06	6.99844e+06		WKT
-3.91524e+06	6.99844e+06		WKT
-3.89306e+06	6.99844e+06		WKT
-3.87088e+06	6.99844e+06		WKT
-3.8487e+06	6.99844e+06		WKT
-3.82652e+06	6.99844e+06		WKT
-3.80434e+06	6.99844e+06		WKT
-3.78216e+06	6.99844e+06		WKT
-3.75998e+06	6.99844e+06		WKT
-3.7378e+06	6.99844e+06		WKT
-3.71562e+06	6.99844e+06		WKT
-3.69343e+06	6.99844e+06		WKT
-3.67125e+06	6.99844e+06		WKT
-3.64907e+06	6.99844e+06		WKT
-3.62689e+06	6.99844e+06		WKT
-3.60471e+06	6.99844e+06		WKT
-3.58253e+06	6.99844e+06		WKT
-3.56035e+06	6.99844e+06		WKT
-3.53817e+06	6.99844e+06		WKT
-3.51599e+06	6.99844e+06		WKT
-3.49381e+06	6.99844e+06		WKT
-3.47163e+06	6.99844e+06		WKT
-3.44945e+06	6.99844e+06		WKT
-3.42727e+06	6.99844e+06		WKT
-3.40509e+06	6.99844e+06		WKT
-3.38291e+06	6.99844e+06		WKT
-3.36073e+06	6.99844e+06		WKT
-3.33855e+06	6.99844e+06		WKT
-3.31637e+06	6.99844e+06		WKT
-3.29419e+06	6.99844e+06		WKT
-3.27201e+06	6.99844e+06		WKT
-3.24983e+06	6.99844e+06		WKT
-3.22765e+06	6.99844e+06		WKT
-3.20547e+06	6.99844e+06		WKT
-3.18329e+06	6.99844e+06		WKT
-3.16111e+06	6.99844e+06		WKT
-3.13893e+06	6.99844e+06		WKT
-3.11675e+06	6.99844e+06		WKT
-3.09457e+06	6.99844e+06		WKT
-3.07239e+06	6.99844e+06		WKT
-3.05021e+06	6.99844e+06		WKT
-3.02803e+06	6.99844e+06		WKT
-3.00585e+06	6.99844e+06		WKT
-2.98367e+06	6.99844e+06		WKT
-2.96149e+06	6.99844e+06		WKT
-2.93931e+06	6.99844e+06		WKT
-2.91713e+06	6.99844e+06		WKT
-2.89495e+06	6.99844e+06		WKT
-2.87277e+06	6.99844e+06		WKT
-2.85059e+06	6.99844e+06		WKT
-2.82841e+06	6.99844e+06		WKT
-2.80623e+06	6.99844e+06		WKT
-2.78405e+06	6.99844e+06		WKT
-2.76187e+06	6.99844e+06		WKT
-2.73969e+06	6.99844e+06		WKT
-2.71751e+06	6.99844e+06		WKT
-2.69533e+06	6.99844e+06		WKT
-2.67315e+06	6.99844e+06		WKT
-2.65097e+06	6.99844e+06		WKT
-2.62879e+06	6.99844e+06		WKT
-2.60661e+06	6.99844e+06		WKT
-2.58442e+06	6.99844e+06		WKT
-2.56224e+06	6.99844e+06		WKT
-2.54006e+06	6.99844e+06		WKT
-2.51788e+06	6.99844e+06		WKT
-2.4957e+06	6.99844e+06		WKT
-2.47352e+06	6.99844e+06		WKT
-2.45134e+06	6.99844e+06		WKT
-2.42916e+06	6.99844e+06		WKT
-2.40698e+06	6.99844e+06		WKT
-2.3848e+06	6.99844e+06		WKT
-2.36262e+06	6.99844e+06		WKT
-2.34044e+06	6.99844e+06		WKT
-2.31826e+06	6.99844e+06		WKT
-2.29608e+06	6.99844e+06		WKT
-2.2739e+06	6.99844e+06		WKT
-2.25172e+06	6.99844e+06		WKT
-2.22954e+06	6.99844e+06		WKT
-2.20736e+06	6.99844e+06		WKT
-2.18518e+06	6.99844e+06		WKT
-2.163e+06	6.99844e+06		WKT
-2.14082e+06	6.99844e+06		WKT
-2.11864e+06	6.99844e+06		WKT
-2.09646e+06	6.99844e+06		WKT
-2.07428e+06	6.99844e+06		WKT
-2.0521e+06	6.99844e+06		WKT
-2.02992e+06	6.99844e+06		WKT
-2.00774e+06	6.99844e+06		WKT
-1.98556e+06	6.99844e+06		WKT
-1.96338e+06	6.99844e+06		WKT
-1.9412e+06	6.99844e+06		WKT
-1.91902e+06	6.99844e+06		WKT
-1.89684e+06	6.99844e+06		WKT
-1.87466e+06	6.99844e+06		WKT
-1.85248e+06	6.99844e+06		WKT
-1.8303e+06	6.99844e+06		WKT
-1.80812e+06	6.99844e+06		WKT
-1.78594e+06	6.99844e+06		WKT
-1.76376e+06	6.99844e+06		WKT
-1.74158e+06	6.99844e+06		WKT
-1.7194e+06	6.99844e+06		WKT
-1.69722e+06	6.99844e+06		WKT
-1.67504e+06	6.99844e+06		WKT
-1.65286e+06	6.99844e+06		WKT
-1.63068e+06	6.99844e+06		WKT
-1.6085e+06	6.99844e+06		WKT
-1.58632e+06	6.99844e+06		WKT
-1.56414e+06	6.99844e+06		WKT
-1.54196e+06	6.99844e+06		WKT
-1.51978e+06	6.99844e+06		WKT
-1.49759e+06	6.99844e+06		WKT
-1.47541e+06	6.99844e+06		WKT
-1.45323e+06	6.99844e+06		WKT
-1.43105e+06	6.99844e+06		WKT
-1.40887e+06	6.99844e+06		WKT
-1.38669e+06	6.99844e+06		WKT
-1.36451e+06	6.99844e+06		WKT
-1.34233e+06	6.99844e+06		WKT
-1.32015e+06	6.99844e+06		WKT
-1.29797e+06	6.99844e+06		WKT
-1.27579e+06	6.99844e+06		WKT
-1.25361e+06	6.99844e+06		WKT
-1.23143e+06	6.99844e+06		WKT
-1.20925e+06	6.99844e+06		WKT
-1.18707e+06	6.99844e+06		WKT
-1.16489e+06	6.99844e+06		WKT
-1.14271e+06	6.99844e+06		WKT
-1.12053e+06	6.99844e+06		WKT
-1.09835e+06	6.99844e+06		WKT
-1.07617e+06	6.99844e+06		WKT
-1.05399e+06	6.99844e+06		WKT
-1.03181e+06	6.99844e+06		WKT
-1.00963e+06	6.99844e+06		WKT
-987450	6.99844e+06		WKT
-965270	6.99844e+06		WKT
-943090	6.99844e+06		WKT
-920910	6.99844e+06		WKT
-898729	6.99844e+06		WKT
-876549	6.99844e+06		WKT
-854369	6.99844e+06		WKT
-832189	6.99844e+06		WKT
-810009	6.99844e+06		WKT
-787828	6.99844e+06		WKT
-765648	6.99844e+06		WKT
-743468	6.99844e+06		WKT
-721288	6.99844e+06		WKT
-699108	6.99844e+06		WKT
-676927	6.99844e+06		WKT
-654747	6.99844e+06		WKT
-632567	6.99844e+06		WKT
-610387	6.99844e+06		WKT
-588207	6.99844e+06		WKT
-566026	6.99844e+06		WKT
-543846	6.99844e+06		WKT
-521666	6.99844e+06		WKT
-499486	6.99844e+06		WKT
-477306	6.99844e+06		WKT
-455125	6.99844e+06		WKT
-432945	6.99844e+06		WKT
-410765	6.99844e+06		WKT
-388585	6.99844e+06		WKT
-366405	6.99844e+06		WKT
-344224	6.99844e+06		WKT
-322044	6.99844e+06		WKT
-299864	6.99844e+06		WKT
-277684	6.99844e+06		WKT
-255504	6.99844e+06		WKT
-233323	6.99844e+06		WKT
-211143	6.99844e+06		WKT
-188963	6.99844e+06		WKT
-166783	6.99844e+06		WKT
-144603	6.99844e+06		WKT
-122422	6.99844e+06		WKT
-100242	6.99844e+06		WKT
-78061.9	6.99844e+06		WKT
-55881.7	6.99844e+06		WKT
-33701.5	6.99844e+06		WKT
-11521.3	6.99844e+06		WKT
10658.9	6.99844e+06		WKT
32839.1	6.99844e+06		WKT
55019.3	6.99844e+06		WKT
77199.5	6.99844e+06		WKT
99379.7	6.99844e+06		WKT
121560	6.99844e+06		WKT
143740	6.99844e+06		WKT
165920	6.99844e+06		WKT
188101	6.99844e+06		WKT
210281	6.99844e+06		WKT
232461	6.99844e+06		WKT
254641	6.99844e+06		WKT
276821	6.99844e+06		WKT
299002	6.99844e+06		WKT
321182	6.99844e+06		WKT
343362	6.99844e+06		WKT
365542	6.99844e+06		WKT
387722	6.99844e+06		WKT
409903	6.99844e+06		WKT
432083	6.99844e+06		WKT
454263	6.99844e+06		WKT
476443	6.99844e+06		WKT
498623	6.99844e+06		WKT
520804	6.99844e+06		WKT
542984	6.99844e+06		WKT
565164	6.99844e+06		WKT
587344	6.99844e+06		WKT
609524	6.99844e+06		WKT
631705	6.99844e+06		WKT
653885	6.99844e+06		WKT
676065	6.99844e+06		WKT
698245	6.99844e+06		WKT
720425	6.99844e+06		WKT
742606	6.99844e+06		WKT
764786	6.99844e+06		WKT
786966	6.99844e+06		WKT
809146	6.99844e+06		WKT
831326	6.99844e+06		WKT
853507	6.99844e+06		WKT
875687	6.99844e+06		WKT
897867	6.99844e+06		WKT
920047	6.99844e+06		WKT
942227	6.99844e+06		WKT
964408	6.99844e+06		WKT
986588	6.99844e+06		WKT
1.00877e+06	6.99844e+06		WKT
1.03095e+06	6.99844e+06		WKT
1.05313e+06	6.99844e+06		WKT
1.07531e+06	6.99844e+06		WKT
1.09749e+06	6.99844e+06		WKT
1.11967e+06	6.99844e+06		WKT
1.14185e+06	6.99844e+06		WKT
1.16403e+06	6.99844e+06		WKT
1.18621e+06	6.99844e+06		WKT
1.20839e+06	6.99844e+06		WKT
1.23057e+06	6.99844e+06		WKT
1.25275e+06	6.99844e+06		WKT
1.27493e+06	6.99844e+06		WKT
1.29711e+06	6.99844e+06		WKT
1.31929e+06	6.99844e+06		WKT
1.34147e+06	6.99844e+06		WKT
1.36365e+06	6.99844e+06		WKT
1.38583e+06	6.99844e+06		WKT
1.40801e+06	6.99844e+06		WKT
1.43019e+06	6.99844e+06		WKT
1.45237e+06	6.99844e+06		WKT
1.47455e+06	6.99844e+06		WKT
1.49673e+06	6.99844e+06		WKT
1.51891e+06	6.99844e+06		WKT
1.54109e+06	6.99844e+06		WKT
1.56327e+06	6.99844e+06		WKT
1.58545e+06	6.99844e+06		WKT
1.60763e+06	6.99844e+06		WKT
1.62981e+06	6.99844e+06		WKT
1.65199e+06	6.99844e+06		WKT
1.67417e+06	6.99844e+06		WKT
1.69635e+06	6.99844e+06		WKT
1.71853e+06	6.99844e+06		WKT
1.74071e+06	6.99844e+06		WKT
1.76289e+06	6.99844e+06		WKT
1.78508e+06	6.99844e+06		WKT
1.80726e+06	6.99844e+06		WKT
1.82944e+06	6.99844e+06		WKT
1.85162e+06	6.99844e+06		WKT
1.8738e+06	6.99844e+06		WKT
1.89598e+06	6.99844e+06		WKT
1.91816e+06	6.99844e+06		WKT
1.94034e+06	6.99844e+06		WKT
1.96252e+06	6.99844e+06		WKT
1.9847e+06	6.99844e+06		WKT
2.00688e+06	6.99844e+06		WKT
2.02906e+06	6.99844e+06		WKT
2.05124e+06	6.99844e+06		WKT
2.07342e+06	6.99844e+06		WKT
2.0956e+06	6.99844e+06		WKT
2.11778e+06	6.99844e+06		WKT
2.13996e+06	6.99844e+06		WKT
2.16214e+06	6.99844e+06		WKT
2.18432e+06	6.99844e+06		WKT
2.2065e+06	6.99844e+06		WKT
2.22868e+06	6.99844e+06		WKT
2.25086e+06	6.99844e+06		WKT
2.27304e+06	6.99844e+06		WKT
2.29522e+06	6.99844e+06		WKT
2.3174e+06	6.99844e+06		WKT
2.33958e+06	6.99844e+06		WKT
2.36176e+06	6.99844e+06		WKT
2.38394e+06	6.99844e+06		WKT
2.40612e+06	6.99844e+06		WKT
2.4283e+06	6.99844e+06		WKT
2.45048e+06	6.99844e+06		WKT
2.47266e+06	6.99844e+06		WKT
2.49484e+06	6.99844e+06		WKT
2.51702e+06	6.99844e+06		WKT
2.5392e+06	6.99844e+06		WKT
2.56138e+06	6.99844e+06		WKT
2.58356e+06	6.99844e+06		WKT
2.60574e+06	6.99844e+06		WKT
2.62792e+06	6.99844e+06		WKT
2.6501e+06	6.99844e+06		WKT
2.67228e+06	6.99844e+06		WKT
2.69446e+06	6.99844e+06		WKT
2.71664e+06	6.99844e+06		WKT
2.73882e+06	6.99844e+06		WKT
2.761e+06	6.99844e+06		WKT
2.78318e+06	6.99844e+06		WKT
2.80536e+06	6.99844e+06		WKT
2.82754e+06	6.99844e+06		WKT
2.84972e+06	6.99844e+06		WKT
2.87191e+06	6.99844e+06		WKT
2.89409e+06	6.99844e+06		WKT
2.91627e+06	6.99844e+06		WKT
2.93845e+06	6.99844e+06		WKT
2.96063e+06	6.99844e+06		WKT
2.98281e+06	6.99844e+06		WKT
3.00499e+06	6.99844e+06		WKT
3.02717e+06	6.99844e+06		WKT
3.04935e+06	6.99844e+06		WKT
3.07153e+06	6.99844e+06		WKT
3.09371e+06	6.99844e+06		WKT
3.11589e+06	6.99844e+06		WKT
3.13807e+06	6.99844e+06		WKT
3.16025e+06	6.99844e+06		WKT
3.18243e+06	6.99844e+06		WKT
3.20461e+06	6.99844e+06		WKT
3.22679e+06	6.99844e+06		WKT
3.24897e+06	6.99844e+06		WKT
3.27115e+06	6.99844e+06		WKT
3.29333e+06	6.99844e+06		WKT
3.31551e+06	6.99844e+06		WKT
3.33769e+06	6.99844e+06		WKT
3.35987e+06	6.99844e+06		WKT
3.38205e+06	6.99844e+06		WKT
3.40423e+06	6.99844e+06		WKT
3.42641e+06	6.99844e+06		WKT
3.44859e+06	6.99844e+06		WKT
3.47077e+06	6.99844e+06		WKT
3.49295e+06	6.99844e+06		WKT
3.51513e+06	6.99844e+06		WKT
3.53731e+06	6.99844e+06		WKT
3.55949e+06	6.99844e+06		WKT
3.58167e+06	6.99844e+06		WKT
3.60385e+06	6.99844e+06		WKT
3.62603e+06	6.99844e+06		WKT
3.64821e+06	6.99844e+06		WKT
3.67039e+06	6.99844e+06		WKT
3.69257e+06	6.99844e+06		WKT
3.71475e+06	6.99844e+06		WKT
3.73693e+06	6.99844e+06		WKT
3.75911e+06	6.99844e+06		WKT
3.78129e+06	6.99844e+06		WKT
3.80347e+06	6.99844e+06		WKT
3.82565e+06	6.99844e+06		WKT
3.84783e+06	6.99844e+06		WKT
3.87001e+06	6.99844e+06		WKT
3.89219e+06	6.99844e+06		WKT
3.91437e+06	6.99844e+06		WKT
3.93655e+06	6.99844e+06		WKT
3.95873e+06	6.99844e+06		WKT
3.98092e+06	6.99844e+06		WKT
4.0031e+06	6.99844e+06		WKT
4.02528e+06	6.99844e+06		WKT
4.04746e+06	6.99844e+06		WKT
4.06964e+06	6.99844e+06		WKT
4.09182e+06	6.99844e+06		WKT
4.114e+06	6.99844e+06		WKT
4.13618e+06	6.99844e+06		WKT
4.15836e+06	6.99844e+06		WKT
4.18054e+06	6.99844e+06		WKT
4.20272e+06	6.99844e+06		WKT
4.2249e+06	6.99844e+06		WKT
4.24708e+06	6.99844e+06		WKT
4.26926e+06	6.99844e+06		WKT
4.29144e+06	6.99844e+06		WKT
4.31362e+06	6.99844e+06		WKT
4.3358e+06	6.99844e+06		WKT
4.35798e+06	6.99844e+06		WKT
4.38016e+06	6.99844e+06		WKT
4.40234e+06	6.99844e+06		WKT
4.42452e+06	6.99844e+06		WKT
4.4467e+06	6.99844e+06		WKT
4.46888e+06	6.99844e+06		WKT
4.49106e+06	6.99844e+06		WKT
4.51324e+06	6.99844e+06		WKT
4.53542e+06	6.99844e+06		WKT
4.5576e+06	6.99844e+06		WKT
4.57978e+06	6.99844e+06		WKT
4.60196e+06	6.99844e+06		WKT
4.62414e+06	6.99844e+06		WKT
4.64632e+06	6.99844e+06		WKT
4.6685e+06	6.99844e+06		WKT
4.69068e+06	6.99844e+06		WKT
4.71286e+06	6.99844e+06		WKT
4.73504e+06	6.99844e+06		WKT
4.75722e+06	6.99844e+06		WKT
4.7794e+06	6.99844e+06		WKT
4.80158e+06	6.99844e+06		WKT
4.82376e+06	6.99844e+06		WKT
4.84594e+06	6.99844e+06		WKT
4.86812e+06	6.99844e+06		WKT
4.8903e+06	6.99844e+06		WKT
4.91248e+06	6.99844e+06		WKT
4.93466e+06	6.99844e+06		WKT
4.95684e+06	6.99844e+06		WKT
4.97902e+06	6.99844e+06		WKT
5.0012e+06	6.99844e+06		WKT
5.02338e+06	6.99844e+06		WKT
5.04556e+06	6.99844e+06		WKT
5.06775e+06	6.99844e+06		WKT
5.08993e+06	6.99844e+06		WKT
5.11211e+06	6.99844e+06		WKT
5.13429e+06	6.99844e+06		WKT
5.15647e+06	6.99844e+06		WKT
5.17865e+06	6.99844e+06		WKT
5.20083e+06	6.99844e+06		WKT
5.22301e+06	6.99844e+06		WKT
5.24519e+06	6.99844e+06		WKT
5.26737e+06	6.99844e+06		WKT
5.28955e+06	6.99844e+06		WKT
5.31173e+06	6.99844e+06		WKT
5.33391e+06	6.99844e+06		WKT
5.35609e+06	6.99844e+06		WKT
5.37827e+06	6.99844e+06		WKT
5.40045e+06	6.99844e+06		WKT
5.42263e+06	6.99844e+06		WKT
5.44481e+06	6.99844e+06		WKT
5.46699e+06	6.99844e+06		WKT
5.48917e+06	6.99844e+06		WKT
5.51135e+06	6.99844e+06		WKT
5.53353e+06	6.99844e+06		WKT
5.55571e+06	6.99844e+06		WKT
5.57789e+06	6.99844e+06		WKT
5.60007e+06	6.99844e+06		WKT
5.62225e+06	6.99844e+06		WKT
5.64443e+06	6.99844e+06		WKT
5.66661e+06	6.99844e+06		WKT
5.68879e+06	6.99844e+06		WKT
5.71097e+06	6.99844e+06		WKT
5.73315e+06	6.99844e+06		WKT
5.75533e+06	6.99844e+06		WKT
5.77751e+06	6.99844e+06		WKT
5.79969e+06	6.99844e+06		WKT
5.82187e+06	6.99844e+06		WKT
5.84405e+06	6.99844e+06		WKT
5.86623e+06	6.99844e+06		WKT
5.88841e+06	6.99844e+06		WKT
5.91059e+06	6.99844e+06		WKT
5.93277e+06	6.99844e+06		WKT
5.95495e+06	6.99844e+06		WKT
5.97713e+06	6.99844e+06		WKT
5.99931e+06	6.99844e+06		WKT
6.02149e+06	6.99844e+06		WKT
6.04367e+06	6.99844e+06		WKT
6.06585e+06	6.99844e+06		WKT
6.08803e+06	6.99844e+06		WKT
6.11021e+06	6.99844e+06		WKT
6.13239e+06	6.99844e+06		WKT
6.15458e+06	6.99844e+06		WKT
6.17676e+06	6.99844e+06		WKT
6.19894e+06	6.99844e+06		WKT
6.22112e+06	6.99844e+06		WKT
6.2433e+06	6.99844e+06		WKT
6.26548e+06	6.99844e+06		WKT
6.28766e+06	6.99844e+06		WKT
6.30984e+06	6.99844e+06		WKT
6.33202e+06	6.99844e+06		WKT
6.3542e+06	6.99844e+06		WKT
6.37638e+06	6.99844e+06		WKT
6.39856e+06	6.99844e+06		WKT
6.42074e+06	6.99844e+06		WKT
6.44292e+06	6.99844e+06		WKT
6.4651e+06	6.99844e+06		WKT
6.48728e+06	6.99844e+06		WKT
6.50946e+06	6.99844e+06		WKT
6.53164e+06	6.99844e+06		WKT
6.55382e+06	6.99844e+06		WKT
6.576e+06	6.99844e+06		WKT
6.59818e+06	6.99844e+06		WKT
6.62036e+06	6.99844e+06		WKT
6.64254e+06	6.99844e+06		WKT
6.66472e+06	6.99844e+06		WKT
6.6869e+06	6.99844e+06		WKT
6.70908e+06	6.99844e+06		WKT
6.73126e+06	6.99844e+06		WKT
6.75344e+06	6.99844e+06		WKT
6.77562e+06	6.99844e+06		WKT
6.7978e+06	6.99844e+06		WKT
6.81998e+06	6.99844e+06		WKT
6.84216e+06	6.99844e+06		WKT
6.86434e+06	6.99844e+06		WKT
6.88652e+06	6.99844e+06		WKT
6.9087e+06	6.99844e+06		WKT
6.93088e+06	6.99844e+06		WKT
6.95306e+06	6.99844e+06		WKT
6.97524e+06	6.99844e+06		WKT
6.99742e+06	6.99844e+06		WKT
7.0196e+06	6.99844e+06		WKT
7.04178e+06	6.99844e+06		WKT
7.06396e+06	6.99844e+06		WKT
7.08614e+06	6.99844e+06		WKT
7.10832e+06	6.99844e+06		WKT
7.1305e+06	6.99844e+06		WKT
7.15268e+06	6.99844e+06		WKT
7.17486e+06	6.99844e+06		WKT
7.19704e+06	6.99844e+06		WKT
7.21922e+06	6.99844e+06		WKT
7.2414e+06	6.99844e+06		WKT
7.26359e+06	6.99844e+06		WKT
7.28577e+06	6.99844e+06		WKT
7.30795e+06	6.99844e+06		WKT
7.33013e+06	6.99844e+06		WKT
7.35231e+06	6.99844e+06		WKT
7.37449e+06	6.99844e+06		WKT
7.39667e+06	6.99844e+06		WKT
7.41885e+06	6.99844e+06		WKT
7.44103e+06	6.99844e+06		WKT
7.46321e+06	6.99844e+06		WKT
7.48539e+06	6.99844e+06		WKT
7.50757e+06	6.99844e+06		WKT
7.52975e+06	6.99844e+06		WKT
7.55193e+06	6.99844e+06		WKT
7.57411e+06	6.99844e+06		WKT
7.59629e+06	6.99844e+06		WKT
7.61847e+06	6.99844e+06		WKT
7.64065e+06	6.99844e+06		WKT
7.66283e+06	6.99844e+06		WKT
7.68501e+06	6.99844e+06		WKT
7.70719e+06	6.99844e+06		WKT
7.72937e+06	6.99844e+06		WKT
7.75155e+06	6.99844e+06		WKT
7.77373e+06	6.99844e+06		WKT
7.79591e+06	6.99844e+06		WKT
7.81809e+06	6.99844e+06		WKT
7.84027e+06	6.99844e+06		WKT
7.86245e+06	6.99844e+06		WKT
7.88463e+06	6.99844e+06		WKT
7.90681e+06	6.99844e+06		WKT
7.92899e+06	6.99844e+06		WKT
7.95117e+06	6.99844e+06		WKT
7.97335e+06	6.99844e+06		WKT
7.99553e+06	6.99844e+06		WKT
8.01771e+06	6.99844e+06		WKT
8.03989e+06	6.99844e+06		WKT
8.06207e+06	6.99844e+06		WKT
8.08425e+06	6.99844e+06		WKT
8.10643e+06	6.99844e+06		WKT
8.12861e+06	6.99844e+06		WKT
8.15079e+06	6.99844e+06		WKT
8.17297e+06	6.99844e+06		WKT
8.19515e+06	6.99844e+06		WKT
8.21733e+06	6.99844e+06		WKT
8.23951e+06	6.99844e+06		WKT
8.26169e+06	6.99844e+06		WKT
8.28387e+06	6.99844e+06		WKT
8.30605e+06	6.99844e+06		WKT
8.32823e+06	6.99844e+06		WKT
8.35042e+06	6.99844e+06		WKT
8.3726e+06	6.99844e+06		WKT
8.39478e+06	6.99844e+06		WKT
8.41696e+06	6.99844e+06		WKT
8.43914e+06	6.99844e+06		WKT
8.46132e+06	6.99844e+06		WKT
8.4835e+06	6.99844e+06		WKT
8.50568e+06	6.99844e+06		WKT
8.52786e+06	6.99844e+06		WKT
8.55004e+06	6.99844e+06		WKT
8.57222e+06	6.99844e+06		WKT
8.5944e+06	6.99844e+06		WKT
8.61658e+06	6.99844e+06		WKT
8.63876e+06	6.99844e+06		WKT
8.66094e+06	6.99844e+06		WKT
8.68312e+06	6.99844e+06		WKT
8.7053e+06	6.99844e+06		WKT
8.72748e+06	6.99844e+06		WKT
8.74966e+06	6.99844e+06		WKT
8.77184e+06	6.99844e+06		WKT
8.79402e+06	6.99844e+06		WKT
8.8162e+06	6.99844e+06		WKT
8.83838e+06	6.99844e+06		WKT
8.86056e+06	6.99844e+06		WKT
8.88274e+06	6.99844e+06		WKT
8.90492e+06	6.99844e+06		WKT
8.9271e+06	6.99844e+06		WKT
8.94928e+06	6.99844e+06		WKT
8.97146e+06	6.99844e+06		WKT
8.99364e+06	6.99844e+06		WKT
9.01582e+06	6.99844e+06		WKT
9.038e+06	6.99844e+06		WKT
9.06018e+06	6.99844e+06		WKT
9.08236e+06	6.99844e+06		WKT
9.10454e+06	6.99844e+06		WKT
9.12672e+06	6.99844e+06		WKT
9.1489e+06	6.99844e+06		WKT
9.17108e+06	6.99844e+06		WKT
9.19326e+06	6.99844e+06		WKT
9.21544e+06	6.99844e+06		WKT
9.23762e+06	6.99844e+06		WKT
9.2598e+06	6.99844e+06		WKT
9.28198e+06	6.99844e+06		WKT
9.30416e+06	6.99844e+06		WKT
9.32634e+06	6.99844e+06		WKT
9.34852e+06	6.99844e+06		WKT
9.3707e+06	6.99844e+06		WKT
9.39288e+06	6.99844e+06		WKT
9.41506e+06	6.99844e+06		WKT
9.43725e+06	6.99844e+06		WKT
9.45943e+06	6.99844e+06		WKT
9.48161e+06	6.99844e+06		WKT
9.50379e+06	6.99844e+06		WKT
9.52597e+06	6.99844e+06		WKT
9.54815e+06	6.99844e+06		WKT
9.57033e+06	6.99844e+06		WKT
9.59251e+06	6.99844e+06		WKT
9.61469e+06	6.99844e+06		WKT
9.63687e+06	6.99844e+06		WKT
9.65905e+06	6.99844e+06		WKT
9.68123e+06	6.99844e+06		WKT
9.70341e+06	6.99844e+06		WKT
9.72559e+06	6.99844e+06		WKT
9.74777e+06	6.99844e+06		WKT
9.76995e+06	6.99844e+06		WKT
9.79213e+06	6.99844e+06		WKT
9.81431e+06	6.99844e+06		WKT
9.83649e+06	6.99844e+06		WKT
9.85867e+06	6.99844e+06		WKT
9.88085e+06	6.99844e+06		WKT
9.90303e+06	6.99844e+06		WKT
9.92521e+06	6.99844e+06		WKT
9.94739e+06	6.99844e+06		WKT
9.96957e+06	6.99844e+06		WKT
9.99175e+06	6.99844e+06		WKT
1.00139e+07	6.99844e+06		WKT
1.00361e+07	6.99844e+06		WKT
1.00583e+07	6.99844e+06		WKT
1.00805e+07	6.99844e+06		WKT
1.01027e+07	6.99844e+06		WKT
1.01248e+07	6.99844e+06		WKT
1.0147e+07	6.99844e+06		WKT
1.01692e+07	6.99844e+06		WKT
1.01914e+07	6.99844e+06		WKT
1.02136e+07	6.99844e+06		WKT
1.02357e+07	6.99844e+06		WKT
1.02579e+07	6.99844e+06		WKT
1.02801e+07	6.99844e+06		WKT
1.03023e+07	6.99844e+06		WKT
1.03245e+07	6.99844e+06		WKT
1.03466e+07	6.99844e+06		WKT
1.03688e+07	6.99844e+06		WKT
1.0391e+07	6.99844e+06		WKT
1.04132e+07	6.99844e+06		WKT
1.04354e+07	6.99844e+06		WKT
1.04575e+07	6.99844e+06		WKT
1.04797e+07	6.99844e+06		WKT
1.05019e+07	6.99844e+06		WKT
1.05241e+07	6.99844e+06		WKT
1.05463e+07	6.99844e+06		WKT
1.05684e+07	6.99844e+06		WKT
1.05906e+07	6.99844e+06		WKT
1.06128e+07	6.99844e+06		WKT
1.0635e+07	6.99844e+06		WKT
1.06572e+07	6.99844e+06		WKT
1.06793e+07	6.99844e+06		WKT
1.07015e+07	6.99844e+06		WKT
1.07237e+07	6.99844e+06		WKT
1.07459e+07	6.99844e+06		WKT
1.07681e+07	6.99844e+06		WKT
1.07902e+07	6.99844e+06		WKT
1.08124e+07	6.99844e+06		WKT
1.08346e+07	6.99844e+06		WKT
1.08568e+07	6.99844e+06		WKT
1.0879e+07	6.99844e+06		WKT
1.09011e+07	6.99844e+06		WKT
1.09233e+07	6.99844e+06		WKT
1.09455e+07	6.99844e+06		WKT
1.09677e+07	6.99844e+06		WKT
1.09899e+07	6.99844e+06		WKT
1.1012e+07	6.99844e+06		WKT
1.10342e+07	6.99844e+06		WKT
1.10564e+07	6.99844e+06		WKT
1.10786e+07	6.99844e+06		WKT
1.11008e+07	6.99844e+06		WKT
1.11229e+07	6.99844e+06		WKT
1.11451e+07	6.99844e+06		WKT
1.11673e+07	6.99844e+06		WKT
1.11895e+07	6.99844e+06		WKT
1.12117e+07	6.99844e+06		WKT
1.12338e+07	6.99844e+06		WKT
1.1256e+07	6.99844e+06		WKT
1.12782e+07	6.99844e+06		WKT
1.13004e+07	6.99844e+06		WKT
1.13226e+07	6.99844e+06		WKT
1.13447e+07	6.99844e+06		WKT
1.13669e+07	6.99844e+06		WKT
1.13891e+07	6.99844e+06		WKT
1.14113e+07	6.99844e+06		WKT
1.14335e+07	6.99844e+06		WKT
1.14556e+07	6.99844e+06		WKT
1.14778e+07	6.99844e+06		WKT
1.15e+07	6.99844e+06		WKT
1.15222e+07	6.99844e+06		WKT
1.15444e+07	6.99844e+06		WKT
1.15665e+07	6.99844e+06		WKT
1.15887e+07	6.99844e+06		WKT
1.16109e+07	6.99844e+06		WKT
1.16331e+07	6.99844e+06		WKT
1.16553e+07	6.99844e+06		WKT
1.16774e+07	6.99844e+06		WKT
1.16996e+07	6.99844e+06		WKT
1.17218e+07	6.99844e+06		WKT
1.1744e+07	6.99844e+06		WKT
1.17662e+07	6.99844e+06		WKT
1.17883e+07	6.99844e+06		WKT
1.18105e+07	6.99844e+06		WKT
1.18327e+07	6.99844e+06		WKT
1.18549e+07	6.99844e+06		WKT
1.18771e+07	6.99844e+06		WKT
1.18992e+07	6.99844e+06		WKT
1.19214e+07	6.99844e+06		WKT
1.19436e+07	6.99844e+06		WKT
1.19658e+07	6.99844e+06		WKT
1.1988e+07	6.99844e+06		WKT
1.20101e+07	6.99844e+06		WKT
1.20323e+07	6.99844e+06		WKT
1.20545e+07	6.99844e+06		WKT
1.20767e+07	6.99844e+06		WKT
1.20989e+07	6.99844e+06		WKT
1.2121e+07	6.99844e+06		WKT
1.21432e+07	6.99844e+06		WKT
1.21654e+07	6.99844e+06		WKT
1.21876e+07	6.99844e+06		WKT
1.22098e+07	6.99844e+06		WKT
1.2232e+07	6.99844e+06		WKT
1.22541e+07	6.99844e+06		WKT
1.22763e+07	6.99844e+06		WKT
1.22985e+07	6.99844e+06		WKT
1.23207e+07	6.99844e+06		WKT
1.23429e+07	6.99844e+06		WKT
1.2365e+07	6.99844e+06		WKT
1.23872e+07	6.99844e+06		WKT
1.24094e+07	6.99844e+06		WKT
1.24316e+07	6.99844e+06		WKT
1.24538e+07	6.99844e+06		WKT
1.24759e+07	6.99844e+06		WKT
1.24981e+07	6.99844e+06		WKT
1.25203e+07	6.99844e+06		WKT
1.25425e+07	6.99844e+06		WKT
1.25647e+07	6.99844e+06		WKT
1.25868e+07	6.99844e+06		WKT
1.2609e+07	6.99844e+06		WKT
1.26312e+07	6.99844e+06		WKT
1.26534e+07	6.99844e+06		WKT
1.26756e+07	6.99844e+06		WKT
1.26977e+07	6.99844e+06		WKT
1.27199e+07	6.99844e+06		WKT
1.27421e+07	6.99844e+06		WKT
1.27643e+07	6.99844e+06		WKT
1.27865e+07	6.99844e+06		WKT
1.28086e+07	6.99844e+06		WKT
1.28308e+07	6.99844e+06		WKT
1.2853e+07	6.99844e+06		WKT
1.28752e+07	6.99844e+06		WKT
1.28974e+07	6.99844e+06		WKT
1.29195e+07	6.99844e+06		WKT
1.29417e+07	6.99844e+06		WKT
1.29639e+07	6.99844e+06		WKT
1.29861e+07	6.99844e+06		WKT
1.30083e+07	6.99844e+06		WKT
1.30304e+07	6.99844e+06		WKT
1.30526e+07	6.99844e+06		WKT
1.30748e+07	6.99844e+06		WKT
1.3097e+07	6.99844e+06		WKT
1.31192e+07	6.99844e+06		WKT
1.31413e+07	6.99844e+06		WKT
1.31635e+07	6.99844e+06		WKT
1.31857e+07	6.99844e+06		WKT
1.32079e+07	6.99844e+06		WKT
1.32301e+07	6.99844e+06		WKT
1.32522e+07	6.99844e+06		WKT
1.32744e+07	6.99844e+06		WKT
1.32966e+07	6.99844e+06		WKT
1.33188e+07	6.99844e+06		WKT
1.3341e+07	6.99844e+06		WKT
1.33631e+07	6.99844e+06		WKT
1.33853e+07	6.99844e+06		WKT
1.34075e+07	6.99844e+06		WKT
1.34297e+07	6.99844e+06		WKT
1.34519e+07	6.99844e+06		WKT
1.3474e+07	6.99844e+06		WKT
1.34962e+07	6.99844e+06		WKT
1.35184e+07	6.99844e+06		WKT
1.35406e+07	6.99844e+06		WKT
1.35628e+07	6.99844e+06		WKT
1.35849e+07	6.99844e+06		WKT
1.36071e+07	6.99844e+06		WKT
1.36293e+07	6.99844e+06		WKT
1.36515e+07	6.99844e+06		WKT
1.36737e+07	6.99844e+06		WKT
1.36958e+07	6.99844e+06		WKT
1.3718e+07	6.99844e+06		WKT
1.37402e+07	6.99844e+06		WKT
1.37624e+07	6.99844e+06		WKT
1.37846e+07	6.99844e+06		WKT
1.38067e+07	6.99844e+06		WKT
1.38289e+07	6.99844e+06		WKT
1.38511e+07	6.99844e+06		WKT
1.38733e+07	6.99844e+06		WKT
1.38955e+07	6.99844e+06		WKT
1.39176e+07	6.99844e+06		WKT
1.39398e+07	6.99844e+06		WKT
1.3962e+07	6.99844e+06		WKT
1.39842e+07	6.99844e+06		WKT
1.40064e+07	6.99844e+06		WKT
1.40285e+07	6.99844e+06		WKT
1.40507e+07	6.99844e+06		WKT
1.40729e+07	6.99844e+06		WKT
1.40951e+07	6.99844e+06		WKT
1.41173e+07	6.99844e+06		WKT
1.41394e+07	6.99844e+06		WKT
1.41616e+07	6.99844e+06		WKT
1.41838e+07	6.99844e+06		WKT
1.4206e+07	6.99844e+06		WKT
1.42282e+07	6.99844e+06		WKT
1.42503e+07	6.99844e+06		WKT
1.42725e+07	6.99844e+06		WKT
1.42947e+07	6.99844e+06		WKT
1.43169e+07	6.99844e+06		WKT
1.43391e+07	6.99844e+06		WKT
1.43613e+07	6.99844e+06		WKT
1.43834e+07	6.99844e+06		WKT
1.44056e+07	6.99844e+06		WKT
1.44278e+07	6.99844e+06		WKT
1.445e+07	6.99844e+06		WKT
1.44722e+07	6.99844e+06		WKT
1.44943e+07	6.99844e+06		WKT
1.45165e+07	6.99844e+06		WKT
1.45387e+07	6.99844e+06		WKT
1.45609e+07	6.99844e+06		WKT
1.45831e+07	6.99844e+06		WKT
1.46052e+07	6.99844e+06		WKT
1.46274e+07	6.99844e+06		WKT
1.46496e+07	6.99844e+06		WKT
1.46718e+07	6.99844e+06		WKT
1.4694e+07	6.99844e+06		WKT
1.47161e+07	6.99844e+06		WKT
1.47383e+07	6.99844e+06		WKT
1.47605e+07	6.99844e+06		WKT
1.47827e+07	6.99844e+06		WKT
1.48049e+07	6.99844e+06		WKT
1.4827e+07	6.99844e+06		WKT
1.48492e+07	6.99844e+06		WKT
1.48714e+07	6.99844e+06		WKT
1.48936e+07	6.99844e+06		WKT
1.49158e+07	6.99844e+06		WKT
1.49379e+07	6.99844e+06		WKT
1.49601e+07	6.99844e+06		WKT
1.49823e+07	6.99844e+06		WKT
1.50045e+07	6.99844e+06		WKT
1.50267e+07	6.99844e+06		WKT
1.50488e+07	6.99844e+06		WKT
1.5071e+07	6.99844e+06		WKT
1.50932e+07	6.99844e+06		WKT
1.51154e+07	6.99844e+06		WKT
1.51376e+07	6.99844e+06		WKT
1.51597e+07	6.99844e+06		WKT
1.51819e+07	6.99844e+06		WKT
1.52041e+07	6.99844e+06		WKT
1.52263e+07	6.99844e+06		WKT
1.52485e+07	6.99844e+06		WKT
1.52706e+07	6.99844e+06		WKT
1.52928e+07	6.99844e+06		WKT
1.5315e+07	6.99844e+06		WKT
1.53372e+07	6.99844e+06		WKT
1.53594e+07	6.99844e+06		WKT
1.53815e+07	6.99844e+06		WKT
1.54037e+07	6.99844e+06		WKT
1.54259e+07	6.99844e+06		WKT
1.54481e+07	6.99844e+06		WKT
1.54703e+07	6.99844e+06		WKT
1.54924e+07	6.99844e+06		WKT
1.55146e+07	6.99844e+06		WKT
1.55368e+07	6.99844e+06		WKT
1.5559e+07	6.99844e+06		WKT
1.55812e+07	6.99844e+06		WKT
1.56033e+07	6.99844e+06		WKT
1.56255e+07	6.99844e+06		WKT
1.56477e+07	6.99844e+06		WKT
-1.60922e+07	6.97626e+06		WKT
-1.607e+07	6.97626e+06		WKT
-1.60478e+07	6.97626e+06		WKT
-1.60256e+07	6.97626e+06		WKT
-1.60034e+07	6.97626e+06		WKT
-1.59813e+07	6.97626e+06		WKT
-1.59591e+07	6.97626e+06		WKT
-1.59369e+07	6.97626e+06		WKT
-1.59147e+07	6.97626e+06		WKT
-1.58925e+07	6.97626e+06		WKT
-1.58704e+07	6.97626e+06		WKT
-1.58482e+07	6.97626e+06		WKT
-1.5826e+07	6.97626e+06		WKT
-1.58038e+07	6.97626e+06		WKT
-1.57816e+07	6.97626e+06		WKT
-1.57595e+07	6.97626e+06		WKT
-1.57373e+07	6.97626e+06		WKT
-1.57151e+07	6.97626e+06		WKT
-1.56929e+07	6.97626e+06		WKT
-1.56707e+07	6.97626e+06		WKT
-1.56486e+07	6.97626e+06		WKT
-1.56264e+07	6.97626e+06		WKT
-1.56042e+07	6.97626e+06		WKT
-1.5582e+07	6.97626e+06		WKT
-1.55598e+07	6.97626e+06		WKT
-1.55377e+07	6.97626e+06		WKT
-1.55155e+07	6.97626e+06		WKT
-1.54933e+07	6.97626e+06		WKT
-1.54711e+07	6.97626e+06		WKT
-1.54489e+07	6.97626e+06		WKT
-1.54268e+07	6.97626e+06		WKT
-1.54046e+07	6.97626e+06		WKT
-1.53824e+07	6.97626e+06		WKT
-1.53602e+07	6.97626e+06		WKT
-1.5338e+07	6.97626e+06		WKT
-1.53159e+07	6.97626e+06		WKT
-1.52937e+07	6.97626e+06		WKT
-1.52715e+07	6.97626e+06		WKT
-1.52493e+07	6.97626e+06		WKT
-1.52271e+07	6.97626e+06		WKT
-1.5205e+07	6.97626e+06		WKT
-1.51828e+07	6.97626e+06		WKT
-1.51606e+07	6.97626e+06		WKT
-1.51384e+07	6.97626e+06		WKT
-1.51162e+07	6.97626e+06		WKT
-1.50941e+07	6.97626e+06		WKT
-1.50719e+07	6.97626e+06		WKT
-1.50497e+07	6.97626e+06		WKT
-1.50275e+07	6.97626e+06		WKT
-1.50053e+07	6.97626e+06		WKT
-1.49832e+07	6.97626e+06		WKT
-1.4961e+07	6.97626e+06		WKT
-1.49388e+07	6.97626e+06		WKT
-1.49166e+07	6.97626e+06		WKT
-1.48944e+07	6.97626e+06		WKT
-1.48723e+07	6.97626e+06		WKT
-1.48501e+07	6.97626e+06		WKT
-1.48279e+07	6.97626e+06		WKT
-1.48057e+07	6.97626e+06		WKT
-1.47835e+07	6.97626e+06		WKT
-1.47614e+07	6.97626e+06		WKT
-1.47392e+07	6.97626e+06		WKT
-1.4717e+07	6.97626e+06		WKT
-1.46948e+07	6.97626e+06		WKT
-1.46726e+07	6.97626e+06		WKT
-1.46505e+07	6.97626e+06		WKT
-1.46283e+07	6.97626e+06		WKT
-1.46061e+07	6.97626e+06		WKT
-1.45839e+07	6.97626e+06		WKT
-1.45617e+07	6.97626e+06		WKT
-1.45396e+07	6.97626e+06		WKT
-1.45174e+07	6.97626e+06		WKT
-1.44952e+07	6.97626e+06		WKT
-1.4473e+07	6.97626e+06		WKT
-1.44508e+07	6.97626e+06		WKT
-1.44287e+07	6.97626e+06		WKT
-1.44065e+07	6.97626e+06		WKT
-1.43843e+07	6.97626e+06		WKT
-1.43621e+07	6.97626e+06		WKT
-1.43399e+07	6.97626e+06		WKT
-1.43178e+07	6.97626e+06		WKT
-1.42956e+07	6.97626e+06		WKT
-1.42734e+07	6.97626e+06		WKT
-1.42512e+07	6.97626e+06		WKT
-1.4229e+07	6.97626e+06		WKT
-1.42069e+07	6.97626e+06		WKT
-1.41847e+07	6.97626e+06		WKT
-1.41625e+07	6.97626e+06		WKT
-1.41403e+07	6.97626e+06		WKT
-1.41181e+07	6.97626e+06		WKT
-1.4096e+07	6.97626e+06		WKT
-1.40738e+07	6.97626e+06		WKT
-1.40516e+07	6.97626e+06		WKT
-1.40294e+07	6.97626e+06		WKT
-1.40072e+07	6.97626e+06		WKT
-1.3985e+07	6.97626e+06		WKT
-1.39629e+07	6.97626e+06		WKT
-1.39407e+07	6.97626e+06		WKT
-1.39185e+07	6.97626e+06		WKT
-1.38963e+07	6.97626e+06		WKT
-1.38741e+07	6.97626e+06		WKT
-1.3852e+07	6.97626e+06		WKT
-1.38298e+07	6.97626e+06		WKT
-1.38076e+07	6.97626e+06		WKT
-1.37854e+07	6.97626e+06		WKT
-1.37632e+07	6.97626e+06		WKT
-1.37411e+07	6.97626e+06		WKT
-1.37189e+07	6.97626e+06		WKT
-1.36967e+07	6.97626e+06		WKT
-1.36745e+07	6.97626e+06		WKT
-1.36523e+07	6.97626e+06		WKT
-1.36302e+07	6.97626e+06		WKT
-1.3608e+07	6.97626e+06		WKT
-1.35858e+07	6.97626e+06		WKT
-1.35636e+07	6.97626e+06		WKT
-1.35414e+07	6.97626e+06		WKT
-1.35193e+07	6.97626e+06		WKT
-1.34971e+07	6.97626e+06		WKT
-1.34749e+07	6.97626e+06		WKT
-1.34527e+07	6.97626e+06		WKT
-1.34305e+07	6.97626e+06		WKT
-1.34084e+07	6.97626e+06		WKT
-1.33862e+07	6.97626e+06		WKT
-1.3364e+07	6.97626e+06		WKT
-1.33418e+07	6.97626e+06		WKT
-1.33196e+07	6.97626e+06		WKT
-1.32975e+07	6.97626e+06		WKT
-1.32753e+07	6.97626e+06		WKT
-1.32531e+07	6.97626e+06		WKT
-1.32309e+07	6.97626e+06		WKT
-1.32087e+07	6.97626e+06		WKT
-1.31866e+07	6.97626e+06		WKT
-1.31644e+07	6.97626e+06		WKT
-1.31422e+07	6.97626e+06		WKT
-1.312e+07	6.97626e+06		WKT
-1.30978e+07	6.97626e+06		WKT
-1.30757e+07	6.97626e+06		WKT
-1.30535e+07	6.97626e+06		WKT
-1.30313e+07	6.97626e+06		WKT
-1.30091e+07	6.97626e+06		WKT
-1.29869e+07	6.97626e+06		WKT
-1.29648e+07	6.97626e+06		WKT
-1.29426e+07	6.97626e+06		WKT
-1.29204e+07	6.97626e+06		WKT
-1.28982e+07	6.97626e+06		WKT
-1.2876e+07	6.97626e+06		WKT
-1.28539e+07	6.97626e+06		WKT
-1.28317e+07	6.97626e+06		WKT
-1.28095e+07	6.97626e+06		WKT
-1.27873e+07	6.97626e+06		WKT
-1.27651e+07	6.97626e+06		WKT
-1.2743e+07	6.97626e+06		WKT
-1.27208e+07	6.97626e+06		WKT
-1.26986e+07	6.97626e+06		WKT
-1.26764e+07	6.97626e+06		WKT
-1.26542e+07	6.97626e+06		WKT
-1.26321e+07	6.97626e+06		WKT
-1.26099e+07	6.97626e+06		WKT
-1.25877e+07	6.97626e+06		WKT
-1.25655e+07	6.97626e+06		WKT
-1.25433e+07	6.97626e+06		WKT
-1.25212e+07	6.97626e+06		WKT
-1.2499e+07	6.97626e+06		WKT
-1.24768e+07	6.97626e+06		WKT
-1.24546e+07	6.97626e+06		WKT
-1.24324e+07	6.97626e+06		WKT
-1.24103e+07	6.97626e+06		WKT
-1.23881e+07	6.97626e+06		WKT
-1.23659e+07	6.97626e+06		WKT
-1.23437e+07	6.97626e+06		WKT
-1.23215e+07	6.97626e+06		WKT
-1.22994e+07	6.97626e+06		WKT
-1.22772e+07	6.97626e+06		WKT
-1.2255e+07	6.97626e+06		WKT
-1.22328e+07	6.97626e+06		WKT
-1.22106e+07	6.97626e+06		WKT
-1.21885e+07	6.97626e+06		WKT
-1.21663e+07	6.97626e+06		WKT
-1.21441e+07	6.97626e+06		WKT
-1.21219e+07	6.97626e+06		WKT
-1.20997e+07	6.97626e+06		WKT
-1.20776e+07	6.97626e+06		WKT
-1.20554e+07	6.97626e+06		WKT
-1.20332e+07	6.97626e+06		WKT
-1.2011e+07	6.97626e+06		WKT
-1.19888e+07	6.97626e+06		WKT
-1.19667e+07	6.97626e+06		WKT
-1.19445e+07	6.97626e+06		WKT
-1.19223e+07	6.97626e+06		WKT
-1.19001e+07	6.97626e+06		WKT
-1.18779e+07	6.97626e+06		WKT
-1.18557e+07	6.97626e+06		WKT
-1.18336e+07	6.97626e+06		WKT
-1.18114e+07	6.97626e+06		WKT
-1.17892e+07	6.97626e+06		WKT
-1.1767e+07	6.97626e+06		WKT
-1.17448e+07	6.97626e+06		WKT
-1.17227e+07	6.97626e+06		WKT
-1.17005e+07	6.97626e+06		WKT
-1.16783e+07	6.97626e+06		WKT
-1.16561e+07	6.97626e+06		WKT
-1.16339e+07	6.97626e+06		WKT
-1.16118e+07	6.97626e+06		WKT
-1.15896e+07	6.97626e+06		WKT
-1.15674e+07	6.97626e+06		WKT
-1.15452e+07	6.97626e+06		WKT
-1.1523e+07	6.97626e+06		WKT
-1.15009e+07	6.97626e+06		WKT
-1.14787e+07	6.97626e+06		WKT
-1.14565e+07	6.97626e+06		WKT
-1.14343e+07	6.97626e+06		WKT
-1.14121e+07	6.97626e+06		WKT
-1.139e+07	6.97626e+06		WKT
-1.13678e+07	6.97626e+06		WKT
-1.13456e+07	6.97626e+06		WKT
-1.13234e+07	6.97626e+06		WKT
-1.13012e+07	6.97626e+06		WKT
-1.12791e+07	6.97626e+06		WKT
-1.12569e+07	6.97626e+06		WKT
-1.12347e+07	6.97626e+06		WKT
-1.12125e+07	6.97626e+06		WKT
-1.11903e+07	6.97626e+06		WKT
-1.11682e+07	6.97626e+06		WKT
-1.1146e+07	6.97626e+06		WKT
-1.11238e+07	6.97626e+06		WKT
-1.11016e+07	6.97626e+06		WKT
-1.10794e+07	6.97626e+06		WKT
-1.10573e+07	6.97626e+06		WKT
-1.10351e+07	6.97626e+06		WKT
-1.10129e+07	6.97626e+06		WKT
-1.09907e+07	6.97626e+06		WKT
-1.09685e+07	6.97626e+06		WKT
-1.09464e+07	6.97626e+06		WKT
-1.09242e+07	6.97626e+06		WKT
-1.0902e+07	6.97626e+06		WKT
-1.08798e+07	6.97626e+06		WKT
-1.08576e+07	6.97626e+06		WKT
-1.08355e+07	6.97626e+06		WKT
-1.08133e+07	6.97626e+06		WKT
-1.07911e+07	6.97626e+06		WKT
-1.07689e+07	6.97626e+06		WKT
-1.07467e+07	6.97626e+06		WKT
-1.07246e+07	6.97626e+06		WKT
-1.07024e+07	6.97626e+06		WKT
-1.06802e+07	6.97626e+06		WKT
-1.0658e+07	6.97626e+06		WKT
-1.06358e+07	6.97626e+06		WKT
-1.06137e+07	6.97626e+06		WKT
-1.05915e+07	6.97626e+06		WKT
-1.05693e+07	6.97626e+06		WKT
-1.05471e+07	6.97626e+06		WKT
-1.05249e+07	6.97626e+06		WKT
-1.05028e+07	6.97626e+06		WKT
-1.04806e+07	6.97626e+06		WKT
-1.04584e+07	6.97626e+06		WKT
-1.04362e+07	6.97626e+06		WKT
-1.0414e+07	6.97626e+06		WKT
-1.03919e+07	6.97626e+06		WKT
-1.03697e+07	6.97626e+06		WKT
-1.03475e+07	6.97626e+06		WKT
-1.03253e+07	6.97626e+06		WKT
-1.03031e+07	6.97626e+06		WKT
-1.0281e+07	6.97626e+06		WKT
-1.02588e+07	6.97626e+06		WKT
-1.02366e+07	6.97626e+06		WKT
-1.02144e+07	6.97626e+06		WKT
-1.01922e+07	6.97626e+06		WKT
-1.01701e+07	6.97626e+06		WKT
-1.01479e+07	6.97626e+06		WKT
-1.01257e+07	6.97626e+06		WKT
-1.01035e+07	6.97626e+06		WKT
-1.00813e+07	6.97626e+06		WKT
-1.00592e+07	6.97626e+06		WKT
-1.0037e+07	6.97626e+06		WKT
-1.00148e+07	6.97626e+06		WKT
-9.99261e+06	6.97626e+06		WKT
-9.97043e+06	6.97626e+06		WKT
-9.94825e+06	6.97626e+06		WKT
-9.92607e+06	6.97626e+06		WKT
-9.90389e+06	6.97626e+06		WKT
-9.88171e+06	6.97626e+06		WKT
-9.85953e+06	6.97626e+06		WKT
-9.83735e+06	6.97626e+06		WKT
-9.81517e+06	6.97626e+06		WKT
-9.79299e+06	6.97626e+06		WKT
-9.77081e+06	6.97626e+06		WKT
-9.74863e+06	6.97626e+06		WKT
-9.72645e+06	6.97626e+06		WKT
-9.70427e+06	6.97626e+06		WKT
-9.68209e+06	6.97626e+06		WKT
-9.65991e+06	6.97626e+06		WKT
-9.63773e+06	6.97626e+06		WKT
-9.61555e+06	6.97626e+06		WKT
-9.59337e+06	6.97626e+06		WKT
-9.57119e+06	6.97626e+06		WKT
-9.54901e+06	6.97626e+06		WKT
-9.52683e+06	6.97626e+06		WKT
-9.50465e+06	6.97626e+06		WKT
-9.48247e+06	6.97626e+06		WKT
-9.46029e+06	6.97626e+06		WKT
-9.43811e+06	6.97626e+06		WKT
-9.41593e+06	6.97626e+06		WKT
-9.39375e+06	6.97626e+06		WKT
-9.37157e+06	6.97626e+06		WKT
-9.34939e+06	6.97626e+06		WKT
-9.32721e+06	6.97626e+06		WKT
-9.30503e+06	6.97626e+06		WKT
-9.28285e+06	6.97626e+06		WKT
-9.26067e+06	6.97626e+06		WKT
-9.23849e+06	6.97626e+06		WKT
-9.21631e+06	6.97626e+06		WKT
-9.19413e+06	6.97626e+06		WKT
-9.17195e+06	6.97626e+06		WKT
-9.14976e+06	6.97626e+06		WKT
-9.12758e+06	6.97626e+06		WKT
-9.1054e+06	6.97626e+06		WKT
-9.08322e+06	6.97626e+06		WKT
-9.06104e+06	6.97626e+06		WKT
-9.03886e+06	6.97626e+06		WKT
-9.01668e+06	6.97626e+06		WKT
-8.9945e+06	6.97626e+06		WKT
-8.97232e+06	6.97626e+06		WKT
-8.95014e+06	6.97626e+06		WKT
-8.92796e+06	6.97626e+06		WKT
-8.90578e+06	6.97626e+06		WKT
-8.8836e+06	6.97626e+06		WKT
-8.86142e+06	6.97626e+06		WKT
-8.83924e+06	6.97626e+06		WKT
-8.81706e+06	6.97626e+06		WKT
-8.79488e+06	6.97626e+06		WKT
-8.7727e+06	6.97626e+06		WKT
-8.75052e+06	6.97626e+06		WKT
-8.72834e+06	6.97626e+06		WKT
-8.70616e+06	6.97626e+06		WKT
-8.68398e+06	6.97626e+06		WKT
-8.6618e+06	6.97626e+06		WKT
-8.63962e+06	6.97626e+06		WKT
-8.61744e+06	6.97626e+06		WKT
-8.59526e+06	6.97626e+06		WKT
-8.57308e+06	6.97626e+06		WKT
-8.5509e+06	6.97626e+06		WKT
-8.52872e+06	6.97626e+06		WKT
-8.50654e+06	6.97626e+06		WKT
-8.48436e+06	6.97626e+06		WKT
-8.46218e+06	6.97626e+06		WKT
-8.44e+06	6.97626e+06		WKT
-8.41782e+06	6.97626e+06		WKT
-8.39564e+06	6.97626e+06		WKT
-8.37346e+06	6.97626e+06		WKT
-8.35128e+06	6.97626e+06		WKT
-8.3291e+06	6.97626e+06		WKT
-8.30692e+06	6.97626e+06		WKT
-8.28474e+06	6.97626e+06		WKT
-8.26256e+06	6.97626e+06		WKT
-8.24038e+06	6.97626e+06		WKT
-8.2182e+06	6.97626e+06		WKT
-8.19602e+06	6.97626e+06		WKT
-8.17384e+06	6.97626e+06		WKT
-8.15166e+06	6.97626e+06		WKT
-8.12948e+06	6.97626e+06		WKT
-8.1073e+06	6.97626e+06		WKT
-8.08512e+06	6.97626e+06		WKT
-8.06293e+06	6.97626e+06		WKT
-8.04075e+06	6.97626e+06		WKT
-8.01857e+06	6.97626e+06		WKT
-7.99639e+06	6.97626e+06		WKT
-7.97421e+06	6.97626e+06		WKT
-7.95203e+06	6.97626e+06		WKT
-7.92985e+06	6.97626e+06		WKT
-7.90767e+06	6.97626e+06		WKT
-7.88549e+06	6.97626e+06		WKT
-7.86331e+06	6.97626e+06		WKT
-7.84113e+06	6.97626e+06		WKT
-7.81895e+06	6.97626e+06		WKT
-7.79677e+06	6.97626e+06		WKT
-7.77459e+06	6.97626e+06		WKT
-7.75241e+06	6.97626e+06		WKT
-7.73023e+06	6.97626e+06		WKT
-7.70805e+06	6.97626e+06		WKT
-7.68587e+06	6.97626e+06		WKT
-7.66369e+06	6.97626e+06		WKT
-7.64151e+06	6.97626e+06		WKT
-7.61933e+06	6.97626e+06		WKT
-7.59715e+06	6.97626e+06		WKT
-7.57497e+06	6.97626e+06		WKT
-7.55279e+06	6.97626e+06		WKT
-7.53061e+06	6.97626e+06		WKT
-7.50843e+06	6.97626e+06		WKT
-7.48625e+06	6.97626e+06		WKT
-7.46407e+06	6.97626e+06		WKT
-7.44189e+06	6.97626e+06		WKT
-7.41971e+06	6.97626e+06		WKT
-7.39753e+06	6.97626e+06		WKT
-7.37535e+06	6.97626e+06		WKT
-7.35317e+06	6.97626e+06		WKT
-7.33099e+06	6.97626e+06		WKT
-7.30881e+06	6.97626e+06		WKT
-7.28663e+06	6.97626e+06		WKT
-7.26445e+06	6.97626e+06		WKT
-7.24227e+06	6.97626e+06		WKT
-7.22009e+06	6.97626e+06		WKT
-7.19791e+06	6.97626e+06		WKT
-7.17573e+06	6.97626e+06		WKT
-7.15355e+06	6.97626e+06		WKT
-7.13137e+06	6.97626e+06		WKT
-7.10919e+06	6.97626e+06		WKT
-7.08701e+06	6.97626e+06		WKT
-7.06483e+06	6.97626e+06		WKT
-7.04265e+06	6.97626e+06		WKT
-7.02047e+06	6.97626e+06		WKT
-6.99829e+06	6.97626e+06		WKT
-6.9761e+06	6.97626e+06		WKT
-6.95392e+06	6.97626e+06		WKT
-6.93174e+06	6.97626e+06		WKT
-6.90956e+06	6.97626e+06		WKT
-6.88738e+06	6.97626e+06		WKT
-6.8652e+06	6.97626e+06		WKT
-6.84302e+06	6.97626e+06		WKT
-6.82084e+06	6.97626e+06		WKT
-6.79866e+06	6.97626e+06		WKT
-6.77648e+06	6.97626e+06		WKT
-6.7543e+06	6.97626e+06		WKT
-6.73212e+06	6.97626e+06		WKT
-6.70994e+06	6.97626e+06		WKT
-6.68776e+06	6.97626e+06		WKT
-6.66558e+06	6.97626e+06		WKT
-6.6434e+06	6.97626e+06		WKT
-6.62122e+06	6.97626e+06		WKT
-6.59904e+06	6.97626e+06		WKT
-6.57686e+06	6.97626e+06		WKT
-6.55468e+06	6.97626e+06		WKT
-6.5325e+06	6.97626e+06		WKT
-6.51032e+06	6.97626e+06		WKT
-6.48814e+06	6.97626e+06		WKT
-6.46596e+06	6.97626e+06		WKT
-6.44378e+06	6.97626e+06		WKT
-6.4216e+06	6.97626e+06		WKT
-6.39942e+06	6.97626e+06		WKT
-6.37724e+06	6.97626e+06		WKT
-6.35506e+06	6.97626e+06		WKT
-6.33288e+06	6.97626e+06		WKT
-6.3107e+06	6.97626e+06		WKT
-6.28852e+06	6.97626e+06		WKT
-6.26634e+06	6.97626e+06		WKT
-6.24416e+06	6.97626e+06		WKT
-6.22198e+06	6.97626e+06		WKT
-6.1998e+06	6.97626e+06		WKT
-6.17762e+06	6.97626e+06		WKT
-6.15544e+06	6.97626e+06		WKT
-6.13326e+06	6.97626e+06		WKT
-6.11108e+06	6.97626e+06		WKT
-6.0889e+06	6.97626e+06		WKT
-6.06672e+06	6.97626e+06		WKT
-6.04454e+06	6.97626e+06		WKT
-6.02236e+06	6.97626e+06		WKT
-6.00018e+06	6.97626e+06		WKT
-5.978e+06	6.97626e+06		WKT
-5.95582e+06	6.97626e+06		WKT
-5.93364e+06	6.97626e+06		WKT
-5.91146e+06	6.97626e+06		WKT
-5.88928e+06	6.97626e+06		WKT
-5.86709e+06	6.97626e+06		WKT
-5.84491e+06	6.97626e+06		WKT
-5.82273e+06	6.97626e+06		WKT
-5.80055e+06	6.97626e+06		WKT
-5.77837e+06	6.97626e+06		WKT
-5.75619e+06	6.97626e+06		WKT
-5.73401e+06	6.97626e+06		WKT
-5.71183e+06	6.97626e+06		WKT
-5.68965e+06	6.97626e+06		WKT
-5.66747e+06	6.97626e+06		WKT
-5.64529e+06	6.97626e+06		WKT
-5.62311e+06	6.97626e+06		WKT
-5.60093e+06	6.97626e+06		WKT
-5.57875e+06	6.97626e+06		WKT
-5.55657e+06	6.97626e+06		WKT
-5.53439e+06	6.97626e+06		WKT
-5.51221e+06	6.97626e+06		WKT
-5.49003e+06	6.97626e+06		WKT
-5.46785e+06	6.97626e+06		WKT
-5.44567e+06	6.97626e+06		WKT
-5.42349e+06	6.97626e+06		WKT
-5.40131e+06	6.97626e+06		WKT
-5.37913e+06	6.97626e+06		WKT
-5.35695e+06	6.97626e+06		WKT
-5.33477e+06	6.97626e+06		WKT
-5.31259e+06	6.97626e+06		WKT
-5.29041e+06	6.97626e+06		WKT
-5.26823e+06	6.97626e+06		WKT
-5.24605e+06	6.97626e+06		WKT
-5.22387e+06	6.97626e+06		WKT
-5.20169e+06	6.97626e+06		WKT
-5.17951e+06	6.97626e+06		WKT
-5.15733e+06	6.97626e+06		WKT
-5.13515e+06	6.97626e+06		WKT
-5.11297e+06	6.97626e+06		WKT
-5.09079e+06	6.97626e+06		WKT
-5.06861e+06	6.97626e+06		WKT
-5.04643e+06	6.97626e+06		WKT
-5.02425e+06	6.97626e+06		WKT
-5.00207e+06	6.97626e+06		WKT
-4.97989e+06	6.97626e+06		WKT
-4.95771e+06	6.97626e+06		WKT
-4.93553e+06	6.97626e+06		WKT
-4.91335e+06	6.97626e+06		WKT
-4.89117e+06	6.97626e+06		WKT
-4.86899e+06	6.97626e+06		WKT
-4.84681e+06	6.97626e+06		WKT
-4.82463e+06	6.97626e+06		WKT
-4.80245e+06	6.97626e+06		WKT
-4.78026e+06	6.97626e+06		WKT
-4.75808e+06	6.97626e+06		WKT
-4.7359e+06	6.97626e+06		WKT
-4.71372e+06	6.97626e+06		WKT
-4.69154e+06	6.97626e+06		WKT
-4.66936e+06	6.97626e+06		WKT
-4.64718e+06	6.97626e+06		WKT
-4.625e+06	6.97626e+06		WKT
-4.60282e+06	6.97626e+06		WKT
-4.58064e+06	6.97626e+06		WKT
-4.55846e+06	6.97626e+06		WKT
-4.53628e+06	6.97626e+06		WKT
-4.5141e+06	6.97626e+06		WKT
-4.49192e+06	6.97626e+06		WKT
-4.46974e+06	6.97626e+06		WKT
-4.44756e+06	6.97626e+06		WKT
-4.42538e+06	6.97626e+06		WKT
-4.4032e+06	6.97626e+06		WKT
-4.38102e+06	6.97626e+06		WKT
-4.35884e+06	6.97626e+06		WKT
-4.33666e+06	6.97626e+06		WKT
-4.31448e+06	6.97626e+06		WKT
-4.2923e+06	6.97626e+06		WKT
-4.27012e+06	6.97626e+06		WKT
-4.24794e+06	6.97626e+06		WKT
-4.22576e+06	6.97626e+06		WKT
-4.20358e+06	6.97626e+06		WKT
-4.1814e+06	6.97626e+06		WKT
-4.15922e+06	6.97626e+06		WKT
-4.13704e+06	6.97626e+06		WKT
-4.11486e+06	6.97626e+06		WKT
-4.09268e+06	6.97626e+06		WKT
-4.0705e+06	6.97626e+06		WKT
-4.04832e+06	6.97626e+06		WKT
-4.02614e+06	6.97626e+06		WKT
-4.00396e+06	6.97626e+06		WKT
-3.98178e+06	6.97626e+06		WKT
-3.9596e+06	6.97626e+06		WKT
-3.93742e+06	6.97626e+06		WKT
-3.91524e+06	6.97626e+06		WKT
-3.89306e+06	6.97626e+06		WKT
-3.87088e+06	6.97626e+06		WKT
-3.8487e+06	6.97626e+06		WKT
-3.82652e+06	6.97626e+06		WKT
-3.80434e+06	6.97626e+06		WKT
-3.78216e+06	6.97626e+06		WKT
-3.75998e+06	6.97626e+06		WKT
-3.7378e+06	6.97626e+06		WKT
-3.71562e+06	6.97626e+06		WKT
-3.69343e+06	6.97626e+06		WKT
-3.67125e+06	6.97626e+06		WKT
-3.64907e+06	6.97626e+06		WKT
-3.62689e+06	6.97626e+06		WKT
-3.60471e+06	6.97626e+06		WKT
-3.58253e+06	6.97626e+06		WKT
-3.56035e+06	6.97626e+06		WKT
-3.53817e+06	6.97626e+06		WKT
[truncated: 841,449+ more rows]
