# Supplementary material for: Global evaluation of current and future threats to drylands and their vertebrate biodiversity
Source: Nat Ecol Evol. 2024 Jul 4;8(8):1448–58. doi: 10.1038/s41559-024-02450-4 (PMC11310083; doi:10.1038/s41559-024-02450-4)
Supplement: Supplementary file 12 — Percent values (vector downloaded from https://hub.arcgis.com/datasets/37ea320eebb647c6838c23f72abae5ef/explore). [file 41559_2024_2450_MOESM12_ESM.xlsx]

## Sheet: Extended_Data_Fig.1
Biome	Area_km^2	Drylands_Area_km^2	Proportion
Deserts & Xeric Shrublands	2.57522e+07	6.10886e+07	0.421556
Tropical & Subtropical Grasslands, Savannas & Shrublands	1.1753e+07	6.10886e+07	0.192392
Temperate Grasslands, Savannas & Shrublands	8.10121e+06	6.10886e+07	0.132614
Temperate Broadleaf & Mixed Forests	2.91188e+06	6.10886e+07	0.0476665
Mediterranean Forests, Woodlands & Scrub	2.5693e+06	6.10886e+07	0.0420586
Tropical & Subtropical Dry Broadleaf Forests	2.19285e+06	6.10886e+07	0.0358962
Boreal Forests/Taiga	2.11902e+06	6.10886e+07	0.0346876
Tropical & Subtropical Moist Broadleaf Forests	2.03503e+06	6.10886e+07	0.0333128
Montane Grasslands & Shrublands	1.38373e+06	6.10886e+07	0.0226512
Temperate Conifer Forests	1.17482e+06	6.10886e+07	0.0192314
Flooded Grasslands & Savannas	605287	6.10886e+07	0.00990835
Tropical & Subtropical Coniferous Forests	302627	6.10886e+07	0.0049539
Tundra	92021.9	6.10886e+07	0.00150637
