# Supplementary material for: Global evaluation of current and future threats to drylands and their vertebrate biodiversity
Source: Nat Ecol Evol. 2024 Jul 4;8(8):1448–58. doi: 10.1038/s41559-024-02450-4 (PMC11310083; doi:10.1038/s41559-024-02450-4)
Supplement: Supplementary file 13 — Percent values. [file 41559_2024_2450_MOESM13_ESM.xlsx]

## Sheet: Extendada_Data_Fig.3
Biome	Area_Biome_km^2	IUCN_Category	Area_Protected_km^2	Proportion_Biome_Protected
Boreal Forests/Taiga	2.11902e+06	All	60255	0.0284354
Boreal Forests/Taiga	2.11902e+06	I - IV	158702	0.0748941
Deserts & Xeric Shrublands	2.57522e+07	All	1.97397e+06	0.0766523
Deserts & Xeric Shrublands	2.57522e+07	I - IV	1.12186e+06	0.0435637
Flooded Grasslands & Savannas	605287	All	143557	0.237171
Flooded Grasslands & Savannas	605287	I - IV	52060.2	0.0860091
Mangroves	60425	All	29853.2	0.494054
Mangroves	60425	I - IV	7735.09	0.128011
Mediterranean Forests, Woodlands & Scrub	2.5693e+06	All	280879	0.109321
Mediterranean Forests, Woodlands & Scrub	2.5693e+06	I - IV	161024	0.0626724
Montane Grasslands & Shrublands	1.38373e+06	All	67712.6	0.0489348
Montane Grasslands & Shrublands	1.38373e+06	I - IV	31085.3	0.0224649
Temperate Broadleaf & Mixed Forests	2.91188e+06	All	155769	0.0534943
Temperate Broadleaf & Mixed Forests	2.91188e+06	I - IV	87728.1	0.0301277
Temperate Conifer Forests	1.17482e+06	All	42723.5	0.0363659
Temperate Conifer Forests	1.17482e+06	I - IV	119900	0.102058
Temperate Grasslands, Savannas & Shrublands	8.10121e+06	All	198832	0.0245435
Temperate Grasslands, Savannas & Shrublands	8.10121e+06	I - IV	214595	0.0264892
Tropical & Subtropical Coniferous Forests	302627	All	44547.1	0.147201
Tropical & Subtropical Coniferous Forests	302627	I - IV	6844.41	0.0226167
Tropical & Subtropical Dry Broadleaf Forests	2.19285e+06	All	144480	0.065887
Tropical & Subtropical Dry Broadleaf Forests	2.19285e+06	I - IV	64007.6	0.0291892
Tropical & Subtropical Grasslands, Savannas & Shrublands	1.1753e+07	All	958616	0.0815638
Tropical & Subtropical Grasslands, Savannas & Shrublands	1.1753e+07	I - IV	791874	0.0673766
Tropical & Subtropical Moist Broadleaf Forests	2.03503e+06	All	265346	0.130389
Tropical & Subtropical Moist Broadleaf Forests	2.03503e+06	I - IV	130362	0.064059
Tundra	86510.3	All	849.84	0.00982357
Tundra	86510.3	I - IV	10378.8	0.119972
