# Supplementary material for: Global evaluation of current and future threats to drylands and their vertebrate biodiversity
Source: Nat Ecol Evol. 2024 Jul 4;8(8):1448–58. doi: 10.1038/s41559-024-02450-4 (PMC11310083; doi:10.1038/s41559-024-02450-4)
Supplement: Supplementary file 14 — Circles. [file 41559_2024_2450_MOESM14_ESM.xlsx]

## Sheet: Range_Protection
Taxon	Continent	Range_Protection	Species_Count	Species_Count_Continent	Proportion
Amphibians	Africa	0	67	155	0.432258
Amphibians	Africa	0-10	55	155	0.354839
Amphibians	Africa	10-100	33	155	0.212903
Amphibians	Asia	0	23	76	0.302632
Amphibians	Asia	0-10	47	76	0.618421
Amphibians	Asia	10-100	6	76	0.0789474
Amphibians	Australia	0	5	94	0.0531915
Amphibians	Australia	0-10	64	94	0.680851
Amphibians	Australia	10-100	25	94	0.265957
Amphibians	Europe	0	1	30	0.0333333
Amphibians	Europe	0-10	19	30	0.633333
Amphibians	Europe	10-100	10	30	0.333333
Amphibians	North America	0	60	152	0.394737
Amphibians	North America	0-10	58	152	0.381579
Amphibians	North America	10-100	34	152	0.223684
Amphibians	South America	0	148	516	0.286822
Amphibians	South America	0-10	185	516	0.358527
Amphibians	South America	10-100	183	516	0.354651
Birds	Africa	0	77	649	0.118644
Birds	Africa	0-10	420	649	0.647149
Birds	Africa	10-100	152	649	0.234206
Birds	Asia	0	89	433	0.205543
Birds	Asia	0-10	330	433	0.762125
Birds	Asia	10-100	14	433	0.0323326
Birds	Australia	0-10	252	298	0.845638
Birds	Australia	10-100	46	298	0.154362
Birds	Europe	0	2	84	0.0238095
Birds	Europe	0-10	64	84	0.761905
Birds	Europe	10-100	18	84	0.214286
Birds	North America	0	19	220	0.0863636
Birds	North America	0-10	155	220	0.704545
Birds	North America	10-100	46	220	0.209091
Birds	South America	0	31	601	0.0515807
Birds	South America	0-10	423	601	0.703827
Birds	South America	10-100	147	601	0.244592
Mammals	Africa	0	103	453	0.227373
Mammals	Africa	0-10	249	453	0.549669
Mammals	Africa	10-100	101	453	0.222958
Mammals	Asia	0	71	387	0.183463
Mammals	Asia	0-10	289	387	0.74677
Mammals	Asia	10-100	27	387	0.0697674
Mammals	Australia	0	3	148	0.0202703
Mammals	Australia	0-10	114	148	0.77027
Mammals	Australia	10-100	31	148	0.209459
Mammals	Europe	0	3	107	0.0280374
Mammals	Europe	0-10	93	107	0.869159
Mammals	Europe	10-100	11	107	0.102804
Mammals	North America	0	38	263	0.144487
Mammals	North America	0-10	164	263	0.623574
Mammals	North America	10-100	61	263	0.231939
Mammals	South America	0	40	315	0.126984
Mammals	South America	0-10	226	315	0.71746
Mammals	South America	10-100	49	315	0.155556
Reptiles	Africa	0	328	974	0.336756
Reptiles	Africa	0-10	426	974	0.437372
Reptiles	Africa	10-100	220	974	0.225873
Reptiles	Asia	0	267	787	0.339263
Reptiles	Asia	0-10	452	787	0.574333
Reptiles	Asia	10-100	68	787	0.0864041
Reptiles	Australia	0	60	726	0.0826446
Reptiles	Australia	0-10	487	726	0.670799
Reptiles	Australia	10-100	179	726	0.246556
Reptiles	Europe	0-10	84	102	0.823529
Reptiles	Europe	10-100	18	102	0.176471
Reptiles	North America	0	137	499	0.274549
Reptiles	North America	0-10	236	499	0.472946
Reptiles	North America	10-100	126	499	0.252505
Reptiles	South America	0	224	695	0.322302
Reptiles	South America	0-10	333	695	0.479137
Reptiles	South America	10-100	138	695	0.198561

## Sheet: Threat_Status
Taxon	Continent	Threat_Status	Species_Count	Species_Count_Continent	Proportion
Amphibians	Africa	DD	22	155	0.1419
Amphibians	Africa	Non-threatened	103	155	0.6645
Amphibians	Africa	Threatened	30	155	0.1935
Amphibians	Asia	DD	10	76	0.1316
Amphibians	Asia	Non-threatened	48	76	0.6316
Amphibians	Asia	Threatened	18	76	0.2368
Amphibians	Australia	DD	7	94	0.0745
Amphibians	Australia	Non-threatened	84	94	0.8936
Amphibians	Australia	Threatened	3	94	0.0319
Amphibians	Europe	DD	1	30	0.0333
Amphibians	Europe	Non-threatened	20	30	0.6667
Amphibians	Europe	Threatened	9	30	0.3
Amphibians	North America	DD	11	152	0.0724
Amphibians	North America	Non-threatened	78	152	0.5132
Amphibians	North America	Threatened	63	152	0.4145
Amphibians	South America	DD	108	516	0.2093
Amphibians	South America	Non-threatened	246	516	0.4767
Amphibians	South America	Threatened	162	516	0.314
Birds	Africa	DD	5	649	0.0077
Birds	Africa	Non-threatened	587	649	0.9045
Birds	Africa	Threatened	57	649	0.0878
Birds	Asia	Non-threatened	391	433	0.903
Birds	Asia	Threatened	42	433	0.097
Birds	Australia	Non-threatened	283	298	0.9497
Birds	Australia	Threatened	15	298	0.0503
Birds	Europe	Non-threatened	77	84	0.9167
Birds	Europe	Threatened	7	84	0.0833
Birds	North America	Non-threatened	205	220	0.9318
Birds	North America	Threatened	15	220	0.0682
Birds	South America	DD	1	601	0
Birds	South America	Non-threatened	484	601	0.8053
Birds	South America	Threatened	116	601	0.193
Mammals	Africa	DD	57	453	0.1258
Mammals	Africa	Non-threatened	322	453	0.7108
Mammals	Africa	Threatened	74	453	0.1634
Mammals	Asia	DD	45	387	0.1163
Mammals	Asia	Non-threatened	291	387	0.7519
Mammals	Asia	Threatened	51	387	0.1318
Mammals	Australia	DD	1	148	0.0068
Mammals	Australia	Non-threatened	124	148	0.8378
Mammals	Australia	Threatened	23	148	0.1554
Mammals	Europe	DD	5	107	0.0467
Mammals	Europe	Non-threatened	85	107	0.7944
Mammals	Europe	Threatened	17	107	0.1589
Mammals	North America	DD	7	263	0.0266
Mammals	North America	Non-threatened	221	263	0.8403
Mammals	North America	Threatened	35	263	0.1331
Mammals	South America	DD	67	315	0.2127
Mammals	South America	Non-threatened	191	315	0.6063
Mammals	South America	Threatened	57	315	0.181
Reptiles	Africa	DD	104	974	0.1068
Reptiles	Africa	Non-threatened	789	974	0.8101
Reptiles	Africa	Threatened	81	974	0.0832
Reptiles	Asia	DD	82	787	0.1042
Reptiles	Asia	Non-threatened	587	787	0.7459
Reptiles	Asia	Threatened	118	787	0.1499
Reptiles	Australia	DD	27	726	0.0372
Reptiles	Australia	Non-threatened	661	726	0.9105
Reptiles	Australia	Threatened	38	726	0.0523
Reptiles	Europe	DD	2	102	0.0196
Reptiles	Europe	Non-threatened	91	102	0.8922
Reptiles	Europe	Threatened	9	102	0.0882
Reptiles	North America	DD	39	499	0.0782
Reptiles	North America	Non-threatened	365	499	0.7315
Reptiles	North America	Threatened	95	499	0.1904
Reptiles	South America	DD	85	695	0.1223
Reptiles	South America	Non-threatened	459	695	0.6604
Reptiles	South America	Threatened	151	695	0.2173
