# Supplementary material for: Global evaluation of current and future threats to drylands and their vertebrate biodiversity
Source: Nat Ecol Evol. 2024 Jul 4;8(8):1448–58. doi: 10.1038/s41559-024-02450-4 (PMC11310083; doi:10.1038/s41559-024-02450-4)
Supplement: Supplementary file 15 — Circles. [file 41559_2024_2450_MOESM15_ESM.xlsx]

## Sheet: IUCN_threatened_range_combined
Taxon	range	Category_2	Species_count	Species_count_range	Proportion
Amphibians	intermediate	DD	44	477	9.22432
Amphibians	intermediate	Non-threatened	345	477	72.327
Amphibians	intermediate	Threatened	88	477	18.4486
Amphibians	narrow	DD	112	331	33.8369
Amphibians	narrow	Non-threatened	23	331	6.94864
Amphibians	narrow	Threatened	196	331	59.2145
Amphibians	widespread	DD	2	193	1.03627
Amphibians	widespread	Non-threatened	190	193	98.4456
Amphibians	widespread	Threatened	1	193	0.518135
Birds	intermediate	DD	6	798	0.75188
Birds	intermediate	Non-threatened	640	798	80.2005
Birds	intermediate	Threatened	152	798	19.0476
Birds	narrow	Non-threatened	20	65	30.7692
Birds	narrow	Threatened	45	65	69.2308
Birds	widespread	Non-threatened	1094	1137	96.2181
Birds	widespread	Threatened	43	1137	3.78188
Mammals	intermediate	DD	117	651	17.9724
Mammals	intermediate	Non-threatened	392	651	60.2151
Mammals	intermediate	Threatened	142	651	21.8126
Mammals	narrow	DD	36	96	37.5
Mammals	narrow	Non-threatened	7	96	7.29167
Mammals	narrow	Threatened	53	96	55.2083
Mammals	widespread	DD	21	746	2.81501
Mammals	widespread	Non-threatened	683	746	91.555
Mammals	widespread	Threatened	42	746	5.63003
Reptiles	intermediate	DD	159	1861	8.54379
Reptiles	intermediate	Non-threatened	1455	1861	78.1838
Reptiles	intermediate	Threatened	247	1861	13.2724
Reptiles	narrow	DD	177	629	28.1399
Reptiles	narrow	Non-threatened	252	629	40.0636
Reptiles	narrow	Threatened	200	629	31.7965
Reptiles	widespread	DD	12	1099	1.0919
Reptiles	widespread	Non-threatened	1052	1099	95.7234
Reptiles	widespread	Threatened	35	1099	3.18471

## Sheet: Extended_Data_Fig.5
Taxon	Range_Size	Threat_Status	Species_Count	Species_Count_Range_Size	Proportion
Amphibians	intermediate	DD	44	477	0.0922432
Amphibians	intermediate	Non-threatened	345	477	0.72327
Amphibians	intermediate	Threatened	88	477	0.184486
Amphibians	narrow	DD	112	331	0.338369
Amphibians	narrow	Non-threatened	23	331	0.0694864
Amphibians	narrow	Threatened	196	331	0.592145
Amphibians	widespread	DD	2	193	0.0103627
Amphibians	widespread	Non-threatened	190	193	0.984456
Amphibians	widespread	Threatened	1	193	0.00518135
Birds	intermediate	DD	6	798	0.0075188
Birds	intermediate	Non-threatened	640	798	0.802005
Birds	intermediate	Threatened	152	798	0.190476
Birds	narrow	Non-threatened	20	65	0.307692
Birds	narrow	Threatened	45	65	0.692308
Birds	widespread	Non-threatened	1094	1137	0.962181
Birds	widespread	Threatened	43	1137	0.0378188
Mammals	intermediate	DD	117	651	0.179724
Mammals	intermediate	Non-threatened	392	651	0.602151
Mammals	intermediate	Threatened	142	651	0.218126
Mammals	narrow	DD	36	96	0.375
Mammals	narrow	Non-threatened	7	96	0.0729167
Mammals	narrow	Threatened	53	96	0.552083
Mammals	widespread	DD	21	746	0.0281501
Mammals	widespread	Non-threatened	683	746	0.91555
Mammals	widespread	Threatened	42	746	0.0563003
Reptiles	intermediate	DD	159	1861	0.0854379
Reptiles	intermediate	Non-threatened	1455	1861	0.781838
Reptiles	intermediate	Threatened	247	1861	0.132724
Reptiles	narrow	DD	177	629	0.281399
Reptiles	narrow	Non-threatened	252	629	0.400636
Reptiles	narrow	Threatened	200	629	0.317965
Reptiles	widespread	DD	12	1099	0.010919
Reptiles	widespread	Non-threatened	1052	1099	0.957234
Reptiles	widespread	Threatened	35	1099	0.0318471
