# Supplementary material for: Global evaluation of current and future threats to drylands and their vertebrate biodiversity
Source: Nat Ecol Evol. 2024 Jul 4;8(8):1448–58. doi: 10.1038/s41559-024-02450-4 (PMC11310083; doi:10.1038/s41559-024-02450-4)
Supplement: Supplementary file 16 — Horizontal bar plots. [file 41559_2024_2450_MOESM16_ESM.xlsx]

## Sheet: Extended_Data_Fig.6
Taxon	Threat_Category	Species_Count	Species_Assessed_fixed	Proportion_Species_Assessed
Amphibians	Agriculture	1545	2011	0.77
Amphibians	Timber and plant harvesting	1134	2011	0.56
Amphibians	Infrastructure development	921	2011	0.46
Amphibians	Invasion and disease	740	2011	0.37
Amphibians	Pollution	509	2011	0.25
Amphibians	Climate change	441	2011	0.22
Amphibians	Fire	351	2011	0.17
Amphibians	Mining/energy production	282	2011	0.14
Amphibians	Over-exploitation	174	2011	0.09
Amphibians	Human disturbance	167	2011	0.08
Amphibians	Water management	157	2011	0.08
Birds	Agriculture	413	745	0.55
Birds	Timber and plant harvesting	314	745	0.42
Birds	Climate change	216	745	0.29
Birds	Over-exploitation	197	745	0.26
Birds	Invasion and disease	165	745	0.22
Birds	Infrastructure development	84	745	0.11
Birds	Fire	75	745	0.1
Birds	Pollution	36	745	0.05
Birds	Human disturbance	22	745	0.03
Birds	Mining/energy production	26	745	0.03
Birds	Water management	19	745	0.03
Mammals	Agriculture	684	916	0.75
Mammals	Timber and plant harvesting	528	916	0.58
Mammals	Over-exploitation	440	916	0.48
Mammals	Infrastructure development	283	916	0.31
Mammals	Fire	154	916	0.17
Mammals	Invasion and disease	142	916	0.16
Mammals	Mining/energy production	132	916	0.14
Mammals	Climate change	121	916	0.13
Mammals	Human disturbance	103	916	0.11
Mammals	Pollution	54	916	0.06
Mammals	Water management	47	916	0.05
Reptiles	Agriculture	715	1078	0.66
Reptiles	Infrastructure development	351	1078	0.33
Reptiles	Timber and plant harvesting	348	1078	0.32
Reptiles	Over-exploitation	246	1078	0.23
Reptiles	Invasion and disease	195	1078	0.18
Reptiles	Fire	151	1078	0.14
Reptiles	Mining/energy production	145	1078	0.13
Reptiles	Climate change	103	1078	0.1
Reptiles	Pollution	83	1078	0.08
Reptiles	Water management	54	1078	0.05
Reptiles	Human disturbance	44	1078	0.04
