# Supplementary material for: Global evaluation of current and future threats to drylands and their vertebrate biodiversity
Source: Nat Ecol Evol. 2024 Jul 4;8(8):1448–58. doi: 10.1038/s41559-024-02450-4 (PMC11310083; doi:10.1038/s41559-024-02450-4)
Supplement: Supplementary file 17 — Circles. [file 41559_2024_2450_MOESM17_ESM.xlsx]

## Sheet: Extended_Data_Fig.7a
Scenario	Region/Continent	Fractional_Land_Areas	Grid_Count	Total_Count	Proportion
LUH2 (2015)	Africa	>0	19544	39848	0.490464
LUH2 (2015)	Africa	0	20304	39848	0.509536
LUH2 (2015)	Asia	>0	28205	39974	0.705584
LUH2 (2015)	Asia	0	11769	39974	0.294416
LUH2 (2015)	Australia	>0	2487	13597	0.182908
LUH2 (2015)	Australia	0	11110	13597	0.817092
LUH2 (2015)	Europe	>0	5511	5894	0.935019
LUH2 (2015)	Europe	0	383	5894	0.0649813
LUH2 (2015)	North America	>0	12782	14056	0.909363
LUH2 (2015)	North America	0	1274	14056	0.0906375
LUH2 (2015)	South America	>0	8867	10787	0.822008
LUH2 (2015)	South America	0	1920	10787	0.177992
LUH2 (2015)	Global	>0	77396	124156	0.623377
LUH2 (2015)	Global	0	46760	124156	0.376623

## Sheet: Extended_Data_Fig.7b
Scenario	Region/Continent	Fractional_Land_Areas	Grid_Count	Total_Count	Proportion
LUH2 (2015)	Africa	>0	19544	39848	0.490464
SSP1-2.6 (2100)	Africa	>0	18851	39848	0.473073
SSP1-2.6 (2100)	Africa	0	1453	39848	0.0364636
LUH2 (2015)	Asia	>0	28205	39974	0.705584
SSP1-2.6 (2100)	Asia	>0	10232	39974	0.255966
SSP1-2.6 (2100)	Asia	0	1537	39974	0.03845
LUH2 (2015)	Australia	>0	2487	13597	0.182908
SSP1-2.6 (2100)	Australia	>0	4787	13597	0.352063
SSP1-2.6 (2100)	Australia	0	6323	13597	0.465029
LUH2 (2015)	Europe	>0	5511	5894	0.935019
SSP1-2.6 (2100)	Europe	>0	286	5894	0.0485239
SSP1-2.6 (2100)	Europe	0	97	5894	0.0164574
LUH2 (2015)	North America	>0	12782	14056	0.909363
SSP1-2.6 (2100)	North America	>0	1141	14056	0.0811753
SSP1-2.6 (2100)	North America	0	133	14056	0.00946215
LUH2 (2015)	South America	>0	8867	10787	0.822008
SSP1-2.6 (2100)	South America	>0	1896	10787	0.175767
SSP1-2.6 (2100)	South America	0	24	10787	0.0022249
LUH2 (2015)	Global	>0	77396	124156	0.623377
SSP1-2.6 (2100)	Global	>0	37193	124156	0.299567
SSP1-2.6 (2100)	Global	0	9567	124156	0.0770563

## Sheet: Extended_Data_Fig.7c
Scenario	Region/Continent	Fractional_Land_Areas	Grid_Count	Total_Count	Proportion
LUH2 (2015)	Africa	>0	19544	39848	0.490464
SSP2-4.5 (2100)	Africa	>0	20288	39848	0.509135
SSP2-4.5 (2100)	Africa	0	16	39848	0.000401526
LUH2 (2015)	Asia	>0	28205	39974	0.705584
SSP2-4.5 (2100)	Asia	>0	11768	39974	0.294391
SSP2-4.5 (2100)	Asia	0	1	39974	2.50163e-05
LUH2 (2015)	Australia	>0	2487	13597	0.182908
SSP2-4.5 (2100)	Australia	>0	11058	13597	0.813268
SSP2-4.5 (2100)	Australia	0	52	13597	0.00382437
LUH2 (2015)	Europe	>0	5511	5894	0.935019
SSP2-4.5 (2100)	Europe	>0	369	5894	0.062606
SSP2-4.5 (2100)	Europe	0	14	5894	0.0023753
LUH2 (2015)	North America	>0	12782	14056	0.909363
SSP2-4.5 (2100)	North America	>0	1272	14056	0.0904952
SSP2-4.5 (2100)	North America	0	2	14056	0.000142288
LUH2 (2015)	South America	>0	8867	10787	0.822008
SSP2-4.5 (2100)	South America	>0	1916	10787	0.177621
SSP2-4.5 (2100)	South America	0	4	10787	0.000370817
LUH2 (2015)	Global	>0	77396	124156	0.623377
SSP2-4.5 (2100)	Global	>0	46671	124156	0.375906
SSP2-4.5 (2100)	Global	0	89	124156	0.00071684

## Sheet: Extended_Data_Fig.7d
Scenario	Region/Continent	Fractional_Land_Areas	Grid_Count	Total_Count	Proportion
LUH2 (2015)	Africa	>0	19544	39848	0.490464
SSP5-8.5 (2100)	Africa	>0	19386	39848	0.486499
SSP5-8.5 (2100)	Africa	0	918	39848	0.0230375
LUH2 (2015)	Asia	>0	28205	39974	0.705584
SSP5-8.5 (2100)	Asia	>0	10756	39974	0.269075
SSP5-8.5 (2100)	Asia	0	1013	39974	0.0253415
LUH2 (2015)	Australia	>0	2487	13597	0.182908
SSP5-8.5 (2100)	Australia	>0	4012	13597	0.295065
SSP5-8.5 (2100)	Australia	0	7098	13597	0.522027
LUH2 (2015)	Europe	>0	5511	5894	0.935019
SSP5-8.5 (2100)	Europe	>0	354	5894	0.0600611
SSP5-8.5 (2100)	Europe	0	29	5894	0.00492026
LUH2 (2015)	North America	>0	12782	14056	0.909363
SSP5-8.5 (2100)	North America	>0	1168	14056	0.0830962
SSP5-8.5 (2100)	North America	0	106	14056	0.00754126
LUH2 (2015)	South America	>0	8867	10787	0.822008
SSP5-8.5 (2100)	South America	>0	1907	10787	0.176787
SSP5-8.5 (2100)	South America	0	13	10787	0.00120515
LUH2 (2015)	Global	>0	77396	124156	0.623377
SSP5-8.5 (2100)	Global	>0	37583	124156	0.302708
SSP5-8.5 (2100)	Global	0	9177	124156	0.0739151
