# Supplementary material for: Global evaluation of current and future threats to drylands and their vertebrate biodiversity
Source: Nat Ecol Evol. 2024 Jul 4;8(8):1448–58. doi: 10.1038/s41559-024-02450-4 (PMC11310083; doi:10.1038/s41559-024-02450-4)
Supplement: Supplementary file 19 — Circles. [file 41559_2024_2450_MOESM19_ESM.xlsx]

## Sheet: Extended_Data_Fig.8
Scenario	Land_Type	Change	Grid_Count	Total_Count	Proportion
SSP1-2.6 (2100)	Cropland	Gain	50146	124144	0.403934
SSP1-2.6 (2100)	Cropland	Loss	39979	124144	0.322037
SSP1-2.6 (2100)	Cropland	No change	34019	124144	0.274029
SSP1-2.6 (2100)	Pasture	Gain	10270	124144	0.0827265
SSP1-2.6 (2100)	Pasture	Loss	25298	124144	0.203779
SSP1-2.6 (2100)	Pasture	No change	88576	124144	0.713494
SSP1-2.6 (2100)	Rangeland	Gain	19490	124144	0.156995
SSP1-2.6 (2100)	Rangeland	Loss	70314	124144	0.566391
SSP1-2.6 (2100)	Rangeland	No change	34340	124144	0.276614
SSP1-2.6 (2100)	Urban	Gain	105954	124144	0.853477
SSP1-2.6 (2100)	Urban	Loss	6899	124144	0.0555726
SSP1-2.6 (2100)	Urban	No change	11291	124144	0.0909508
