# Supplementary material for: Global evaluation of current and future threats to drylands and their vertebrate biodiversity
Source: Nat Ecol Evol. 2024 Jul 4;8(8):1448–58. doi: 10.1038/s41559-024-02450-4 (PMC11310083; doi:10.1038/s41559-024-02450-4)
Supplement: Supplementary file 21 — Circles. [file 41559_2024_2450_MOESM21_ESM.xlsx]

## Sheet: Extended_Data_Fig.9
Scenario	Land_Type	Change	Grid_Count	Total_Count	Proportion
SSP2-4.5 (2100)	Cropland	Gain	96458	124144	0.776985
SSP2-4.5 (2100)	Cropland	Loss	23879	124144	0.192349
SSP2-4.5 (2100)	Cropland	No change	3807	124144	0.030666
SSP2-4.5 (2100)	Pasture	Gain	27918	124144	0.224884
SSP2-4.5 (2100)	Pasture	Loss	21019	124144	0.169311
SSP2-4.5 (2100)	Pasture	No change	75207	124144	0.605805
SSP2-4.5 (2100)	Rangeland	Gain	49205	124144	0.396354
SSP2-4.5 (2100)	Rangeland	Loss	56240	124144	0.453022
SSP2-4.5 (2100)	Rangeland	No change	18699	124144	0.150623
SSP2-4.5 (2100)	Urban	Gain	110518	124144	0.89024
SSP2-4.5 (2100)	Urban	Loss	3243	124144	0.0261229
SSP2-4.5 (2100)	Urban	No change	10383	124144	0.0836367
