# Supplementary material for: Global evaluation of current and future threats to drylands and their vertebrate biodiversity
Source: Nat Ecol Evol. 2024 Jul 4;8(8):1448–58. doi: 10.1038/s41559-024-02450-4 (PMC11310083; doi:10.1038/s41559-024-02450-4)
Supplement: Supplementary file 23 — Circles and data frames. [file 41559_2024_2450_MOESM23_ESM.xlsx]

## Sheet: Extended_Data_Fig.10
Scenario	Land_Type	Change	Grid_Count	Total_Count	Proportion
SSP5-8.5 (2100)	Cropland	Gain	45406	124144	0.365753
SSP5-8.5 (2100)	Cropland	Loss	34381	124144	0.276945
SSP5-8.5 (2100)	Cropland	No change	44357	124144	0.357303
SSP5-8.5 (2100)	Pasture	Gain	2322	124144	0.0187041
SSP5-8.5 (2100)	Pasture	Loss	14352	124144	0.115608
SSP5-8.5 (2100)	Pasture	No change	107470	124144	0.865688
SSP5-8.5 (2100)	Rangeland	Gain	6401	124144	0.0515611
SSP5-8.5 (2100)	Rangeland	Loss	41562	124144	0.334789
SSP5-8.5 (2100)	Rangeland	No change	76181	124144	0.61365
SSP5-8.5 (2100)	Urban	Gain	104667	124144	0.84311
SSP5-8.5 (2100)	Urban	Loss	7151	124144	0.0576025
SSP5-8.5 (2100)	Urban	No change	12326	124144	0.0992879
